# Supplementary material for: Intergenerational Inheritance of Hepatic Steatosis in a Mouse Model of Childhood Obesity: Potential Involvement of Germ-Line microRNAs
Source: Nutrients. 2023 Mar 1;15(5):1241. doi: 10.3390/nu15051241 (PMC10005268; doi:10.3390/nu15051241)
Supplement: Supplementary file 1 [file nutrients-15-01241-s001.zip]

Archive with 10 entries (9 files):
- nutrients-2184192-sup1/
- nutrients-2184192-sup1/Table S1.pdf
- nutrients-2184192-sup1/Table S2.xls
- nutrients-2184192-sup1/Table S3.xlsx
- nutrients-2184192-sup1/Table S4.xlsx
- nutrients-2184192-sup1/Table S5.xlsx
- nutrients-2184192-sup1/Table S6.xlsx
- nutrients-2184192-sup1/Table S7.xlsx
- nutrients-2184192-sup1/Table S8.xlsx
- nutrients-2184192-sup1/Table S9.xlsx
