# Supplementary material for: Intergenerational Inheritance of Hepatic Steatosis in a Mouse Model of Childhood Obesity: Potential Involvement of Germ-Line microRNAs
Source: Nutrients. 2023 Mar 1;15(5):1241. doi: 10.3390/nu15051241 (PMC10005268; doi:10.3390/nu15051241)
Supplement: Supplementary file 1 [file nutrients-15-01241-s001.zip › nutrients-2184192-sup1/Table S2.xls]

## Sheet: Hoja1
q-Values (Down)	Affy ID	GENE_TITLE	GENE_SYMBOL	REFSEQ_ACC	Control_1	Control_2	Control_3	SL_1	SL_2	SL_3
0	1429203_at	RIKEN cDNA 2410076I21 gene	2410076I21Rik	XM_001480342///XM_001480346///XM_134948	638383	64322214	7172631	55088944	52813816	40634522
0.002	1417963_at	phospholipid transfer protein	Pltp	NM_011125	843608	7430039	5602948	49378905	54695644	62081795
0.002	1421556_at	serine (or cysteine) peptidase inhibitor, clade A, member 3A	Serpina3a	XM_282560///XM_910062	61584597	6340468	53873267	4342991	4801293	4993367
0.002	1422230_s_at	cytochrome P450, family 2, subfamily a, polypeptide 4///cytochrome P450, family 2, subfamily a, polypeptide 5///similar to Cytochrome P450, family 2, subfamily a, polypeptide 4	Cyp2a4///Cyp2a5///LOC100047711	NM_007812///NM_009997///XM_001478723	10694838	814789	94852295	8301882	8567639	58758774
0.002	1427455_x_at	Ig kappa chain///immunoglobulin kappa chain variable 21 (V21)-4///immunoglobulin kappa chain variable 28 (V28)///immunoglobulin kappa chain variable 8 (V8)-16///immunoglobulin kappa chain, constant region///light chain of the monoclonal antibody MST2///predicted gene, ENSMUSG00000076577///similar to Chain L, Structural Basis Of Antigen Mimicry In A Clinically Relevant Melanoma Antigen System///si…	Cr1///ENSMUSG00000076577///Igk-C///Igk-V21-4///Igk-V28///Igk-V8-16///LOC100046552///LOC100046793///LOC100047628	XM_001476407///XM_001476664///XM_001476679///XM_001476703///XM_001476823///XM_355772///XM_911168	8620574	9622961	8538714	79068093	76193476	74132757
0.002	1432517_a_at	nicotinamide N-methyltransferase	Nnmt	NM_010924	9536484	65495033	9038162	8696779	59446163	52725124
0.002	1456120_at	RIKEN cDNA 3110001I20 gene	3110001I20Rik	NM_177608	6580225	62393575	63872814	50085745	522914	55374002
0.0025	1417273_at	pyruvate dehydrogenase kinase, isoenzyme 4	Pdk4	NM_013743	79831543	61435947	55835967	4299712	4304276	6062985
0.0025	1422557_s_at	metallothionein 1	Mt1	NM_013602	12439579	10696636	11289229	12214991	9589786	7184728
0.0025	1424305_at	immunoglobulin joining chain	Igj	NM_152839	62648454	74082856	61921234	5676588	50862703	5455095
0.0025	1428942_at	metallothionein 2	Mt2	NM_008630	1004408	922114	11164818	11810276	76885533	6124267
0.0025	1441115_at	DNA segment, Chr 18, ERATO Doi 232, expressed	D18Ertd232e	NA	6551668	5037953	6195202	4716144	46558123	46748676
0.0025	1449007_at	B-cell translocation gene 3///predicted gene, EG654432///similar to BTG3	Btg3///EG654432///LOC100048453	NM_009770///NR_002700///XM_001480477	7660967	71484876	78315263	6438083	65386157	58949456
0.0025	1450826_a_at	serum amyloid A 3	Saa3	NM_011315	12223336	8683874	11649957	10951064	10497596	68563538
0.0025	1456424_s_at	phospholipid transfer protein	Pltp	NM_011125	10551473	9893171	8120704	74702964	79514737	8842601
0.002941177	1460467_at	IQ motif containing G	Iqcg	NM_178378	557457	50959888	5310077	39490573	42294707	4612038
0.003157895	1437609_at	ubiquitin-conjugating enzyme E2U (putative)	Ube2u	NM_001033773	4719911	39612732	4176987	32889519	31587067	33572974
0.003157895	1446542_at	acyl-CoA synthetase short-chain family member 2	Acss2	NM_019811	62531424	63031774	4917774	46996994	46268744	43830166
0.003809524	1421225_a_at	solute carrier family 4 (anion exchanger), member 4	Slc4a4	NM_018760	8605272	8479854	8747022	75958095	7492397	7824501
0.003809524	1457554_at	apolipoprotein B	Apob	NM_009693	9219719	869354	8938662	7960209	821629	7644705
0.004545454	1452463_x_at	predicted gene, ENSMUSG00000076577	ENSMUSG00000076577	NA	62628865	71519117	6313362	56834555	53426104	54437985
0.005	1419017_at	corin	Corin	NM_016869	6244398	59666767	56196465	39149022	5350764	5190526
0.005	1423290_at	hypoxia up-regulated 1	Hyou1	NM_021395	9537262	8699869	898672	8281536	8148639	77702107
0.006428571	1433465_a_at	expressed sequence AI467606	AI467606	NM_178901	4972946	52088747	53118906	47643957	37273836	39428265
0.006428571	1441957_x_at	RIKEN cDNA 2410076I21 gene	2410076I21Rik	XM_001480342///XM_001480346///XM_134948	46001477	4760407	51630473	4140324	40380177	34433222
0.006538461	1417403_at	ELOVL family member 6, elongation of long chain fatty acids (yeast)	Elovl6	NM_130450	957459	9372378	8722976	7922376	842107	8299247
0.006538461	1441588_at	Potassium voltage-gated channel, subfamily Q, member 1	Kcnq1	NM_008434	53173223	48522983	5453632	4128869	44720025	416929
0.00724138	1427357_at	cytidine deaminase	Cda	NM_028176	75031962	75051622	744211	63741903	6572098	6751721
0.007666667	1436519_a_at	RIKEN cDNA 1110057K04 gene	1110057K04Rik	NM_172401	8400639	828104	8218438	74335046	7560181	71937385
0.007741936	1438207_at	golgi-specific brefeldin A-resistance factor 1	Gbf1	NM_178930	59164486	51779633	5604472	4745161	47553945	4370703
0.009117647	1416421_a_at	Sjogren syndrome antigen B	Ssb	NM_009278	67625475	6791366	68020334	60665474	5948993	57408104
0.009117647	1451621_at	RIKEN cDNA 5830417C01 gene	5830417C01Rik	NM_024282	68135085	6103127	68174253	5660916	5358607	5909887
0.009117647	1452754_at	cysteine-rich with EGF-like domains 2	Creld2	NM_029720	10477716	10039557	10344347	9883723	9277225	871649
0.009142857	1427473_at	glutathione S-transferase, mu 3///similar to Glutathione S-transferase Mu 3 (GST class-mu 3) (Glutathione S-transferase GT9.3)	Gstm3///LOC667824	NM_010359///XR_032112///XR_032944	73085485	6143464	6523136	56216884	5650001	58179727
0.01054054	1439104_at	RIKEN cDNA C230081A13 gene	C230081A13Rik	NM_172924	5147804	46331153	52556715	4132495	41972218	40423665
0.010555555	1452114_s_at	insulin-like growth factor binding protein 5	Igfbp5	NM_010518	6290658	71021433	60377207	51324615	5516017	5774933
0.011395349	1419038_a_at	casein kinase 2, alpha 1 polypeptide///similar to Casein kinase 2, alpha 1 polypeptide	Csnk2a1///LOC100039026	NM_007788///XM_001472047	847212	81088295	818144	73708787	7592453	7249206
0.011428571	1456483_at	zinc finger protein 9	Zfp9	NM_011763	7270942	71829367	72334013	65814176	63686895	62551146
0.011463415	1425614_x_at	similar to HLA-G protein	LOC100045864	XR_032055	10967446	10503716	10257029	3950625	10264853	102141285
0.011463415	1427747_a_at	lipocalin 2	Lcn2	NM_008491	11801205	11151994	12390086	12374207	10836388	71745605
0.011463415	1429327_at	serologically defined colon cancer antigen 1	Sdccag1	NM_025441	5392097	55084863	55916753	4747988	45666966	4667463
0.011578947	1426777_a_at	Wiskott-Aldrich syndrome-like (human)	Wasl	NM_028459	788832	7701232	8070421	71515307	69712124	7002664
0.011590909	1450093_s_at	zinc finger and BTB domain containing 7a	Zbtb7a	NM_010731	7124835	67589393	6872265	5955585	62472434	60189195
0.012826087	1434292_at	RIKEN cDNA A930034L06 gene	A930034L06Rik	NM_175692	57817817	4195339	423669	3621876	3760898	38162482
0.012826087	1448803_at	golgi autoantigen, golgin subfamily a, 4	Golga4	NM_018748	74258347	70654593	73292823	66027956	6519915	6215474
0.013125	1425645_s_at	cytochrome P450, family 2, subfamily b, polypeptide 10	Cyp2b10	NM_009998///NM_009999	5837075	64425464	5193977	36229768	4425994	6586814
0.013125	1449233_at	basic helix-loop-helix domain containing, class B, 8	Bhlhb8	NM_010800	64501305	5544066	55707684	49223685	514173	48083854
0.013673469	1422916_at	fibroblast growth factor 21	Fgf21	NM_020013	62282434	62434835	5520283	45527177	53534975	53244643
0.014509804	1418652_at	chemokine (C-X-C motif) ligand 9	Cxcl9	NM_008599	7858145	74505644	8022631	72299366	71429677	6166151
0.0146	1427329_a_at	immunoglobulin heavy chain 6 (heavy chain of IgM)	Igh-6	NA	8741891	8787793	7979914	6937836	6793867	8799375
0.01490566	1420634_a_at	MAD homolog 2 (Drosophila)	Smad2	NM_010754	61920114	5776249	6005679	53559804	5174829	5026771
0.01490566	1457262_at	RIKEN cDNA 2610207I05 gene	2610207I05Rik	NM_001031814	64027886	6207196	6103742	5483182	5433278	543227
0.015892858	1427660_x_at	Ig kappa chain///immunoglobulin kappa chain variable 21 (V21)-4///immunoglobulin kappa chain variable 28 (V28)///immunoglobulin kappa chain variable 8 (V8)-16///immunoglobulin kappa chain, constant region///light chain of the monoclonal antibody MST2///predicted gene, ENSMUSG00000076577///similar to Chain L, Structural Basis Of Antigen Mimicry In A Clinically Relevant Melanoma Antigen System///si…	Cr1///ENSMUSG00000076577///Igk-C///Igk-V21-4///Igk-V28///Igk-V8-16///LOC100046552///LOC100046793///LOC100047628	XM_001476407///XM_001476664///XM_001476679///XM_001476703///XM_001476823///XM_355772///XM_911168	8985378	10476838	9653227	8846109	8640853	8698759
0.015892858	1451884_a_at	LSM2 homolog, U6 small nuclear RNA associated (S. cerevisiae)	Lsm2	NM_030597	70594983	6616031	6630781	6057643	5900356	59591756
0.015892858	1456102_a_at	cullin 5	Cul5	NM_027807	58499465	56852107	5950782	50894732	51249127	4923104
0.016271187	1422257_s_at	cytochrome P450, family 2, subfamily b, polypeptide 10	Cyp2b10	NM_009998///NM_009999	52102304	61152754	4613688	35630484	38649762	60167084
0.016271187	1423674_at	ubiquitin specific peptdiase 1	Usp1	NM_146144	60305185	615562	59145565	56461024	5255271	46560616
0.016333334	1456112_at	similar to nuclear pore complex-associated intranuclear coiled-coil protein TPR///translocated promoter region	LOC100043998///Tpr	NM_133780///XM_001474137	73317575	71822424	72620955	65883713	6459443	6435402
0.016666668	1418431_at	kinesin family member 5B	Kif5b	NM_008448	58929896	56688423	5913378	521158	51841674	46686463
0.016721312	1424140_at	galactose-4-epimerase, UDP	Gale	NM_178389	8916776	826128	8522198	7763124	7583241	7959077
0.017142856	1418562_at	splicing factor 3b, subunit 1	Sf3b1	NM_031179	8034709	8035487	795264	72653527	7466388	6931967
0.017258065	1428719_at	RIKEN cDNA 2010309G21 gene	2010309G21Rik	XM_913918///XM_922976///XM_922983///XM_922991///XM_923002///XM_923011///XM_923019///XM_923026///XM_923031///XM_923036///XM_923042///XM_923046	4849896	67008505	40390134	37265544	4354366	420776
0.01765625	1452417_x_at	Ig kappa chain///RIKEN cDNA 2010205A11 gene///immunoglobulin kappa chain variable 21 (V21)-4///immunoglobulin kappa chain variable 28 (V28)///immunoglobulin kappa chain variable 8 (V8)-16///immunoglobulin kappa chain, constant region///light chain of the monoclonal antibody MST2///predicted gene, ENSMUSG00000076577///similar to Chain L, Structural Basis Of Antigen Mimicry In A Clinically Relevant…	2010205A11Rik///Cr1///ENSMUSG00000076577///Igk-C///Igk-V21-4///Igk-V28///Igk-V8-16///LOC100046552///LOC100046793///LOC100047628	XM_001476407///XM_001476664///XM_001476679///XM_001476703///XM_001476823///XM_355772///XM_911168	79537306	9795404	8941742	7807949	7856808	8032704
0.017692307	1417145_at	nuclear transcription factor, X-box binding-like 1	Nfxl1	NM_133921	76975393	78039775	8003778	70984983	70754867	7063715
0.017761193	1452497_a_at	nuclear factor of activated T-cells, cytoplasmic, calcineurin-dependent 3	Nfatc3	NM_010901	633765	6002004	62034063	542135	54339027	5400075
0.017761193	1456048_at	cytoplasmic polyadenylation element binding protein 3	Cpeb3	NM_198300	5545563	54909196	5590199	4720286	49508543	46591096
0.018115941	1425940_a_at	single-stranded DNA binding protein 3	Ssbp3	NM_023672///NM_198438	7044961	6427389	65382204	6079831	57132688	58342137
0.018115941	1440230_at	tsukushin	Tsku	NM_001024619	761099	77977753	8005161	7233119	7269804	6436227
0.018285714	1452544_x_at	similar to HLA-G protein	LOC100045864	XR_032055	114731455	10980399	10778148	58545146	10819424	10742224
0.018472223	1419473_a_at	cholecystokinin	Cck	NM_031161	4937051	5749862	587654	700169	38118484	39573658
0.018472223	1427351_s_at	immunoglobulin heavy chain 6 (heavy chain of IgM)	Igh-6	NA	105756445	10828852	9908706	905077	8750781	10977989
0.01890411	1434301_at	RIKEN cDNA D330050I23 gene	D330050I23Rik	XR_035220///XR_035243	77333283	78057523	72335925	62536116	69450874	7065016
0.020675676	1429057_at	NMDA receptor regulated 1-like	Narg1l	NM_025832	67859864	66899986	68362923	60684967	60558815	5989455
0.024	1448794_s_at	DnaJ (Hsp40) homolog, subfamily C, member 2	Dnajc2	NM_009584	68838005	6550645	7036735	61624475	6204703	5803575
0.024078947	1420655_at	patatin-like phospholipase domain containing 3	Pnpla3	NM_054088	7116646	7252121	6340029	50874715	58015103	7148526
0.025316456	1452722_a_at	cullin 5	Cul5	NM_027807	5262281	49922066	55239935	45368304	46553726	431701
0.025454545	1426534_a_at	ADP-ribosylation factor GTPase activating protein 3///similar to ADP-ribosylation factor GTPase activating protein 3	Arfgap3///LOC100045474	NM_025445///XR_032156	77114887	7395578	74940734	70068984	68901105	6387442
0.02551282	1448700_at	G0/G1 switch gene 2	G0s2	NM_008059	9763166	9696726	9209925	8646366	8518478	9181876
0.025555555	1419590_at	cytochrome P450, family 2, subfamily b, polypeptide 9///similar to testosterone 16a-hydroxylase type a	Cyp2b9///LOC100047700	NM_010000///XM_001478708	515817	6301458	52665944	51190305	41830845	4735517
0.025555555	1450545_a_at	deoxynucleotidyltransferase, terminal	Dntt	NM_001043228///NM_009345	55458603	53133426	55123715	4724777	4692354	4808329
0.026904762	1426498_at	jumonji, AT rich interactive domain 1C (Rbp2 like)	Jarid1c	NM_013668	48129377	47178607	48999944	4245236	3987164	4070327
0.027108435	1459984_at	melanoma inhibitory activity 3	Mia3	NM_177389	65305576	61703253	6512938	5740594	5886615	53173013
0.027195122	1433751_at	solute carrier family 39 (zinc transporter), member 10	Slc39a10	NM_172653	7186477	6252185	66826544	56202874	57289867	6403945
0.027529411	1428547_at	5' nucleotidase, ecto	Nt5e	NM_011851	66157765	7048347	63469715	57274246	5912283	60796494
0.02755814	1416411_at	glutathione S-transferase, mu 2	Gstm2	NM_008183	9711072	9174239	8878762	8531954	8527688	8419867
0.027931035	1415988_at	high density lipoprotein (HDL) binding protein	Hdlbp	NM_133808	56460323	56874533	5554258	4863298	51488137	46726356
0.028409092	1429332_at	RIKEN cDNA 4632427E13 gene	4632427E13Rik	XR_035233///XR_035450	42611914	43611627	46954265	35944216	38344321	37381566
0.028539326	1428720_s_at	RIKEN cDNA 2010309G21 gene	2010309G21Rik	XM_913918///XM_922976///XM_922983///XM_922991///XM_923002///XM_923011///XM_923019///XM_923026///XM_923031///XM_923036///XM_923042///XM_923046	55007634	67555847	4993541	47377095	49098415	47868943
0.02879121	1452236_at	ATP-binding cassette, sub-family F (GCN20), member 1	Abcf1	NM_013854	77329555	7359433	75276475	68848486	7009609	65134706
0.029	1430863_at	RIKEN cDNA 4933411B09 gene	4933411B09Rik	NA	529221	50008397	5489593	4276157	45485497	4771572
0.029462365	1420447_at	sulfotransferase family 1E, member 1	Sult1e1	NM_023135	626701	4805544	4002856	50294867	39725041	33557289
0.029565217	1438963_s_at	TCF3 (E2A) fusion partner	Tfpt	NM_023524	6731408	60838194	61685934	57147555	5398638	56520658
0.029574469	1423194_at	Rho GTPase activating protein 5	Arhgap5	NM_009706	7084715	6949633	71497855	65019646	6412554	61492047
0.029789474	1425348_a_at	signal recognition particle receptor, B subunit	Srprb	NM_009275	7303756	6824341	7053304	66363015	62633543	603993
0.030515464	1416062_at	TBC1 domain family, member 15	Tbc1d15	NM_025706	6428479	61035676	62976227	55817738	5721625	54064584
0.030515464	1423184_at	intersectin 2	Itsn2	NM_011365	60149703	56512465	60125384	49834924	5338507	5193152
0.0307	1434449_at	aquaporin 4	Aqp4	NM_009700	4520178	57318745	43025284	36920993	37194214	4687844
0.03070707	1429246_a_at	annexin A6	Anxa6	NM_013472	56179113	5181334	5326707	48042574	45679865	4626277
0.03070707	1450986_at	nucleolar protein 5	Nol5	NM_018868	76412683	74559593	7642495	70139446	70372963	65147796
0.03118812	1457432_at	prospero-related homeobox 1	Prox1	NM_008937	5053462	51213784	50368204	4403107	43874817	4390127
0.03127451	1419209_at	chemokine (C-X-C motif) ligand 1	Cxcl1	NM_008176	10005822	9003937	10540509	9892453	9079413	8012358
0.032190476	1423053_at	ADP-ribosylation factor 4	Arf4	NM_007479	8835893	8662302	8670209	8128816	8076512	7908295
0.032190476	1436902_x_at	similar to thymosin, beta 10///thymosin, beta 10	LOC100043712///LOC100047613///Tmsb10	NM_001039392///NM_025284///XM_001478515///XM_001480801	70280447	6981842	7021781	6553536	59940205	63831196
0.03271028	1452501_at	cytochrome P450, family 2, subfamily c, polypeptide 38	Cyp2c38	NM_010002	8690044	8440645	7539082	70969353	7509253	7756984
0.032718446	1436623_at	ectonucleoside triphosphate diphosphohydrolase 7	Entpd7	NM_053103	60674424	58908086	61623855	5574681	52286334	5212657
0.03273585	1420405_at	solute carrier organic anion transporter family, member 1a4	Slco1a4	NM_030687	7856989	8305184	72021914	65717874	7749053	6665511
0.032962963	1430999_a_at	short coiled-coil protein	Scoc	NM_001039137///NM_019708	5659477	56965055	5838283	52690926	4980279	4876775
0.032972973	1427347_s_at	tubulin, beta 2a	Tubb2a	NM_009450	1118262	10318137	10815771	96676445	9771299	10677744
0.033035714	1453172_at	stress 70 protein chaperone, microsome-associated, human homolog	Stch	NM_030201	903592	9289304	918546	9022323	8228328	79336596
0.033181816	1452830_s_at	carbamoyl-phosphate synthetase 2, aspartate transcarbamylase, and dihydroorotase	Cad	NM_023525	6874819	67341847	67941465	6364924	60869493	58453703
0.03318584	1449615_s_at	high density lipoprotein (HDL) binding protein	Hdlbp	NM_133808	7071688	6665897	6743316	60269866	64186945	58712287
0.033394497	1449757_x_at	deoxynucleotidyltransferase, terminal	Dntt	NM_001043228///NM_009345	60858912	55747614	6161496	5134071	5224278	5313544
0.036140352	1426227_s_at	vacuolar protein sorting 37C (yeast)	Vps37c	NM_181403	67556686	6504522	67548685	60740166	5962083	59673476
0.03672414	1433804_at	Janus kinase 1	Jak1	NM_146145	64372535	6033509	6151894	57217703	56994314	49617696
0.036869567	1419122_at	methyltransferase-like 1	Mettl1	NM_010792	71557755	6858645	70325866	65796895	63541203	5973152
0.038290597	1452370_s_at	RIKEN cDNA B230208H17 gene	B230208H17Rik	NM_001024616	5821393	5609058	56814075	51323247	51068764	4837703
0.039243698	1441388_at	Adult male hippocampus cDNA, RIKEN full-length enriched library, clone:C630020O05 product:unclassifiable, full insert sequence	NA	NA	46233983	59987535	53412538	6072535	3959306	38205733
0.03940678	1426432_a_at	solute carrier family 4 (anion exchanger), member 4	Slc4a4	NM_018760	8382119	80461235	8368314	7686817	7563295	75209217
0.039666668	1436791_at	wingless-related MMTV integration site 5A	Wnt5a	NM_009524	49849157	45133147	46849666	43686914	37724245	38989
0.039917354	1423266_at	RIKEN cDNA 2810405K02 gene	2810405K02Rik	NM_025582	9528321	9184481	9327694	8197415	9047677	8565105
0.04	1448346_at	cofilin 1, non-muscle	Cfl1	NM_007687	8348034	7608662	7776521	7231038	7208757	71607585
0.040569104	1417268_at	CD14 antigen	Cd14	NM_009841	7149305	55511527	7854248	7243086	54093037	5457334
0.041290324	1438617_at	Serine (or cysteine) peptidase inhibitor, clade A (alpha-1 antiproteinase, antitrypsin), member 7	Serpina7	NM_177920	7457578	73368597	78263407	6792184	6756341	70646205
0.04152	1430561_at	DnaJ (Hsp40) homolog, subfamily B, member 14	Dnajb14	XM_001473173///XM_924518	6002727	6050349	6028212	5445691	52584167	5446038
0.0415873	1434908_at	expressed sequence AI480556	AI480556	NM_001008422	61714363	56432858	5779518	51952877	51358166	52315483
0.041653544	1433733_a_at	cryptochrome 1 (photolyase-like)	Cry1	NM_007771	63967643	60202365	6647153	5467372	53460817	61830254
0.044609375	1417404_at	ELOVL family member 6, elongation of long chain fatty acids (yeast)	Elovl6	NM_130450	10535395	10488188	979869	927758	9598528	9821769
0.0448062	1416022_at	fatty acid binding protein 5, epidermal	Fabp5	NM_010634	10347294	10389362	1062686	10072216	9275565	9928316
0.046461537	1418024_at	NMDA receptor-regulated gene 1	Narg1	NM_053089	7678567	7502	7751186	71676574	7126252	65385923
0.046870228	1452788_at	protein phosphatase 2, regulatory subunit B (B56), epsilon isoform	Ppp2r5e	NM_012024	65714397	6899246	65655856	6271509	6065973	5608193
0.047686566	1426301_at	activated leukocyte cell adhesion molecule	Alcam	NM_009655	77793875	8235614	82682085	76040173	7610548	6995672
0.047686566	1427651_x_at	similar to HLA-G protein	LOC100045864	XR_032055	10329587	9986502	9906026	58852663	9923728	98250675
0.04810606	1421382_at	prolactin receptor	Prlr	NM_011169	7804367	8081558	7071109	68420033	73391314	65718374
0.051703703	1459894_at	IQ motif containing GTPase activating protein 2	Iqgap2	NM_027711	9351537	9199356	9335252	8650461	8778113	8520911
0.052043796	1418438_at	fatty acid binding protein 2, intestinal	Fabp2	NM_007980	10910077	10861717	9904463	924492	10018011	10321093
0.052205883	1417851_at	chemokine (C-X-C motif) ligand 13	Cxcl13	NM_018866	4299407	72966323	5554438	57426677	4432422	4488669
0.052246377	1453276_at	kinesin family member 13B	Kif13b	NM_001081177	5018649	4457856	47070813	4129892	4131879	38821251
0.05266187	1428223_at	major facilitator superfamily domain containing 2	Mfsd2	NM_029662	72900643	68235292	6013766	58404093	61769757	59254665
0.05410959	1425589_at	hydroxysteroid (17-beta) dehydrogenase 13	Hsd17b13	NM_198030	8298942	8214646	8472508	6566272	7983009	797836
0.05423841	1429148_at	nuclear factor I/C	Nfic	NM_008688///NM_026756	63052115	57802024	55430737	53598533	52156014	49836683
0.054285713	1424770_at	caldesmon 1	Cald1	NM_145575	10049645	9714384	9856012	9207934	9405018	9027279
0.054324325	1422100_at	cytochrome P450, family 7, subfamily a, polypeptide 1	Cyp7a1	NM_007824	64892406	6514773	61968694	61895404	57121615	5143738
0.054397162	1438758_at	acireductone dioxygenase 1	Adi1	NM_134052	65859456	76949344	7161612	64148173	65774612	62749023
0.0544	1437457_a_at	myotrophin	Mtpn	NM_008098	842369	8673673	8414011	7898169	800987	76532283
0.05441379	1434942_at	ESF1, nucleolar pre-rRNA processing protein, homolog (S. cerevisiae)	Esf1	NM_001081090	7009115	6952088	72210655	6577687	64878893	61496615
0.05441379	1439224_at	16 days embryo head cDNA, RIKEN full-length enriched library, clone:C130072C03 product:hypothetical protein, full insert sequence	NA	NA	3986277	4466286	55390224	4127861	4034026	3562948
0.05442953	1457686_at	splicing factor, arginine/serine-rich 17b	Sfrs17b	NM_001081956	4514284	5037204	4889802	4421372	41206884	39068484
0.05462585	1449552_at	zinc finger RNA binding protein	Zfr	NM_011767	59613547	53873897	56737576	4892363	5124015	5016595
0.05487013	1449557_at	RIKEN cDNA 1600012F09 gene///predicted gene, EG624446	1600012F09Rik///EG624446	NM_025904///XM_001474955///XM_888996	574463	64110003	67926326	5553071	60308704	5299757
0.054965034	1426485_at	UBX domain containing 2	Ubxd2	NM_026390	9987585	939203	970044	9029654	927033	8709176
0.054965034	1427488_a_at	baculoviral IAP repeat-containing 6	Birc6	NM_007566	5610727	5111073	53338246	4639348	47647605	46952343
0.05496732	1438713_at	Ras association (RalGDS/AF-6) domain family 8	Rassf8	NM_027760	49589953	48448434	4871772	39399915	45011034	42451878
0.05519737	1450226_at	prolactin receptor	Prlr	NM_011169	73889747	7506889	6679732	63881187	7050254	5965863
0.055741936	1425303_at	glucokinase	Gck	NM_010292	10022761	10163605	9660882	9069749	9473566	9333706
0.05673077	1448214_at	pyruvate dehydrogenase (lipoamide) beta///similar to pyruvate dehydrogenase (lipoamide) beta	LOC100044400///LOC620009///Pdhb	NM_024221///XR_030608///XR_030609///XR_030659	7485762	7000669	73029995	6548524	6300209	69957466
0.05716981	1434849_at	TSPY-like 2	Tspyl2	NM_029836	6644574	6188852	6503151	58213263	58055654	5795248
0.05716981	1451419_at	splA/ryanodine receptor domain and SOCS box containing 4	Spsb4	NM_145134	77448134	7358485	7515091	7062819	6683438	6951818
0.057579618	1415965_at	stearoyl-Coenzyme A desaturase 1	Scd1	NM_009127	102576885	10030994	9444876	8939425	8567824	10147876
0.0584375	1448556_at	prolactin receptor	Prlr	NM_011169	6813739	724977	6438179	609983	63615317	59848547
0.058447205	1428988_at	ATP-binding cassette, sub-family C (CFTR/MRP), member 3	Abcc3	NM_029600	9801719	9682558	9024345	8295996	9041322	9110065
0.06	1430307_a_at	malic enzyme, supernatant///similar to Mod1 protein///similar to NADP-dependent malic enzyme (NADP-ME) (Malic enzyme 1)	LOC630951///LOC677317///Mod1	NM_008615///XM_001004685///XR_030690///XR_032791	11214688	1069574	9915365	9012898	9887304	10826452
0.0602454	1459141_at	RIKEN cDNA 1810008I18 gene	1810008I18Rik	NA	10383059	1007088	9784858	9217318	9299071	9794597
0.060426828	1416661_at	eukaryotic translation initiation factor 3, subunit 10 (theta)	Eif3s10	NM_010123	68298583	62449093	67968917	6124841	64265227	5024904
0.06078788	1427037_at	eukaryotic translation initiation factor 4, gamma 1	Eif4g1	NM_001005331///NM_145941	66781216	62415047	66140485	5920409	60672665	55611954
0.060898203	1452829_at	carbamoyl-phosphate synthetase 2, aspartate transcarbamylase, and dihydroorotase	Cad	NM_023525	6684389	61722894	6269344	5920203	572529	54943967
0.06120482	1438724_at	oxysterol binding protein-like 3	Osbpl3	NM_027881	51742415	5185559	37930791	36728976	4830807	34305391
0.06266272	1428463_a_at	protein phosphatase 2, regulatory subunit B (B56), epsilon isoform	Ppp2r5e	NM_012024	8094224	8320368	8142193	76917295	76599474	7303991
0.06282353	1459665_s_at	MRV integration site 1	Mrvi1	NM_010826///NM_194464	5327353	4735025	48416495	4474913	4207644	4271978
0.062916666	1420989_at	RIKEN cDNA 4933411K20 gene	4933411K20Rik	NM_025747	5703	56694345	569059	5194124	53791184	4395728
0.065056816	1423249_at	natural killer tumor recognition sequence	Nktr	NM_010918	7355511	7032684	71949825	6653496	676437	62113156
0.065056816	1451920_a_at	replication factor C (activator 1) 1	Rfc1	NM_011258	5432394	5047168	52636533	4761406	48505144	4078885
0.06519774	1423397_at	UDP glucuronosyltransferase 2 family, polypeptide B38	Ugt2b38	NM_133894	8932734	8082212	9062878	7839393	8270959	79286833
0.06526011	1426805_at	SWI/SNF related, matrix associated, actin dependent regulator of chromatin, subfamily a, member 4	Smarca4	NM_011417	69982595	65521116	66155334	6078031	62652307	5896129
0.0654023	1437492_at	mohawk	Mkx	NM_177595	52886314	525503	5067225	49110875	4814613	35734112
0.06540698	1428070_at	synovial apoptosis inhibitor 1, synoviolin	Syvn1	NM_028769	10203814	9485763	968776	9400048	9132561	878295
0.0654386	1426628_at	transmembrane protein 34	Tmem34	NM_145599	79770694	7642577	78601475	7997627	70781336	6169537
0.06629214	1416108_a_at	transmembrane emp24 domain containing 3	Tmed3	NM_025360	8903768	8739953	8725803	8422257	8210509	77763634
0.066850826	1439797_at	peroxisome proliferator activator receptor delta	Ppard	NM_011145	70487413	50389147	6498832	5810044	48909006	60662937
0.066850826	1457644_s_at	chemokine (C-X-C motif) ligand 1	Cxcl1	NM_008176	9982581	9085971	10449142	9941694	9173636	8274721
0.0672067	1427052_at	acetyl-Coenzyme A carboxylase beta///similar to acetyl-Coenzyme A carboxylase beta	Acacb///LOC100047358	NM_133904///XR_033562	9038453	8556744	841108	79455543	742673	86852045
0.0689011	1424007_at	growth differentiation factor 10	Gdf10	NM_145741	53628087	55933743	5843225	55346823	4680066	4599987
0.06896175	1417828_at	aquaporin 8	Aqp8	NM_007474	11200328	10419536	10366207	9619656	9694569	10921525
0.069130436	1449110_at	ras homolog gene family, member B	Rhob	NM_007483	76333513	7101995	7279959	6848478	6671703	65974045
0.071182795	1427838_at	tubulin, beta 2a	Tubb2a	NM_009450	63440957	5661247	5851625	4956141	5291389	564816
0.07126316	1425687_at	CASP8 and FADD-like apoptosis regulator	Cflar	NM_009805///NM_207653	566843	56949553	55532713	5106985	5193956	47480855
0.07135135	1425565_at	RE1-silencing transcription factor	Rest	NM_011263	7227539	6971704	72091527	65144043	67059264	63275027
0.071489364	1417792_at	zinc finger, matrin-like	Zfml	NM_008717	5080153	463081	51305423	43128204	4444481	4195901
0.07149733	1425150_at	RIKEN cDNA C730036D15 gene	C730036D15Rik	NM_145368	81841	8003623	86026945	8724183	7435193	67254267
0.071534395	1437497_a_at	heat shock protein 90kDa alpha (cytosolic), class A member 1	Hsp90aa1	NM_010480	10235466	9804297	10222587	9654208	9590821	9050354
0.07186528	1456088_at	baculoviral IAP repeat-containing 4	Birc4	NM_009688	7547791	71945677	72149105	6682484	71266446	61303744
0.0721875	1442409_at	DNA segment, Chr 9, Wayne State University 90, expressed	D9Wsu90e	NA	5870061	52673283	53885155	42730455	50050035	52029557
0.072216496	1448663_s_at	mevalonate (diphospho) decarboxylase	Mvd	NM_138656	8405471	79603806	8358795	7733288	76081324	7522641
0.07230367	1443003_at	NA	NA	NA	5011297	43679814	5292323	4558137	43428197	37611523
0.07482051	1434177_at	endothelin converting enzyme 1	Ece1	NM_199307	7978485	8063668	8064269	75476327	7475569	7303005
0.07485	1447278_at	centrosomal protein 164	Cep164	NM_001081373	5880239	589604	6045943	5318917	5253139	5526257
0.07492891	1434643_at	transducin (beta)-like 1 X-linked	Tbl1x	NM_020601	6212501	59570837	61293087	55975604	57560945	499573
0.075119615	1424674_at	solute carrier family 39 (metal ion transporter), member 6	Slc39a6	NM_139143	55684414	53586154	56324077	5258522	46516185	4777804
0.07514286	1424716_at	retinol saturase (all trans retinol 13,14 reductase)	Retsat	NM_026159	8917026	89208975	8284051	7808292	815786	8303708
0.07517588	1428936_at	ATPase, Ca++ transporting, plasma membrane 1	Atp2b1	NM_026482	616538	58112335	61961474	5452247	5615405	52441845
0.075306125	1437207_at	ring finger protein 170	Rnf170	NM_029965	56512265	5617582	6006874	50588017	54103556	4941759
0.07533654	1418804_at	succinate receptor 1	Sucnr1	NM_032400	9626103	101372175	8718436	7919395	89709215	9742229
0.07533654	1439030_at	GDP-mannose pyrophosphorylase B	Gmppb	NM_177910	8339114	8179476	8190296	7885576	76379004	7316938
0.075441174	1438069_a_at	RNA binding motif protein 5	Rbm5	NM_148930	50076895	48791356	4959385	42398334	46651335	4087448
0.075441174	1455439_a_at	lectin, galactose binding, soluble 1	Lgals1	NM_008495	831647	8281787	8002543	8017915	70745645	75404153
0.07550505	1441326_at	ceruloplasmin	Cp	NM_001042611///NM_007752	60271044	53332663	67136617	5399862	5827544	4812648
0.07551887	1425523_at	RNA binding motif protein 25	Rbm25	NM_025930///NM_027349	8336941	82644825	8398473	774007	78992558	7575378
0.075522386	1448565_at	protein phosphatase 1, regulatory (inhibitor) subunit 11	Ppp1r11	NM_029632	7413759	6297109	70000668	5936053	64918895	6246796
0.07563452	1416240_at	proteasome (prosome, macropain) subunit, beta type 7	Psmb7	NM_011187	9163327	8630109	88498	8413922	8113358	8256465
0.07570732	1423291_s_at	hypoxia up-regulated 1	Hyou1	NM_021395	106380415	10248374	10445543	9997687	9840396	9651843
0.07584158	1450051_at	alpha thalassemia/mental retardation syndrome X-linked homolog (human)	Atrx	NM_009530	6209569	61115813	6303723	5711607	57044578	53980756
0.07586855	1425326_at	ATP citrate lyase	Acly	NM_134037	8686841	8456928	8203298	76921334	77529683	8121394
0.07592233	1419573_a_at	lectin, galactose binding, soluble 1	Lgals1	NM_008495	6957785	6859141	64570055	6375419	5810728	6241892
0.07635514	1429171_a_at	on-SMC condensin I complex, subunit G	Ncapg	XM_485604	35964582	4013915	39157832	3492508	32178009	29973824
0.07706977	1439342_at	Caseinolytic peptidase X (E.coli)	Clpx	NM_001044389///NM_011802	6901867	5778917	73695116	59527225	5889543	63040633
0.077083334	1458832_at	NA	NA	NA	57654257	6494393	6647186	54668546	5860131	57329617
0.07764977	1427456_at	WD repeat and FYVE domain containing 3	Wdfy3	NM_172882	67394114	6856916	7039076	6323076	627749	63159356
0.07788991	1458245_at	similar to sushi domain containing 1	LOC634731	XM_909547///XM_988632	65132656	66295505	59894724	57260146	6082456	54331613
0.07872146	1455871_s_at	Tax1 (human T-cell leukemia virus type I) binding protein 3///ribosomal protein L13///similar to Tax1 (human T-cell leukemia virus type I) binding protein 3	LOC100039683///LOC100045937///Rpl13///Tax1bp3	NM_016738///NM_029564///XM_001473309///XM_001473328///XM_001475037///XM_001475050	77286353	8359296	8278664	7455258	7097596	8009293
0.078733034	1434118_at	RIKEN cDNA 0610009K11 gene///similar to RIKEN cDNA 0610009K11 gene	0610009K11Rik///LOC100048020	NM_026689///XM_001479635	5998151	56948094	5342449	508564	50038147	5147581
0.079	1457281_at	RIKEN cDNA 4930461P20 gene	4930461P20Rik	XM_001473469///XM_001473643	7633469	7483693	7628077	70905266	7094677	67645555
0.079234235	1418449_at	ladinin	Lad1	NM_133664	67251616	6291841	63651943	52834945	5770826	64154654
0.0800431	1423916_s_at	myeloid leukemia factor 2///similar to Myeloid leukemia factor 2	LOC100048413///Mlf2	NM_145385///XM_001480186	9236156	8672259	8851809	845568	8277983	8193424
0.0800431	1456091_at	SEC22 vesicle trafficking protein-like C (S. cerevisiae)	Sec22c	NM_178677	54102073	52190957	53408833	4752027	4703889	4819746
0.080434784	1448574_at	expressed in non-metastatic cells 6, protein	Nme6	NM_018757	8382827	8039776	8218516	7836357	76284995	7348956
0.080577776	1439348_at	S100 calcium binding protein A10 (calpactin)	S100a10	NM_009112	49927716	4359914	55480294	41439185	42395244	45841913
0.080580354	1429065_at	RIKEN cDNA 1200009F10 gene	1200009F10Rik	NM_026166///NM_027078	5753231	53572507	5449049	5230328	47199116	4760704
0.080611356	1449375_at	carboxylesterase 6	Ces6	NM_133960	103316555	10570731	10781065	87773285	10549068	10086159
0.080611356	1453287_at	RIKEN cDNA 5730557B15 gene	5730557B15Rik	NM_026153///NM_027496	65624123	6521084	59548817	54468746	62125373	54897194
0.0806278	1456316_a_at	acyl-Coenzyme A binding domain containing 3	Acbd3	NM_133225	53516426	4924116	55251784	480354	4822376	42795267
0.080929205	1417008_at	carnitine acetyltransferase	Crat	NM_007760	69206433	6618575	6492122	62307506	599465	6023681
0.08096916	1430309_at	Nipped-B homolog (Drosophila)	Nipbl	NM_027707///NM_201232	69513416	70767865	7155952	631857	6431336	6732441
0.080987126	1456312_x_at	gelsolin	Gsn	NM_146120	4270301	46897516	48756604	40828676	41255975	38584301
0.08100419	1460205_at	dephospho-CoA kinase domain containing	Dcakd	NM_026551	63113985	54088163	5921088	5143569	5209641	5381217
0.081068374	1421037_at	neuronal PAS domain protein 2	Npas2	NM_008719	58409986	4378127	56421914	4778474	38081498	5566802
0.081097044	1423137_at	v-ral simian leukemia viral oncogene homolog A (ras related)	Rala	NM_019491	781365	78299775	79018536	73214226	72568693	7284566
0.08115702	1446807_at	ubiquitin specific peptidase 8	Usp8	NM_019729	53127713	5027938	5167902	43890686	4713682	4662809
0.08116183	1429159_at	inter-alpha (globulin) inhibitor H5	Itih5	NM_172471	7976843	77739673	74522986	7022498	72554617	71671233
0.08116667	1451182_s_at	ankyrin repeat domain 54	Ankrd54	NM_144849	638955	6256754	6480683	58457265	57391176	5847612
0.08121849	1427228_at	palladin, cytoskeletal associated protein	Palld	NM_001081390	9337229	9273397	919276	8679872	8747245	8675602
0.08135593	1443017_at	cytoplasmic polyadenylation element binding protein 2	Cpeb2	NM_175937	4725161	3849145	4805079	4147311	40293684	33357315
0.08146341	1457670_s_at	lamin A	Lmna	NM_001002011///NM_019390	7519357	7369449	76359725	7220986	6780689	67286944
0.08148148	1417658_at	similar to Transforming growth factor beta regulated gene 4	LOC100046166	XM_001475720	49854136	46233783	46551466	40932975	4340731	40581794
0.08165958	1428870_at	nucleolar and coiled-body phosphoprotein 1	Nolc1	NM_001039351///NM_001039352///NM_001039353///NM_053086	5550018	52805367	5769103	5251337	47232556	480568
0.081673466	1417155_at	v-myc myelocytomatosis viral related oncogene, neuroblastoma derived (avian)	Mycn	NM_008709	65077705	6189764	5998556	6340539	5522894	48502517
0.08172131	1425991_a_at	ankyrin repeat domain 25	Ankrd25	NM_145611	6863025	65444956	647194	5894103	63598914	5803033
0.08291498	1453109_at	arylsulfatase K	Arsk	NM_029847	54893394	59274297	5366295	4266204	56268144	49289284
0.08425703	1434087_at	5,10-methylenetetrahydrofolate reductase	Mthfr	NM_010840	7422526	65939665	76334767	67809014	5849016	7253863
0.08435484	1421410_a_at	proline-serine-threonine phosphatase-interacting protein 2	Pstpip2	NM_013831	7442304	7228019	73437185	6744027	6815691	67605925
0.08524	1454197_a_at	coiled-coil domain containing 86	Ccdc86	NM_023731	61423273	62880177	62406874	57150707	57278757	5526026
0.08583333	1439061_at	coiled-coil domain containing 84	Ccdc84	NM_201372	51531086	52436385	5602137	4907993	44413056	49155507
0.08585657	1456092_at	potassium channel tetramerisation domain containing 7	Kctd7	NM_172509	52772117	52722	53874874	47790046	48185267	4639641
0.086205535	1418292_at	arsA (bacterial) arsenite transporter, ATP-binding, homolog 1	Asna1	NM_019652	8645442	8225447	8485269	799306	78446665	77624793
0.08677165	1416551_at	ATPase, Ca++ transporting, cardiac muscle, slow twitch 2	Atp2a2	NM_009722	9846595	9562624	9877272	9310244	91087475	9145978
0.0870155	1425533_a_at	staufen (RNA binding protein) homolog 2 (Drosophila)	Stau2	NM_025303	58527837	5921355	57454453	53334603	51034102	5442173
0.087115385	1451392_at	RNA binding motif and ELMO domain 1///similar to RNA binding motif and ELMO domain 1	LOC100047355///Rbed1	NM_144917///XM_001477967	60900607	56463704	5747371	52058296	5301467	5249067
0.087181464	1452619_a_at	ATP/GTP binding protein-like 3	Agbl3	NM_178630	41487513	40524893	3950559	35700076	34001176	35247371
0.087276265	1444518_at	Transcribed locus	NA	NA	76118307	7127315	67252936	6433231	699931	616593
0.08745098	1418206_at	stromal cell-derived factor 2-like 1	Sdf2l1	NM_022324	9569984	9419925	979819	9464687	8827551	8660571
0.0875	1429433_at	BAT2 domain containing 1	Bat2d	NM_001081290	8087689	8203442	8212323	7611665	76379313	7594593
0.08816092	1451844_at	prolactin receptor	Prlr	NM_011169	43881454	4467782	37460968	36384265	3783076	34048939
0.08871212	1418123_at	unc-119 homolog (C. elegans)	Unc119	NM_011676	7475112	6544762	7033057	6413124	60501275	67567515
0.08871212	1425806_a_at	mediator complex subunit 21	Med21	NM_025315	7417349	7299236	7484132	6938679	67279105	6866697
0.08919847	1423165_a_at	metastasis-associated gene family, member 2	Mta2	NM_011842	7220223	7169764	731274	65727654	6664547	6825506
0.09018797	1424244_at	RWD domain containing 4A	Rwdd4a	NM_203507	8229695	8068591	8060523	7618297	7568661	74933877
0.09018868	1425099_a_at	aryl hydrocarbon receptor nuclear translocator-like	Arntl	NM_007489	76749606	64712768	7383364	6795216	55062537	7524412
0.091722846	1456054_a_at	pumilio 1 (Drosophila)	Pum1	NM_030722	7806968	77099094	7750609	7070203	7559089	68598237
0.09175373	1418932_at	nuclear factor, interleukin 3, regulated///similar to NFIL3/E4BP4 transcription factor	LOC100046232///Nfil3	NM_017373///XM_001475817	8482392	75514374	8473052	78088813	69397974	8039429
0.09182156	1456822_at	RAD23b homolog (S. cerevisiae)	Rad23b	NM_009011	50848713	4930705	49033685	43402615	45833144	4296558
0.092	1420715_a_at	peroxisome proliferator activated receptor gamma	Pparg	NM_011146	62581587	55248475	53375177	48335886	50688906	5364417
0.09235294	1419283_s_at	tensin 1	Tns1	XM_619639///XM_984786	7424403	7163203	741197	68916636	6728415	6682649
0.09236162	1420619_a_at	amino-terminal enhancer of split	Aes	NM_010347	10304189	9558272	9609012	9212237	91936245	9241495
0.093188405	1426577_a_at	lin-37 homolog (C. elegans)	Lin37	NM_029377	656924	61901608	61252627	5745617	56766953	57698007
0.09345455	1421955_a_at	neural precursor cell expressed, developmentally down-regulted gene 4	Nedd4	NM_010890	8972987	8753061	8956598	8235903	8609039	81018505
0.09355311	1453582_at	choline kinase alpha	Chka	NM_001025566///NM_013490	8778468	73518577	8075939	72820277	73560753	75998907
0.09368613	1425853_s_at	prolactin receptor	Prlr	NM_011169	73301325	76779804	67804165	6813012	7080923	59995813
0.09386282	1447683_x_at	methyltransferase-like 1	Mettl1	NM_010792	64130764	579621	58557105	5590072	54234443	52336254
0.09426523	1429196_at	RAB GTPase activating protein 1-like	Rabgap1l	NM_001038621///NM_013862	50540566	52574506	511189	4751424	4594481	43872366
0.094460435	1416632_at	malic enzyme, supernatant///similar to Mod1 protein///similar to NADP-dependent malic enzyme (NADP-ME) (Malic enzyme 1)	LOC630951///LOC677317///Mod1	NM_008615///XM_001004685///XR_030690///XR_032791	10686064	9980487	9301707	8443055	94441185	10345175
0.09925795	1460406_at	expressed sequence AI427122	AI427122	NM_001033210	5957911	57765684	6002917	5231164	5508769	53346725
0.09942857	1424318_at	RIKEN cDNA 1110067D22 gene	1110067D22Rik	NM_173752	9499992	9006252	9258704	8680037	8272663	9097297
0.099539004	1425567_a_at	annexin A5	Anxa5	NM_009673	8977377	8857788	8973106	8399156	8368708	8423166
0.09957296	1450459_at	RIKEN cDNA 2010106G01 gene	2010106G01Rik	NM_023220	9231549	9324057	9397138	8605336	8810664	8915049
0	1422643_at	monooxygenase, DBH-like 1	Moxd1	NM_021509	98822	10545636	9363268	11367776	11647622	11458347
0	1428636_at	six transmembrane epithelial antigen of prostate 2	Steap2	NM_028734	45636334	44232173	4122182	57359214	54715977	64038525
0	1460606_at	hydroxysteroid (17-beta) dehydrogenase 13	Hsd17b13	NM_198030	65626397	9785801	66785383	11384599	10148854	10432866
0.0025	1423860_at	prostaglandin D2 synthase (brain)	Ptgds	NM_008963	5935972	5312114	6179975	8712665	62653365	7705987
0.0025	1431182_at	heat shock protein 8///similar to heat shock protein 70 cognate///similar to heat shock protein 8	Hspa8///LOC624853///LOC641192///LOC666031	NM_031165///XM_918536///XM_925752///XR_030775///XR_033073	5474797	6345818	60157623	6630708	734282	75254335
0.0025	1433966_x_at	asparagine synthetase	Asns	NM_012055	48989487	4673932	5162021	66488957	64764266	58320723
0.0025	1439406_x_at	phenylalanine-tRNA synthetase 2 (mitochondrial)	Fars2	NM_001039189///NM_024274	501165	49337673	4555324	5837216	59540577	6073279
0.0025	1442359_at	expressed sequence AW045895	AW045895	NA	44501185	42715926	43809886	52683816	51888733	59741216
0.0025	1452183_a_at	GTL2, imprinted maternally expressed untranslated mRNA	Gtl2	NR_003633///XR_035480///XR_035483///XR_035484	6097387	64901404	6119562	71947436	71208825	76862206
0.0025	1452905_at	GTL2, imprinted maternally expressed untranslated mRNA///latrophilin 1	Gtl2///Lphn1	NM_181039///NR_003633///XR_035480///XR_035483///XR_035484	5795499	65913982	5854131	7217451	7252695	74246993
0.0025	1455869_at	Transcribed locus	NA	NA	9975521	72601924	46259074	10743239	8471534	9239315
0.003333333	1423859_a_at	prostaglandin D2 synthase (brain)	Ptgds	NM_008963	76994405	7288048	7959303	10005828	8102547	9142336
0.003333333	1424351_at	WAP four-disulfide core domain 2	Wfdc2	NM_026323	68452506	65215616	65603495	75494924	72476196	8151117
0.003333333	1426936_at	cDNA sequence BC005512///hypothetical protein LOC629242///predicted gene, EG641366	BC005512///EG641366///LOC629242	XM_001004574///XM_001004576///XM_001004579///XM_001479180///XM_001480210///XM_974872///XM_978412///XM_989008	46316223	29526825	3157569	46487265	41465125	60670414
0.003333333	1439380_x_at	GTL2, imprinted maternally expressed untranslated mRNA	Gtl2	NR_003633///XR_035480///XR_035483///XR_035484	6568468	6738741	63602185	73534546	74322166	7732303
0.00375	1417991_at	deiodinase, iodothyronine, type I	Dio1	NM_007860	766724	51025996	70234833	8866517	764586	78751254
0.00375	1431213_a_at	hypothetical protein LOC100041156///hypothetical protein LOC100041932	LOC100041156///LOC100041932	XM_001476722///XM_001477842	9451887	6211689	4911409	9780649	72858105	821024
0.005555556	1436933_at	0 day neonate lung cDNA, RIKEN full-length enriched library, clone:E030012B08 product:unclassifiable, full insert sequence	NA	NA	5587146	62800508	6382857	69565935	73021235	6833767
0.012631579	1455213_at	RIKEN cDNA 4930488E11 gene///thymosin beta-like	4930488E11Rik///LOC100034363	NM_001080967///NM_207267	36744146	33266792	33252652	39745524	43402457	44391303
0.012857143	1439059_at	CDNA sequence BC031748	BC031748	NM_146261	4345488	34387481	35112352	4117265	48178873	5017482
0.012857143	1439622_at	Ras association (RalGDS/AF-6) domain family 4	Rassf4	NM_178045	43747835	5042801	4773006	51271687	5617443	61270437
0.013	1457936_at	mitogen activated protein kinase 8	Mapk8	NM_016700	36296875	35067708	37627242	4903309	41671643	45817943
0.0132	1457157_at	phospholipase C, eta 1	Plch1	NM_183191	319451	31487248	30039053	39518576	38540714	38513095
0.013333334	1443138_at	NA	NA	NA	53685136	48147635	56355257	59751835	65302567	60089417
0.013478261	1442560_at	Adult male testis cDNA, RIKEN full-length enriched library, clone:4933433O05 product:unclassifiable, full insert sequence	NA	NA	4868917	5145786	4943224	58778996	5962795	5547388
0.014615385	1424534_at	monocyte to macrophage differentiation-associated 2	Mmd2	NM_175217	572921	5978667	5660441	67863593	6352914	6711586
0.014615385	1451095_at	asparagine synthetase	Asns	NM_012055	6437868	6283704	6763858	7703444	74785624	6977503
0.016785715	1438558_x_at	Forkhead box Q1	Foxq1	NM_008239	6112031	67730055	6670441	73289576	71263714	7566737
0.021034483	1456319_at	NA	NA	NA	66591816	4183656	4129144	5861836	5548142	62054367
0.021935483	1425689_at	dihydropyrimidinase	Dpys	NM_022722	4476628	4432186	4094637	48691435	50874486	52091746
0.021935483	1438211_s_at	D site albumin promoter binding protein	Dbp	NM_016974	58769064	10069103	6893399	9838452	10707794	65391474
0.022	1438654_x_at	monocyte to macrophage differentiation-associated 2	Mmd2	NM_175217	54716134	5727137	58957553	70267515	6014269	6808101
0.022285715	1449486_at	carboxylesterase 1	Ces1	NM_021456	907874	88899555	9259194	91294985	10270516	10284455
0.023333333	1426397_at	transforming growth factor, beta receptor II	Tgfbr2	NM_009371///NM_029575	6937081	7277025	7312006	76906323	7937254	8096598
0.023333333	1459864_at	G protein-coupled receptor 146	Gpr146	NM_001038703///NM_030258	46503463	47647834	46380353	5125292	58063607	53280144
0.025	1425241_a_at	WD repeat and SOCS box-containing 1	Wsb1	NM_001042565///NM_019653	5918452	62094207	66266394	6791682	7072021	72037835
0.025945947	1420357_s_at	X-linked lymphocyte-regulated 3A///X-linked lymphocyte-regulated 3B///X-linked lymphocyte-regulated 3C///hypothetical protein LOC100044050///hypothetical protein LOC100044051///hypothetical protein LOC100044094///hypothetical protein LOC100044314	LOC100044050///LOC100044051///LOC100044094///LOC100044314///Xlr3a///Xlr3b///Xlr3c	NM_001081643///NM_011726///NM_011727///XM_001471591///XM_001471668///XM_001471669///XM_001471670	52813168	53161354	62739577	57489147	70372944	65345817
0.02675	1434458_at	follistatin	Fst	NM_008046	5761335	55407996	61938963	6228258	6346781	744919
0.02675	1456655_at	16 days neonate cerebellum cDNA, RIKEN full-length enriched library, clone:9630020E20 product:unclassifiable, full insert sequence	NA	NA	70776534	6982773	70622845	75650396	77261596	7846844
0.027179487	1448690_at	potassium channel, subfamily K, member 1	Kcnk1	NM_008430	77119145	5917282	58267145	7037906	72130184	76625953
0.02736842	1448194_a_at	H19 fetal liver mRNA	H19	NR_001592	37477176	36964495	35543106	53770027	4043298	44063907
0.029761905	1429639_at	preimplantation protein 4	Prei4	NM_001042671///NM_001042672///NM_028802	53887396	54016604	563268	66359315	62214947	5892554
0.03727273	1418918_at	insulin-like growth factor binding protein 1	Igfbp1	NM_008341	76222997	69965897	7408369	8118293	9696666	718188
0.03744186	1448676_at	calcium/calmodulin-dependent protein kinase II, beta	Camk2b	NM_007595	57539053	62555885	58614893	69045324	6244012	70763736
0.042826086	1429900_at	RIKEN cDNA 5330406M23 gene	5330406M23Rik	NA	63613667	67252502	6842607	76178517	76415873	6911825
0.043555554	1438167_x_at	Folliculin	Flcn	NM_146018	6650955	6621449	68917613	7560394	7257747	73815517
0.044375	1431566_at	RIKEN cDNA 9030622O22 gene	9030622O22Rik	NA	6481421	71008196	6614483	7391478	76100535	72630277
0.0446	1440607_at	NA	NA	NA	53514724	51966605	48982935	56875916	5826743	58652844
0.044693876	1422435_at	RIKEN cDNA 2210010C04 gene	2210010C04Rik	NM_023333	43851495	4227303	43282623	8294476	48350782	46253605
0.044705883	1443729_at	metastasis suppressor 1	Mtss1	NM_144800	64349127	7531415	7001517	8053885	8100788	7172419
0.04510638	1440523_at	retinal short chain dehydrogenase reductase 2	RP23-24J10.7	NM_181989	45210857	37572663	3948808	40933056	4806844	5620312
0.046730768	1425633_at	cDNA sequence BC026782	BC026782	NM_001025575	52567306	52051196	5017097	64455404	54362893	59909325
0.046730768	1435628_x_at	cDNA sequence BC005512///hypothetical protein LOC629242///predicted gene, EG641366	BC005512///EG641366///LOC629242	XM_001004574///XM_001004576///XM_001004579///XM_001479180///XM_001480210///XM_974872///XM_978412///XM_989008	5724395	4178345	42184553	5446845	50540323	5858575
0.047407407	1444297_at	hypothetical protein LOC100044164///serine (or cysteine) peptidase inhibitor, clade A, member 4, pseudogene 1	LOC100044164///Serpina4-ps1	NR_002861///XM_001471933	9966474	10875925	10600727	10345419	115233965	11617748
0.047636364	1448724_at	cytokine inducible SH2-containing protein	Cish	NM_009895	6683704	73492646	7806672	6425501	826315	8869331
0.04875	1449254_at	secreted phosphoprotein 1	Spp1	NM_009263	834125	8662456	8116277	10194381	8928851	8780838
0.049833335	1458829_at	0 day neonate kidney cDNA, RIKEN full-length enriched library, clone:D630004O11 product:unclassifiable, full insert sequence	NA	NA	60541744	6533028	63422027	67631006	7169421	6937626
0.05	1455807_at	testis-specific protein, Y-encoded-like 5	Tspyl5	NM_001085421///XM_139378///XM_910430	47224436	442526	4474519	50797176	4835291	58999557
0.050338984	1449910_at	RIKEN cDNA 2210418O10 gene	2210418O10Rik	NM_029813///NM_172929	37886832	39291208	43165364	46492667	48505297	45224357
0.050689656	1441870_s_at	polycystic kidney disease 2	Pkd2	NM_008861	64365783	69298735	64051294	7888256	70105476	72045226
0.05096774	1440443_at	RIKEN cDNA E030016H06 gene	E030016H06Rik	NA	49026875	48930187	49248333	55786757	5629178	5366435
0.05109375	1439397_at	formin 1	Fmn1	NM_001043322///NM_010230	52379518	48525	5313518	5705547	58096113	5827939
0.051403508	1424143_a_at	chromatin licensing and DNA replication factor 1	Cdt1	NM_026014	5684978	53308883	56642513	6171626	65338607	59645643
0.051746033	1436713_s_at	GTL2, imprinted maternally expressed untranslated mRNA	Gtl2	NR_003633///XR_035480///XR_035483///XR_035484	36233017	42447643	41840453	48774524	45069118	47455916
0.053384617	1449347_a_at	X-linked lymphocyte-regulated 4A///X-linked lymphocyte-regulated 4B///X-linked lymphocyte-regulated 4C///X-linked lymphocyte-regulated 4E///hypothetical protein LOC100044048///hypothetical protein LOC100044049///similar to X-linked lymphocyte-regulated 4A	LOC100044048///LOC100044049///LOC100046087///Xlr4a///Xlr4b///Xlr4c///Xlr4e	NM_001081642///NM_021365///NM_183094///XM_001471704///XM_001471888///XM_001475552///XM_001487778///XM_978371///XR_035676///XR_035679	45534773	34786885	4104047	40901766	5480593	4725063
0.056818184	1439537_at	NA	NA	NA	66004586	68052397	7058983	76124954	7771701	70821834
0.059852943	1454524_at	RIKEN cDNA 2310075M01 gene	2310075M01Rik	NA	42398	46548676	54918313	5306624	53491044	58581095
0.06044776	1416114_at	SPARC-like 1 (mast9, hevin)	Sparcl1	NM_010097	35550466	43999777	31558745	5230225	41316667	41975675
0.06057971	1417682_a_at	protease, serine, 2	Prss2	NM_009430	5242959	494563	4810659	929359	5313045	5364898
0.061428573	1454880_s_at	Bcl2 modifying factor	Bmf	NM_138313	44943805	4759944	41400127	5192458	53697824	4816263
0.063098595	1426758_s_at	GTL2, imprinted maternally expressed untranslated mRNA	Gtl2	NR_003633///XR_035480///XR_035483///XR_035484	5850044	6240525	6016958	64991503	65629106	69370112
0.065416664	1424969_s_at	uridine phosphorylase 2	Upp2	NM_029692	8028889	9704565	8029939	9467325	9998183	8592801
0.06986486	1426037_a_at	regulator of G-protein signaling 16	Rgs16	NM_011267	53433805	52534614	4101733	59449973	6280077	4505329
0.07041096	1442612_at	RIKEN cDNA C730036E19 gene	C730036E19Rik	NA	49056215	4928425	39231317	54447455	38892338	65703287
0.07101266	1418174_at	D site albumin promoter binding protein	Dbp	NM_016974	5100386	8237146	56797986	8010602	888043	51272883
0.071794875	1441546_at	hypothetical LOC624524	LOC624524	XM_898388	521345	5471524	5960737	6151979	62943954	6165323
0.072337665	1444296_a_at	hypothetical protein LOC100044164///serine (or cysteine) peptidase inhibitor, clade A, member 4, pseudogene 1	LOC100044164///Serpina4-ps1	NR_002861///XM_001471933	1046515	11328601	11114487	10855183	11937699	11980008
0.07306667	1456377_x_at	LIM domain containing 2///similar to epithelial protein lost in neoplasm	LOC632329///Limd2	NM_172397///XM_906388	8879017	9665385	9626268	10042289	9929591	10246695
0.073125	1416332_at	cold inducible RNA binding protein	Cirbp	NM_007705	58233986	6178376	5744139	6286991	6976579	63840766
0.07315789	1446085_at	NA	NA	NA	41236234	4039248	39692953	53155575	38494525	52595296
0.0745679	1440285_at	protein phosphatase 1, regulatory (inhibitor) subunit 9A	Ppp1r9a	NM_181595	48125052	46332593	46168137	52386746	4982274	5801121
0.0747561	1436808_x_at	minichromosome maintenance deficient 5, cell division cycle 46 (S. cerevisiae)	Mcm5	NM_008566	4989857	49908404	53720655	59592495	6230002	51660266
0.07542168	1420836_at	solute carrier family 25, member 30	Slc25a30	NM_026232	59187236	65629473	6929486	6476426	71592546	77410164
0.077764705	1448220_at	chymotrypsinogen B1	Ctrb1	NM_025583	50144367	50433846	48832498	10055168	51761694	5361444
0.077857144	1417753_at	polycystic kidney disease 2	Pkd2	NM_008861	55138655	6114502	54509535	69846797	5971572	63402596
0.08065218	1417811_at	solute carrier family 24 (sodium/potassium/calcium exchanger), member 6	Slc24a6	NM_133221	7807884	769975	8034824	8903792	8352095	8270676
0.080752686	1436462_at	similar to gonadotropin inducible ovarian transcription factor 1	LOC626832	XM_001004273	4999465	5313889	5316082	59465113	61919136	5380604
0.081011236	1417065_at	early growth response 1	Egr1	NM_007913	9097441	5478483	6885734	8161706	8884511	650736
0.081318684	1436736_x_at	DNA segment, human D4S114	D0H4S114	NM_053078	6853193	8067452	73425374	73308067	8853968	8068779
0.08133333	1451548_at	uridine phosphorylase 2	Upp2	NM_029692	6896476	8803076	68725963	8506754	9039654	73339267
0.08147727	1436274_at	Transcribed locus	NA	NA	39357772	404101	5218207	54852724	4530474	53357544
0.08149425	1417370_at	trefoil factor 3, intestinal	Tff3	NM_011575	8768823	9927464	9370805	11320153	10037726	9488731
0.082209304	1426812_a_at	RIKEN cDNA 9130404D14 gene	9130404D14Rik	NM_146119	667984	674606	7136568	78763037	67406917	79969506
0.08252632	1453043_at	RIKEN cDNA 0610012H03 gene	0610012H03Rik	NM_028747	7768412	79615026	74135976	8572067	78641925	8678061
0.082978725	1455468_at	0 day neonate kidney cDNA, RIKEN full-length enriched library, clone:D630029P09 product:unclassifiable, full insert sequence	NA	NA	7199917	72240024	7081979	7665462	8069761	75351977
0.08322917	1458737_at	expressed sequence C77097	C77097	NA	5051574	51987224	5202327	57252793	560242	58453426
0.08577319	1443793_x_at	integrator complex subunit 1	Ints1	NM_026748	49233303	48779507	48763247	52247972	56033797	55340633
0.08683673	1447719_at	Apolipoprotein H	Apoh	NM_013475	5894495	64117365	6179331	6276269	70124135	7002365
0.087272726	1453007_at	RIKEN cDNA 3110082I17 gene	3110082I17Rik	NM_028469	6071563	59750776	63743715	66990786	6843719	66355996
0.0881	1421087_at	period homolog 3 (Drosophila)	Per3	NM_011067	4543714	71163254	47911983	64238305	74665194	491644
0.08980198	1434285_at	FERM domain containing 4A	Frmd4a	NM_172475	56440115	58906493	5509358	6297696	62926607	6166676
0.090588234	1455265_a_at	regulator of G-protein signaling 16	Rgs16	NM_011267	58083444	62296715	52692404	6775628	68527074	5650901
0.093611114	1442494_at	expressed sequence C79242	C79242	NA	34432259	33435276	40239377	4630088	41246824	3968386
0.09364486	1445669_at	sprouty homolog 4 (Drosophila)	Spry4	NM_011898	4306744	47251225	4269569	47605023	52231383	50354223
0.09380952	1442427_at	RIKEN cDNA 9630026M06 gene	9630026M06Rik	NA	49216743	54040256	5490327	5814904	63430758	5554183
0.09380952	1444222_x_at	Transcribed locus	NA	NA	7799678	8086769	8010126	8566711	8557655	8464112
0.094271846	1434404_at	RIKEN cDNA C030011O14 gene	C030011O14Rik	NM_174868	3956762	388367	42216125	45532575	44216824	48520803
0.09442308	1437797_at	ATPase, Ca++ transporting, cardiac muscle, slow twitch 2	Atp2a2	NM_009722	60747313	6345788	652397	6764121	6871672	706497
0.097027026	1453678_at	methyl-CpG binding domain protein 1	Mbd1	NM_013594	44296017	4799931	50020003	51915	5355829	5468187
0.09709091	1429144_at	preimplantation protein 4	Prei4	NM_001042671///NM_001042672///NM_028802	8033337	78782883	8100585	89269	876164	8166858
0.09785714	1416936_at	apoptosis-associated tyrosine kinase	Aatk	NM_007377	5546373	4907359	4888256	5623805	56519203	5759365
0.09788991	1428670_at	hypothetical gene LOC100034734	LOC100034734	NA	5008813	36396542	37134912	46747603	4409025	4961927
