# Supplementary material for: Intergenerational Inheritance of Hepatic Steatosis in a Mouse Model of Childhood Obesity: Potential Involvement of Germ-Line microRNAs
Source: Nutrients. 2023 Mar 1;15(5):1241. doi: 10.3390/nu15051241 (PMC10005268; doi:10.3390/nu15051241)
Supplement: Supplementary file 1 [file nutrients-15-01241-s001.zip › nutrients-2184192-sup1/Table S3.xlsx]

## Sheet: Hoja1
Circadian Rhythm, liver F1
Affymetrix ID	Gene Name
1418174_at, 1438211_s_at	D site albumin promoter binding protein(Dbp)
1425099_a_at	aryl hydrocarbon receptor nuclear translocator-like(Arntl); Bmal
1419038_a_at	casein kinase 2, alpha 1 polypeptide(Csnk2a1)
1433733_a_at	cryptochrome 1 (photolyase-like)(Cry1)
1426498_at	lysine (K)-specific demethylase 5C(Kdm5c)
1457936_at	mitogen-activated protein kinase 8(Mapk8)
1421037_at	neuronal PAS domain protein 2(Npas2)
1418932_at	nuclear factor, interleukin 3, regulated(Nfil3)
1421087_at	period circadian clock 3(Per3)
1420715_a_at	peroxisome proliferator activated receptor gamma(Pparg)
1457432_at	prospero homeobox 1(Prox1)
