# Supplementary material for: Intergenerational Inheritance of Hepatic Steatosis in a Mouse Model of Childhood Obesity: Potential Involvement of Germ-Line microRNAs
Source: Nutrients. 2023 Mar 1;15(5):1241. doi: 10.3390/nu15051241 (PMC10005268; doi:10.3390/nu15051241)
Supplement: Supplementary file 1 [file nutrients-15-01241-s001.zip › nutrients-2184192-sup1/Table S4.xlsx]

## Sheet: Hoja1
Lipid metabolic process, liver F1
Affymetrix ID	Gene Name	Rhythmic behaviour
1425326_at	ATP citrate lyase(Acly)	no
1417403_at, 1417404_at	ELOVL family member 6, elongation of long chain fatty acids (yeast)(Elovl6)	Yes
1427052_at	acetyl-Coenzyme A carboxylase beta(Acacb)	Yes
1456316_a_at	acyl-Coenzyme A binding domain containing 3(Acbd3)	no
1444518_at	acyl-Coenzyme A oxidase 1, palmitoyl(Acox1)	Yes
1425150_at	acyl-coenzyme A amino acid N-acyltransferase 2(Acnat2)	Yes
1457554_at	apolipoprotein B(Apob)	no
1417008_at	carnitine acetyltransferase(Crat)	Yes
1453582_at	choline kinase alpha(Chka)	Yes
1422100_at	cytochrome P450, family 7, subfamily a, polypeptide 1(Cyp7a1)	Yes
1423266_at	family with sequence similarity 213, member B(Fam213b)	Yes
1416022_at	fatty acid binding protein 5, epidermal(Fabp5)	no
1429639_at, 1429144_at	glycerophosphocholine phosphodiesterase 1(Gpcpd1)	yes
1415988_at, 1449615_s_at	high density lipoprotein (HDL) binding protein(Hdlbp)	Yes
1448663_s_at	mevalonate (diphospho) decarboxylase(Mvd)	Yes
1420655_at	patatin-like phospholipase domain containing 3(Pnpla3)	no
1439797_at	peroxisome proliferator activator receptor delta(Ppard)	no
1457157_at	phospholipase C, eta 1(Plch1)	no
1456424_s_at, 1417963_at	phospholipid transfer protein(Pltp)	no
1423859_a_at, 1423860_at	prostaglandin D2 synthase (brain)(Ptgds)	no
1415965_at	stearoyl-Coenzyme A desaturase 1(Scd1)	Yes
