# Supplementary material for: Intergenerational Inheritance of Hepatic Steatosis in a Mouse Model of Childhood Obesity: Potential Involvement of Germ-Line microRNAs
Source: Nutrients. 2023 Mar 1;15(5):1241. doi: 10.3390/nu15051241 (PMC10005268; doi:10.3390/nu15051241)
Supplement: Supplementary file 1 [file nutrients-15-01241-s001.zip › nutrients-2184192-sup1/Table S5.xlsx]

## Sheet: Hoja1
CytoBand	ChrName	ProbeName	GeneName	MS1C_CC 47	MS1C_CC 36	MS1C_CC 12	MS1O_CO 57	MS1O_CO 92	MS1O_CO 67	Diff O-C	St error	p value	CC Mean	CO Mean	CC SD	CO SD	O/C Ratio
qA3	chr1	A_68_P20038600	Slco5a1	1.03664	0.375963	0.431878	2.01699	1.43356	1.47923	1.02843	0.325665	0.0225245	0.614829	1.64326	0.366372	0.324468	2.67271
qA3	chr1	A_68_P20058117	Jph1	0.834342	2.52643	0.977609	4.29767	3.07628	3.32665	2.12074	0.746453	0.0381563	1.44613	3.56687	0.93831	0.645155	2.46649
qA5	chr1	A_68_P20122142	Gm13363	-0.716994	-0.358527	-0.190044	-2.59795	-1.3418	-1.75623	-1.47681	0.428599	0.0416605	-0.421855	-1.89866	0.269123	0.640074	4.50074
qB	chr1	A_68_P20153136	Inpp4a	-0.360292	0.522898	0.0179536	-1.47756	-1.13617	-0.834513	-1.2096	0.360547	0.022108	0.0601865	-1.14941	0.443107	0.321728	-19.0975
qB	chr1	A_68_P20153986	Unc50	-1.64596	-0.397043	-0.130245	-2.48906	-2.87709	-2.02027	-1.73772	0.583691	0.0452806	-0.724416	-2.46214	0.809151	0.429045	3.39879
qB	chr1	A_68_P20162424	ENSMUST00000147695:-357	-0.0734332	1.10694	-0.06361	-1.32964	-1.28847	-0.695837	-1.42795	0.487106	0.0478483	0.323298	-1.10465	0.678669	0.35464	-3.41682
qB	chr1	A_68_P20186159	Gpr45	0.93446	0.433553	0.521937	1.91711	1.19095	1.31907	0.845725	0.30875	0.0420932	0.629983	1.47571	0.267362	0.387596	2.34246
qC1.1	chr1	A_68_P20191544	Tpp2	-0.354539	-0.810594	-0.325244	0.286254	0.248285	-0.149445	0.625157	0.242063	0.0416064	-0.496792	0.128365	0.272155	0.241338	-0.258387
qC1.3	chr1	A_68_P20250403	9130024F11Rik	-0.749399	-0.0438906	-0.142674	-1.55382	-1.69982	-2.08268	-1.46678	0.308839	0.00748398	-0.311988	-1.77877	0.382016	0.273131	5.70142
qC1.3	chr1	A_68_P20250410	9130024F11Rik	0.527472	-0.0843253	0.0475222	1.02232	0.920663	0.577686	0.676668	0.26161	0.0471761	0.163556	0.840224	0.321981	0.232977	5.13722
qC2	chr1	A_68_P20267139	Ica1l	-0.591692	0.0426861	-0.992382	1.87881	0.563267	0.828986	1.60415	0.573954	0.0367699	-0.513796	1.09035	0.521912	0.695627	-2.12215
qC2	chr1	A_68_P20285898	AK006642:171	-1.21172	-0.484945	0.0166846	-2.34423	-3.30215	-1.75723	-1.90787	0.658777	0.0316683	-0.559995	-2.46787	0.617634	0.779844	4.40694
qC2	chr1	A_68_P20293009	Creb1	0.969703	0.371294	0.257959	1.82584	1.29164	1.41581	0.978113	0.312064	0.0269347	0.532985	1.5111	0.38243	0.279557	2.83516
qC3	chr1	A_68_P20335624	ENSMUST00000101806:-323	0.114428	-0.3162	-0.0826942	1.12508	0.958448	0.721546	1.02985	0.197213	0.00386504	-0.0948219	0.935023	0.21557	0.202782	-9.86083
qC3	chr1	A_68_P20339079	Igfbp2	-1.88146	-0.250893	-0.985148	-3.77727	-2.55734	-2.85135	-2.02282	0.685083	0.0302763	-1.03917	-3.06199	0.816624	0.636656	2.94658
qC3	chr1	A_68_P20348296	Ctdsp1	-0.260244	-0.769201	-0.835077	-0.0680442	0.248496	-0.0986009	0.648791	0.238897	0.0488163	-0.621507	0.0272835	0.314592	0.192184	-0.043899
qC3	chr1	A_68_P20350877	Cdk5r2	-1.56879	-0.953344	-0.0441845	-3.72017	-5.06123	-3.52199	-3.24569	0.756301	0.00791187	-0.85544	-4.10113	0.767005	0.837352	4.79418
qC5	chr1	A_68_P20409777	Spata3	-0.77838	0.0800643	0.298105	-1.84678	-2.11715	-1.38437	-1.64936	0.442961	0.0186605	-0.133403	-1.78277	0.569106	0.370557	13.3637
qD	chr1	A_68_P20412584	Ptma	0.565294	0.206884	0.0549736	1.24682	0.931041	0.7618	0.70417	0.239569	0.0276355	0.275717	0.979887	0.262031	0.246172	3.55396
qD	chr1	A_68_P20412611	Ptma	-0.869009	0.254873	-1.02637	-2.37395	-1.4002	-2.24577	-1.45981	0.578804	0.0487684	-0.546834	-2.00664	0.698743	0.529086	3.66956
qD	chr1	A_68_P20413385	Nppc	-1.65462	0.715613	-0.183128	-3.32879	-2.57592	-4.60426	-3.12895	1.04743	0.027298	-0.374046	-3.50299	1.1966	1.02533	9.36514
qD	chr1	A_68_P20433000	Gbx2	-0.241135	0.554115	-0.121732	-1.90731	-1.28641	-1.16386	-1.51628	0.390056	0.011076	0.0637493	-1.45253	0.428845	0.398589	-22.785
qD	chr1	A_68_P20441858	Espnl	-2.16058	-0.214776	0.211136	-2.64374	-3.44295	-4.53979	-2.82075	1.04479	0.0404822	-0.721406	-3.54216	1.26442	0.95191	4.91008
qD	chr1	A_68_P20455837	Hdlbp	-1.13719	-0.541529	0.0180375	-1.72329	-2.6685	-1.93586	-1.55566	0.506093	0.0249511	-0.553559	-2.10922	0.577705	0.49588	3.81029
qD	chr1	A_68_P20455841	sep-02	-2.7323	-1.18208	0.244897	-4.01486	-7.363	-4.62207	-4.11015	1.54282	0.0391108	-1.22316	-5.33331	1.48902	1.78379	4.36028
qE2.1	chr1	A_68_P20501018	Cdh20	0.172259	-0.302028	-0.085679	0.620635	0.833787	0.594814	0.754895	0.17376	0.0155795	-0.071816	0.683079	0.237447	0.131154	-9.51151
qE2.3	chr1	A_68_P20555161	Gli2	-0.0867343	0.544515	0.198107	-1.16597	-0.930212	-0.397951	-1.05001	0.33449	0.0245005	0.218629	-0.831379	0.316125	0.393435	-3.80269
qE3	chr1	A_68_P20587177	Lypd1	-1.9462	-0.754801	-0.959385	0.415293	0.408001	-0.391782	1.36397	0.518986	0.0449043	-1.22013	0.143837	0.637061	0.463875	-0.117887
qE3	chr1	A_68_P20596873	Ccnt2	0.640159	0.105443	0.240794	1.52331	1.05328	0.80802	0.799406	0.302403	0.0424368	0.328799	1.12821	0.278009	0.363484	3.43129
qE3	chr1	A_68_P20597393	Rab3gap1	0.0936182	-0.419123	-0.354091	0.927959	0.967646	0.452446	1.00922	0.26674	0.0120013	-0.226532	0.782684	0.279159	0.286682	-3.45507
qE4	chr1	A_68_P20601157	Cxcr4	1.25746	0.855026	0.243926	2.54199	1.65791	2.23468	1.35939	0.452153	0.0263874	0.78547	2.14486	0.510333	0.448828	2.73067
qE4	chr1	A_68_P20613815	Dyrk3	-0.952899	0.27405	0.356859	-2.46652	-1.43088	-1.7749	-1.78344	0.594397	0.0311672	-0.10733	-1.89077	0.733454	0.527452	17.6165
qE4	chr1	A_68_P20614481	Rassf5	-0.726143	-0.155186	0.179247	-1.97969	-2.88284	-1.46537	-1.87527	0.554081	0.0253849	-0.234027	-2.1093	0.457815	0.717568	9.01305
qE4	chr1	A_68_P20618859	Elk4	0.45014	-0.227452	0.0402986	1.19423	0.957051	0.719325	0.869205	0.272811	0.0271139	0.0876622	0.956867	0.34127	0.23745	10.9154
qE4	chr1	A_68_P20632245	Adora1	-0.588257	-0.119734	-0.0757199	-1.36258	-2.05444	-1.05767	-1.23033	0.374679	0.0331727	-0.261237	-1.49156	0.284061	0.510753	5.70962
qE4	chr1	A_68_P20636644	Lgr6	1.04939	0.378464	0.534385	1.81546	1.5069	1.24558	0.868566	0.299993	0.0310916	0.654081	1.52265	0.351116	0.285264	2.32792
qF	chr1	A_68_P20679836	Glrx2	-0.3874	0.0446658	0.273274	-0.798125	-1.01774	-0.580656	-0.775687	0.261187	0.0357737	-0.0231534	-0.798841	0.335517	0.218544	34.5021
qG3	chr1	A_68_P20730837	Zfp648	0.180528	-0.309689	0.325294	0.878391	0.971888	0.481983	0.712043	0.279485	0.0463494	0.0653775	0.777421	0.332785	0.260092	11.8913
qG3	chr1	A_68_P20737712	Xpr1	0.149275	0.532959	0.577334	-0.37522	-1.00413	-0.143779	-0.927566	0.320835	0.048866	0.419856	-0.50771	0.235378	0.445216	-1.20925
qH2.1	chr1	A_68_P20765304	Mrps14	-0.38348	-0.425687	0.233438	0.703484	1.0027	0.28877	0.856895	0.34294	0.0448351	-0.191909	0.664985	0.368966	0.358519	-3.4651
qH2.2	chr1	A_68_P20789366	Atp1b1	-1.10345	0.383002	0.0984964	-1.82937	-3.58256	-1.81371	-2.20123	0.851245	0.0446763	-0.207319	-2.40854	0.789006	1.01676	11.6176
qH2.3	chr1	A_68_P20793340	Sft2d2	0.762007	-0.00403503	0.133174	1.5791	1.13744	1.06812	0.964506	0.323217	0.0337019	0.297049	1.26155	0.408468	0.277179	4.24696
qH2.3	chr1	A_68_P20796003	Rcsd1	0.764394	0.147009	0.418996	1.49042	1.12009	1.18443	0.821514	0.239138	0.0242433	0.443466	1.26498	0.309419	0.19787	2.85248
qH2.3	chr1	A_68_P20799612	Ildr2	-1.67546	-0.512501	-0.224361	-3.10481	-3.06379	-2.60847	-2.12158	0.492019	0.0297128	-0.804108	-2.92569	0.768244	0.275486	3.63843
qH2.3	chr1	A_68_P20804312	Uck2	-1.76258	-0.501107	0.0686013	-3.59231	-3.5619	-2.89905	-2.61939	0.626444	0.0264571	-0.731697	-3.35109	0.937117	0.39177	4.57989
qH3	chr1	A_68_P20826006	Fcgr3	-1.73352	-0.660995	-0.0630622	-2.53227	-3.98239	-2.93598	-2.33102	0.751802	0.0238908	-0.819192	-3.15021	0.84639	0.748423	3.84551
qH3	chr1	A_68_P20826006	Fcgr3	-1.73352	-0.660995	-0.0630622	-2.53227	-3.98239	-2.93598	-2.33102	0.751802	0.0238908	-0.819192	-3.15021	0.84639	0.748423	3.84551
qH3	chr1	A_68_P20826006	Fcgr3	-1.73352	-0.660995	-0.0630622	-2.53227	-3.98239	-2.93598	-2.33102	0.751802	0.0238908	-0.819192	-3.15021	0.84639	0.748423	3.84551
qH3	chr1	A_68_P20826589	Pcp4l1	-0.129992	0.218346	0.610144	-1.45957	-1.00727	-0.843376	-1.33624	0.324999	0.00956364	0.232833	-1.10341	0.370281	0.319146	-4.73904
qH3	chr1	A_68_P20827833	Usf1	-0.0487805	-0.39646	-0.554017	0.957154	0.433333	0.18438	0.858041	0.307809	0.0422769	-0.333086	0.524955	0.258511	0.39445	-1.57604
qH4	chr1	A_68_P20849638	Chml	-0.32144	0.472147	0.261698	-1.17883	-0.839052	-0.427106	-0.952466	0.37126	0.0419759	0.137468	-0.814997	0.41112	0.376441	-5.92861
qH4	chr1	A_68_P20864296	Kif26b	-1.362	-0.223303	-0.118404	-2.14763	-3.17101	-2.34658	-1.98717	0.580924	0.0190848	-0.567904	-2.55507	0.689709	0.542616	4.49913
qH4	chr1	A_68_P20870655	Smyd3	0.772528	0.158363	0.378348	1.13437	1.28066	1.18038	0.762059	0.181952	0.0447403	0.436413	1.19847	0.311173	0.0748055	2.74619
qH4	chr1	A_68_P20876660	Parp1	0.343551	0.027015	-0.144692	1.24053	0.797477	0.891425	0.901186	0.226806	0.0102204	0.0752916	0.976478	0.247676	0.233452	12.9693
qH6	chr1	A_68_P20927661	Ptpn14	-0.757203	0.279915	-0.358393	-1.25137	-2.36805	-1.84268	-1.54214	0.509969	0.0252999	-0.27856	-1.8207	0.523147	0.55866	6.53611
qH6	chr1	A_68_P20938874	Dtl	-1.13304	-1.25493	-0.887168	-2.05039	-1.45221	-1.86894	-0.698801	0.232893	0.037508	-1.09171	-1.79051	0.187332	0.306709	1.6401
qH6	chr1	A_68_P20941842	Rcor3	-0.538271	-0.178004	0.307375	-1.13637	-2.24441	-1.12334	-1.36507	0.503407	0.04526	-0.1363	-1.50137	0.424363	0.643525	11.0152
qH6	chr1	A_68_P20945768	ENSMUST00000057543:965	-0.410732	0.680266	0.423311	-1.32314	-2.62034	-1.48912	-2.04182	0.601649	0.0190877	0.230949	-1.81087	0.57037	0.70592	-7.841
qH6	chr1	A_68_P20947552	Irf6	-0.743718	-0.170834	0.314906	-1.67248	-2.5315	-1.28588	-1.63007	0.550355	0.0285653	-0.199882	-1.82995	0.52991	0.63757	9.15516
qA1	chr2	A_68_P20962670	Suv39h2	-0.304325	0.383999	0.145378	-0.930203	-0.925636	-0.704282	-0.928391	0.225639	0.0319857	0.0750173	-0.853374	0.349515	0.129137	-11.3757
qA1	chr2	A_68_P20969747	Bend7	0.828875	0.149036	-0.0242599	1.53507	1.28281	1.20527	1.02317	0.293861	0.0450515	0.317884	1.34105	0.450934	0.172439	4.21869
qA1	chr2	A_68_P20969749	Bend7	-0.616457	0.343815	0.154025	-1.24085	-2.03725	-1.48173	-1.54707	0.43227	0.0161856	-0.0395389	-1.58661	0.508558	0.408426	40.1279
qA1	chr2	A_68_P20970775	Sephs1	0.595667	0.173461	0.0913469	1.38978	1.06219	0.934632	0.84204	0.238239	0.0158259	0.286825	1.12887	0.270598	0.234784	3.93573
qA1	chr2	A_68_P20976259	Sec61a2	-0.569367	-0.0101385	-0.718285	-2.83604	-1.71056	-1.47648	-1.5751	0.518645	0.0447236	-0.432597	-2.00769	0.37336	0.726853	4.64102
qA1	chr2	A_68_P20978504	Usp6nl	-0.801209	-0.896865	-0.300454	-2.34477	-2.80498	-2.28244	-1.81122	0.285539	0.00195728	-0.666176	-2.4774	0.320316	0.285405	3.71883
qA1	chr2	A_68_P20997453	Gata3	-1.36832	-1.97004	-1.44981	-0.295033	0.145793	-0.825271	1.27122	0.383086	0.0251402	-1.59606	-0.324837	0.326431	0.486217	0.203525
qA1	chr2	A_68_P20998556	Taf3	0.217398	-0.290676	0.174095	0.810086	0.552094	0.596316	0.619226	0.197819	0.0438988	0.0336056	0.652832	0.281669	0.137969	19.4263
qA1	chr2	A_68_P21013697	C1ql3	-2.59987	-0.467631	0.07549	-4.67214	-4.01888	-3.77739	-3.1588	0.884852	0.0494081	-0.997339	-4.15614	1.41416	0.462898	4.16723
qA3	chr2	A_68_P21037844	A930004D18Rik	-0.246011	-1.09183	-0.375862	0.908418	0.695167	0.0981817	1.13849	0.41271	0.0337571	-0.571235	0.567256	0.455501	0.41999	-0.993035
qA3	chr2	A_68_P21041406	ENSMUST00000119424:8424	1.15543	0.832804	0.549082	2.04841	1.62502	1.81539	0.983835	0.242979	0.0129794	0.845773	1.82961	0.303384	0.212053	2.16324
qA3	chr2	A_68_P21044876	ENSMUST00000137714:164	-0.793739	-1.46042	-0.914659	-0.0811641	0.26639	-0.323647	1.01013	0.307243	0.0205555	-1.05627	-0.0461404	0.355187	0.296574	0.0436823
qA3	chr2	A_68_P21054133	Thnsl1	-0.479201	0.290446	-0.397475	-1.2773	-1.79382	-0.958069	-1.14765	0.398091	0.0291366	-0.19541	-1.34306	0.422743	0.421736	6.87305
qA3	chr2	A_68_P21059046	Gad2	-1.12042	-1.2868	-1.31495	0.389046	0.503842	-0.534535	1.36017	0.317917	0.0495325	-1.24072	0.119451	0.105134	0.569269	-0.0962752
qA3	chr2	A_68_P21061712	Mastl	-0.426099	0.205374	-0.63116	-2.00304	-1.45585	-1.23954	-1.28218	0.39104	0.0197863	-0.283961	-1.56614	0.436004	0.393517	5.51533
qA3	chr2	A_68_P21076598	ENSMUST00000133808:155	-0.630472	0.831196	0.0581436	-2.35379	-1.26234	-1.02778	-1.63426	0.678298	0.0497914	0.0862893	-1.54797	0.73124	0.707648	-17.9394
qA3	chr2	A_68_P21079214	Notch1	-0.421906	-0.420212	0.35338	-1.80554	-2.70585	-1.27185	-1.76483	0.552435	0.0312165	-0.162913	-1.92775	0.447123	0.724767	11.833
qA3	chr2	A_68_P21082673	Fam163b	-0.283827	0.715898	0.546729	-1.60091	-1.94406	-0.904777	-1.80952	0.501867	0.0141107	0.326267	-1.48325	0.535084	0.529537	-4.54613
qA3	chr2	A_68_P21086002	Rxra	0.190922	0.0218967	-0.37427	1.08721	0.886546	0.642266	0.925825	0.241798	0.0136505	-0.0538171	0.872008	0.290103	0.222828	-16.2032
qA3	chr2	A_68_P21091209	Gm347	-1.1945	-0.0100292	-0.0682409	-2.03322	-2.15331	-2.07733	-1.6637	0.343383	0.0486566	-0.424255	-2.08795	0.667683	0.0607424	4.92145
qB	chr2	A_68_P21096068	Ntng2	0.182061	-0.552559	-0.273265	1.22262	0.929284	0.533958	1.10987	0.337712	0.0194013	-0.214588	0.895286	0.370809	0.345586	-4.17212
qB	chr2	A_68_P21096080	Ntng2	0.146569	-0.355253	0.213597	-0.623125	-0.88379	-0.631345	-0.714391	0.216406	0.0398304	0.00163777	-0.712753	0.310888	0.148179	-435.198
qB	chr2	A_68_P21099805	Mir219-2	0.251927	0.983989	0.00392143	-1.14849	-0.910408	-0.497912	-1.26555	0.39538	0.0292867	0.413279	-0.852269	0.509567	0.329161	-2.06221
qB	chr2	A_68_P21101779	D2Wsu81e	-1.32947	0.0655134	-0.0705103	-2.10338	-3.18157	-1.66812	-1.87287	0.729872	0.0414428	-0.444823	-2.31769	0.769141	0.779152	5.21037
qB	chr2	A_68_P21112314	Aif1l	-1.18364	-0.166239	0.119619	-2.17884	-2.41838	-1.98254	-1.78317	0.425807	0.0358486	-0.410087	-2.19325	0.684995	0.218278	5.34827
qB	chr2	A_68_P21116980	Cdk9	1.39078	2.08105	1.15993	4.39695	3.04785	2.91746	1.91017	0.612078	0.0355784	1.54392	3.45409	0.479272	0.819141	2.23722
qB	chr2	A_68_P21132678	Gsn	0.266849	-0.220255	0.12214	1.00935	1.10396	0.434964	0.793179	0.288587	0.0416326	0.0562445	0.849423	0.250148	0.362036	15.1023
qB	chr2	A_68_P21143635	ENSMUST00000144206:597	0.962647	0.479994	0.617635	2.01601	1.48631	1.40679	0.949611	0.273326	0.0190991	0.686759	1.63637	0.248641	0.331172	2.38274
qC1.1	chr2	A_68_P21203202	Kif5c	-0.629807	0.267506	0.183289	-1.30776	-2.49562	-1.22167	-1.61534	0.569228	0.0378053	-0.0596707	-1.67502	0.495545	0.711969	28.071
qC1.1	chr2	A_68_P21216454	Rbm43	0.217191	0.182214	0.0969449	1.66081	1.04448	0.972617	1.06052	0.207487	0.0368862	0.16545	1.22597	0.0618512	0.378294	7.40989
qC1.1	chr2	A_68_P21227536	Rprm	-0.28866	0.750175	-0.192832	-1.41952	-2.28632	-0.793671	-1.5894	0.623984	0.0470492	0.0895612	-1.49984	0.574112	0.749559	-16.7465
qC2	chr2	A_68_P21305454	Lass6	-0.347073	-1.05647	-0.992234	-0.0397147	0.282301	0.0728465	0.903737	0.26199	0.041993	-0.798592	0.105144	0.392344	0.16342	-0.131662
qC3	chr2	A_68_P21325837	Cdca7	0.571331	0.183472	0.434609	0.947236	1.55286	1.22957	0.846752	0.23559	0.0208102	0.39647	1.24322	0.196722	0.303041	3.13573
qC3	chr2	A_68_P21334260	Atp5g3	-0.420872	-0.0509106	0.551175	-1.78343	-2.27973	-0.982236	-1.70826	0.539906	0.0255145	0.0264638	-1.6818	0.490621	0.654692	-63.5509
qC3	chr2	A_68_P21338838	Hoxd10	-0.943365	-0.841332	-0.668087	-2.02409	-1.67894	-1.65666	-0.968968	0.162716	0.00396287	-0.817595	-1.78656	0.139166	0.206006	2.18514
qC3	chr2	A_68_P21341868	ENSMUST00000143898:295	-0.676033	0.213829	0.116126	-1.84915	-1.65509	-1.434	-1.53072	0.327971	0.0196837	-0.115359	-1.64608	0.488009	0.207723	14.2692
qD	chr2	A_68_P21382117	Zfp804a	-1.58323	-0.61132	0.259542	-2.51377	-3.1459	-2.20933	-1.978	0.659775	0.0457007	-0.645004	-2.623	0.92185	0.477745	4.06664
qD	chr2	A_68_P21394211	Zdhhc5	-2.07795	-0.833846	-0.781259	-3.04392	-3.95928	-2.95558	-2.08858	0.607961	0.0195953	-1.23102	-3.31959	0.733933	0.555747	2.69663
qD	chr2	A_68_P21394884	Slc43a1	-0.997779	-1.94544	-1.18668	-0.407221	0.251305	-0.595037	1.12632	0.445961	0.044403	-1.37663	-0.250318	0.501574	0.444452	0.181833
qE1	chr2	A_68_P21423684	F2	-0.368399	0.0123759	-0.183985	0.669903	0.393239	0.187992	0.597048	0.203767	0.030727	-0.180003	0.417045	0.190419	0.241836	-2.31688
qE1	chr2	A_68_P21436150	Alx4	-2.00796	-0.965504	-0.419262	-5.3635	-3.57535	-3.27055	-2.93889	0.913513	0.0255792	-1.13091	-4.0698	0.80716	1.13069	3.5987
qE2	chr2	A_68_P21478259	Slc1a2	-0.23121	0.533218	-0.0251368	-1.45682	-1.50478	-0.598329	-1.27893	0.42689	0.0291199	0.0922904	-1.18664	0.395512	0.51006	-12.8577
qE2	chr2	A_68_P21489019	D430041D05Rik	0.0663308	-0.199876	-0.420256	0.950695	1.00576	0.35204	0.9541	0.28578	0.0246672	-0.1846	0.7695	0.243653	0.362578	-4.16846
qE2	chr2	A_68_P21490644	Depdc7	-0.762163	0.224165	0.0554089	-2.89096	-1.23492	-1.82125	-1.82151	0.644518	0.042644	-0.160863	-1.98238	0.527533	0.839697	12.3234
qE3	chr2	A_68_P21517947	Lgr4	-0.934706	-0.274099	-0.0333973	-2.61605	-3.29652	-1.57658	-2.08232	0.628316	0.033761	-0.414067	-2.49638	0.466672	0.866188	6.02893
qE5	chr2	A_68_P21565424	Pak6	-1.60581	-0.354421	0.51731	-2.56421	-4.39034	-2.41848	-2.64337	1.02107	0.0404213	-0.480975	-3.12434	1.06721	1.0988	6.49585
qE5	chr2	A_68_P21574796	Vps39	1.10818	0.550519	0.669321	2.01632	1.3429	1.52755	0.852918	0.302503	0.0328437	0.776006	1.62892	0.293738	0.347968	2.09911
qE5	chr2	A_68_P21579148	Lcmt2	-0.893878	-0.177956	-0.0216758	-3.32415	-2.9275	-1.76375	-2.3073	0.601549	0.0207947	-0.364503	-2.6718	0.465064	0.811013	7.32998
qE5	chr2	A_68_P21587249	AA467197	-1.03484	-0.465838	0.114283	-1.68994	-2.25941	-1.74776	-1.43691	0.418607	0.0302745	-0.462132	-1.89904	0.574571	0.313429	4.1093
qF1	chr2	A_68_P21622215	Zc3h8	0.927738	0.688824	0.225723	1.79304	1.52232	1.15332	0.875467	0.319632	0.0347679	0.614095	1.48956	0.356924	0.321119	2.42562
qF1	chr2	A_68_P21623156	Polr1b	1.13853	2.30329	1.12503	4.69866	3.33425	3.32919	2.26508	0.690897	0.0203659	1.52229	3.78737	0.676406	0.789207	2.48795
qF1	chr2	A_68_P21623178	Chchd5	-0.282729	-0.756503	-0.583804	0.221664	0.662191	-0.0631271	0.814588	0.285296	0.0395518	-0.541012	0.273576	0.239768	0.365435	-0.505674
qF1	chr2	A_68_P21629728	Fam113a	-0.784808	-1.50295	-0.885152	0.245382	0.422667	-0.264962	1.192	0.351623	0.017624	-1.05764	0.134362	0.388901	0.357005	-0.12704
qF1	chr2	A_68_P21632907	Gfra4	-0.840589	0.221638	-0.0415124	-2.87036	-4.42451	-4.61669	-3.75037	0.712193	0.00819057	-0.220155	-3.97052	0.553188	0.957603	18.0351
qF1	chr2	A_68_P21635214	Smox	-1.42414	-1.08616	0.174659	-1.84474	-3.28607	-2.97819	-1.92446	0.755034	0.0429932	-0.778546	-2.703	0.842619	0.759049	3.47186
qF2	chr2	A_68_P21646220	Bmp2	-0.173764	0.70798	0.718457	-0.327309	-1.09276	-0.946917	-1.20655	0.43301	0.0354474	0.417558	-0.788994	0.512127	0.406426	-1.88955
qF3	chr2	A_68_P21666845	Jag1	-1.03004	0.558009	0.113615	-2.77129	-1.7939	-1.75517	-1.98731	0.657647	0.0312809	-0.119471	-2.10678	0.819279	0.575801	17.6343
qG2	chr2	A_68_P21722734	Nkx2-2as	-0.407018	0.435955	-0.55503	-1.74288	-1.45648	-1.11492	-1.26273	0.400197	0.0343227	-0.175364	-1.43809	0.534566	0.314381	8.20061
qG3	chr2	A_68_P21732684	Cst3	0.00367141	-0.661268	-0.647126	0.441302	0.86093	0.529405	1.04545	0.283387	0.0226442	-0.434907	0.610545	0.379886	0.221268	-1.40385
qG3	chr2	A_68_P21740321	Acss1	-0.852933	0.0339927	0.161764	-2.57438	-1.55306	-1.35286	-1.60771	0.569361	0.0327114	-0.219059	-1.82677	0.552656	0.655141	8.33916
qG3	chr2	A_68_P21742298	Ninl	-0.470367	0.470624	0.248874	-1.08413	-1.45132	-1.04455	-1.27637	0.337631	0.0301814	0.0830436	-1.19333	0.491926	0.224298	-14.3699
qH1	chr2	A_68_P21777896	Blcap	0.102372	-0.298364	-0.543597	0.742897	0.774755	0.171573	0.809605	0.313726	0.0408524	-0.24653	0.563075	0.326089	0.339425	-2.284
qH1	chr2	A_68_P21782731	Ralgapb	-0.670977	0.146422	0.313364	-1.72676	-0.975068	-0.89876	-1.1298	0.464044	0.0496776	-0.0703969	-1.2002	0.526773	0.457613	17.049
qH1	chr2	A_68_P21784862	Fam83d	-1.46032	0.439834	-0.535542	-3.81074	-2.44779	-2.09026	-2.26425	0.875904	0.0406771	-0.518677	-2.78293	0.950191	0.907883	5.36544
qH3	chr2	A_68_P21816595	Kcns1	0.57429	-0.175909	0.220621	1.29818	0.9158	0.827824	0.807602	0.294801	0.0435675	0.206334	1.01394	0.375304	0.250064	4.91406
qH3	chr2	A_68_P21820025	Neurl2	-1.33471	-0.351599	-0.73171	-2.74367	-2.57603	-2.21114	-1.70427	0.362054	0.0125386	-0.806007	-2.51028	0.49575	0.272282	3.11446
qH3	chr2	A_68_P21820161	Pltp	0.11515	0.176058	0.297925	0.656926	0.930682	0.500357	0.499611	0.146547	0.0419363	0.196377	0.695988	0.0930666	0.217806	3.54413
qH3	chr2	A_68_P21820252	Pcif1	-1.20602	-0.104305	0.256384	-2.01362	-3.34674	-1.84478	-2.0504	0.746992	0.034229	-0.351312	-2.40171	0.761848	0.822762	6.83641
qH3	chr2	A_68_P21820817	Slc12a5	-2.93116	-0.935321	-0.520887	-4.81995	-3.56403	-5.82169	-3.27277	1.14076	0.0305207	-1.46246	-4.73522	1.28871	1.13121	3.23786
qH3	chr2	A_68_P21822538	Cdh22	-2.01768	-0.897932	0.456932	-3.07752	-5.90637	-3.48766	-3.33762	1.30476	0.044741	-0.81956	-4.15718	1.23917	1.52866	5.07246
qH3	chr2	A_68_P21823501	Zfp334	1.37502	2.44832	1.18843	6.04391	4.14596	3.39039	2.85616	0.965011	0.0494219	1.67059	4.52675	0.679962	1.36713	2.70967
qH3	chr2	A_68_P21835388	Slc9a8	1.01722	0.702054	0.0808965	2.08547	1.34989	1.42245	1.01922	0.41568	0.0491406	0.600056	1.61927	0.476421	0.40537	2.69853
qH3	chr2	A_68_P21840229	Mocs3	-1.27235	0.0728897	-0.217629	-3.87714	-2.91814	-3.22445	-2.86755	0.564594	0.00636896	-0.472362	-3.33991	0.707871	0.489813	7.07067
qH3	chr2	A_68_P21842414	Nfatc2	-0.452224	0.0656936	0.366603	-0.930173	-1.89733	-1.09038	-1.29932	0.439608	0.0295866	-0.00664247	-1.30596	0.414178	0.51837	196.608
qH3	chr2	A_68_P21844349	Zfp64	-0.373855	-0.905467	-0.87351	-0.140242	0.600645	0.193907	0.935714	0.315448	0.0291381	-0.717611	0.218103	0.29813	0.371035	-0.30393
qH4	chr2	A_68_P21874396	Gnas	-1.40816	-0.13338	-0.365829	-2.83658	-3.70895	-2.47957	-2.37258	0.618179	0.0115606	-0.635791	-3.00837	0.678918	0.632439	4.73169
qH4	chr2	A_68_P21874403	Gnas	-2.07953	-1.65987	-1.4401	-5.82042	-3.62671	-4.97962	-3.08242	0.674889	0.0320249	-1.7265	-4.80892	0.324881	1.10677	2.78536
qH4	chr2	A_68_P21874764	Gnas	-1.02792	-0.157854	0.184386	-1.82983	-2.14942	-1.196	-1.39129	0.523389	0.0412978	-0.333796	-1.72508	0.62501	0.485267	5.16809
qH4	chr2	A_68_P21875216	Th1l	0.873863	0.384177	0.04736	1.80965	1.31006	1.18592	1.00008	0.351557	0.0333209	0.435133	1.43521	0.415601	0.330164	3.29832
qH4	chr2	A_68_P21896081	chr2:179028424-179028479	1.14323	2.45733	1.15961	5.2828	3.93056	3.55613	2.66978	0.783624	0.0184239	1.58672	4.2565	0.754011	0.908306	2.68257
qH4	chr2	A_68_P21905656	Dido1	0.778254	0.0783763	0.211267	1.12514	1.33521	1.16758	0.853345	0.227584	0.0480403	0.355966	1.20931	0.371699	0.111079	3.39727
qH4	chr2	A_68_P21906911	Mir124a-3	-1.79431	-1.07325	0.0678312	-3.06144	-4.41288	-3.13075	-2.60178	0.801372	0.021899	-0.933243	-3.53503	0.938933	0.761033	3.78789
qA1	chr3	A_68_P21914375	chr3:3309150-3309194	1.10162	0.390614	0.220967	1.7983	1.62973	1.36397	1.02627	0.32348	0.0447382	0.571066	1.59733	0.467235	0.218969	2.79711
qA3	chr3	A_68_P22009791	Nceh1	0.398654	-0.0282837	-0.172536	1.11689	0.745996	0.778388	0.814479	0.236856	0.0217795	0.0659446	0.880424	0.297025	0.205423	13.351
qA3	chr3	A_68_P22010771	Ghsr	0.0412004	-0.458666	-0.455372	0.708021	0.662964	0.29202	0.845281	0.243215	0.0179918	-0.290946	0.554335	0.287652	0.228285	-1.90529
qA3	chr3	A_68_P22013060	Fndc3b	0.454749	0.412393	0.403945	0.0747307	-0.136194	-0.216278	-0.516276	0.0836975	0.0240875	0.423696	-0.0925804	0.0272225	0.150327	-0.218507
qA3	chr3	A_68_P22039458	Actl6a	-2.55782	-1.517	0.421263	-3.63078	-5.79153	-3.81921	-3.19598	1.27691	0.0482915	-1.21785	-4.41384	1.5119	1.19683	3.62428
qA3	chr3	A_68_P22046077	Dnajc19	0.18999	-0.118886	-0.0057021	0.377499	0.683292	0.434367	0.476585	0.150332	0.0216416	0.0218008	0.498386	0.156264	0.162638	22.8609
qA3	chr3	A_68_P22049380	Sox2	0.656159	0.0792935	0.088602	1.47412	1.28191	0.798743	0.910239	0.31979	0.0304609	0.274685	1.18492	0.330399	0.347977	4.31376
qB	chr3	A_68_P22058860	Ccna2	-1.94494	-0.680194	-0.376356	-4.62817	-4.32714	-2.60825	-2.85402	0.905872	0.0253736	-1.0005	-3.85452	0.831901	1.08974	3.85261
qB	chr3	A_68_P22080545	Intu	-2.7146	-0.821504	-1.21262	-4.5648	-4.50894	-4.05756	-2.79419	0.602234	0.0324341	-1.58291	-4.3771	0.999394	0.278137	2.76522
qB	chr3	A_68_P22101751	Pcdh10	0.164982	-0.108641	-0.480736	1.11762	0.955249	0.589657	1.02897	0.280264	0.0143815	-0.141465	0.88751	0.324108	0.270423	-6.2737
qC	chr3	A_68_P22129165	ENSMUST00000091144:662	-1.29987	-2.03545	-1.90097	0.391985	-0.0407276	-0.979005	1.53618	0.515028	0.0423642	-1.74543	-0.209249	0.39168	0.700859	0.119884
qC	chr3	A_68_P22142067	2810046L04Rik	0.153954	-0.0114543	-0.13436	0.799473	0.700444	0.495227	0.662335	0.141355	0.00574473	0.00271321	0.665048	0.144678	0.155181	245.115
qD	chr3	A_68_P22168799	Serp1	-1.30668	-0.589006	-1.15225	-3.86715	-2.8499	-2.23415	-1.96776	0.56683	0.0369884	-1.01598	-2.98374	0.377745	0.824683	2.93681
qE1	chr3	A_68_P22194354	Slc33a1	-1.34237	-1.57324	-1.28556	-1.09166	-0.608452	-0.943149	0.519301	0.188501	0.0466487	-1.40039	-0.881087	0.152361	0.24751	0.629173
qE1	chr3	A_68_P22199717	Ssr3	-2.98232	-1.13815	-0.0984177	-5.65386	-4.30514	-3.90993	-3.21668	1.11954	0.0409573	-1.4063	-4.62298	1.46053	0.914377	3.28734
qE1	chr3	A_68_P22200389	Tiparp	-1.429	-0.612052	0.254986	-2.50512	-3.11671	-1.92548	-1.92042	0.677787	0.0373609	-0.595354	-2.51577	0.842115	0.595689	4.22567
qE1	chr3	A_68_P22222027	B3galnt1	-0.549383	-0.0678593	-0.425194	0.345588	0.115409	0.576694	0.693376	0.226573	0.0244706	-0.347479	0.345897	0.249992	0.230643	-0.995448
qF1	chr3	A_68_P22291212	Fhdc1	0.0637279	-0.563599	-0.78923	0.780695	0.584119	0.286157	0.980024	0.325721	0.0410276	-0.4297	0.550324	0.441963	0.248995	-1.28072
qF1	chr3	A_68_P22291221	Fhdc1	-0.232147	-0.863974	-1.2077	1.29651	0.768366	0.43394	1.60088	0.43827	0.0140726	-0.767942	0.832938	0.494817	0.434895	-1.08464
qF1	chr3	A_68_P22313619	Pmf1	0.54134	0.275878	0.052166	0.907603	0.962896	0.605637	0.535584	0.20609	0.0436819	0.289795	0.825379	0.244884	0.192299	2.84815
qF1	chr3	A_68_P22314313	Mex3a	-0.424048	0.0578213	0.0726011	-1.13647	-1.20083	-0.784407	-0.942693	0.238877	0.0119097	-0.0978751	-1.04057	0.28257	0.224164	10.6316
qF1	chr3	A_68_P22317672	Scamp3	-0.783702	-0.676053	-0.619511	0.100991	0.422685	-0.235725	0.789072	0.194522	0.0461202	-0.693089	0.0959837	0.0834106	0.329233	-0.138487
qF1	chr3	A_68_P22321213	Adar	-0.597127	-0.0402428	0.169032	-1.44325	-1.76027	-0.834072	-1.18975	0.408576	0.029851	-0.156113	-1.34587	0.396004	0.470717	8.62111
qF1	chr3	A_68_P22325405	Npr1	-0.917413	0.116807	-0.892723	-1.83587	-2.95618	-1.60763	-1.56878	0.618428	0.0455813	-0.564443	-2.13323	0.590109	0.721775	3.77935
qF2.1	chr3	A_68_P22343234	Prune	-1.02787	-0.822683	-0.203152	-2.60514	-2.09134	-1.78003	-1.47427	0.398823	0.0129964	-0.684567	-2.15884	0.429355	0.416676	3.15358
qF2.1	chr3	A_68_P22347939	Sf3b4	0.198254	-0.1852	-0.0462249	0.743738	0.830396	0.437076	0.68146	0.188935	0.0142279	-0.0110569	0.670403	0.194131	0.206661	-60.6321
qF2.1	chr3	A_68_P22350126	Ankrd34a	-0.226718	0.442622	-0.128285	-0.889272	-1.44783	-0.63817	-1.02096	0.365735	0.0332678	0.0292062	-0.991758	0.361395	0.414446	-33.9571
qF2.2	chr3	A_68_P22388957	A130049A11Rik	-1.10993	0.140085	0.151587	-1.49395	-2.53695	-2.17032	-1.79432	0.591212	0.0296858	-0.272751	-2.06707	0.725037	0.529113	7.5786
qF2.2	chr3	A_68_P22393611	St7l	-1.95371	-0.595912	0.33275	-2.63018	-4.05942	-3.08013	-2.51762	0.886567	0.0415697	-0.738956	-3.25658	1.14992	0.730771	4.40699
qF2.2	chr3	A_68_P22397062	Kcnd3	-0.262474	0.346202	0.366347	-1.31578	-1.2664	-0.54045	-1.1909	0.373098	0.022812	0.150025	-1.04087	0.357377	0.434084	-6.93802
qF2.3	chr3	A_68_P22401913	Dennd2d	-0.432188	0.458987	0.271528	-0.777729	-1.2641	-0.837623	-1.05926	0.346511	0.0392807	0.0994425	-0.959816	0.469849	0.265211	-9.65197
qF2.3	chr3	A_68_P22406468	Kcnc4	-0.94356	-0.273118	0.077807	-1.98529	-2.64222	-1.67968	-1.72277	0.476489	0.0140768	-0.379624	-2.1024	0.518946	0.491838	5.53811
qF2.3	chr3	A_68_P22406475	Kcnc4	-0.478814	0.675438	0.344065	-0.953611	-1.42194	-0.844054	-1.25343	0.424855	0.0477344	0.18023	-1.0732	0.594311	0.306942	-5.95462
qF3	chr3	A_68_P22412726	Sars	0.352214	-0.116356	-0.500147	1.34119	0.927377	0.710267	1.08104	0.352335	0.0279321	-0.0880963	0.992946	0.426883	0.320532	-11.2711
qF3	chr3	A_68_P22413374	Tmem167b	0.180984	0.94313	0.680974	-0.541075	-0.280392	0.0428546	-0.861233	0.320428	0.0408842	0.601696	-0.259537	0.387208	0.292523	-0.431343
qG1	chr3	A_68_P22448808	Cdc14a	2.76471	2.80912	3.73877	-0.00188018	-0.197456	0.330986	-3.06032	0.385222	0.00370425	3.1042	0.0438834	0.550003	0.267177	0.0141368
qG1	chr3	A_68_P22478486	Abcd3	1.75788	2.76972	0.823329	4.72581	4.24019	3.99758	2.53755	0.633693	0.0328849	1.78364	4.32119	0.973451	0.370814	2.42268
qG2	chr3	A_68_P22510089	Alpk1	0.374112	0.131714	0.120083	0.792229	0.883842	0.456873	0.502345	0.173573	0.039313	0.208636	0.710981	0.143424	0.224781	3.40775
qG3	chr3	A_68_P22564416	Ddit4l	-1.02043	-0.732678	-0.274359	-2.17205	-2.89606	-2.80568	-1.94877	0.363352	0.00348528	-0.675823	-2.6246	0.376272	0.394514	3.88356
qG3	chr3	A_68_P22565464	H2afz	-1.00259	-0.258016	0.307147	-1.38402	-2.21687	-1.42402	-1.35715	0.531102	0.0492591	-0.317819	-1.67497	0.656912	0.469725	5.2702
qH1	chr3	A_68_P22582960	Pdha2	-0.0361562	0.873462	-0.17562	-1.11982	-1.45306	-0.879627	-1.3714	0.404316	0.0345756	0.220562	-1.15084	0.569712	0.287972	-5.21774
qH1	chr3	A_68_P22589086	ENSMUST00000106230:-43	-0.281973	-1.23358	-0.290866	0.441498	1.15148	0.575371	1.32492	0.435631	0.0313405	-0.602141	0.722783	0.546864	0.377248	-1.20035
qH1	chr3	A_68_P22593186	Pkn2	-0.839908	-0.321493	0.204662	-2.99473	-2.75095	-1.78702	-2.19199	0.547267	0.0109703	-0.318913	-2.5109	0.52229	0.638639	7.87331
qH3	chr3	A_68_P22652203	Pigk	0.142067	-0.217705	-0.23784	0.487143	1.15972	0.948836	0.969726	0.26293	0.0205681	-0.104493	0.865233	0.213764	0.343994	-8.2803
qH3	chr3	A_68_P22659830	Acadm	0.225678	-0.189981	0.152984	0.450953	0.715598	0.529957	0.502609	0.168691	0.0381365	0.0628937	0.565503	0.221992	0.135856	8.99141
qA1	chr4	A_68_P22704456	Ubxn2b	0.341953	0.241222	0.591358	0.0410457	0.0806342	-0.110381	-0.387745	0.132497	0.0444394	0.391511	0.00376611	0.180252	0.100817	0.00961942
qA1	chr4	A_68_P22741778	Runx1t1	-2.06863	-0.979833	-0.95448	-3.59003	-3.33913	-2.88136	-1.93586	0.469233	0.0173513	-1.33431	-3.27017	0.636062	0.359331	2.45083
qA2	chr4	A_68_P22753437	Ripk2	0.019081	0.807092	0.703631	-0.558963	-1.13513	-0.149362	-1.12442	0.43532	0.0420287	0.509935	-0.614485	0.428228	0.495225	-1.20503
qA3	chr4	A_68_P22793478	Manea	-0.398099	0.284492	0.470251	-1.09419	-1.55966	-0.983321	-1.33127	0.359711	0.0182752	0.118881	-1.21239	0.457251	0.305811	-10.1984
qA5	chr4	A_68_P22864000	Arid3c	-0.905741	-1.1638	-0.500619	0.0691432	0.440555	-0.371927	0.902645	0.349328	0.0431119	-0.856721	0.0459238	0.334298	0.406739	-0.0536041
qA5	chr4	A_68_P22864090	Sigmar1	0.848331	0.318769	0.174946	1.48931	1.15688	0.969817	0.757988	0.291206	0.0454041	0.447349	1.20534	0.354628	0.263113	2.6944
qB1	chr4	A_68_P22872576	Rgp1	0.852356	0.469968	0.340019	1.56166	1.1295	1.00304	0.67729	0.263634	0.0418919	0.554114	1.2314	0.266332	0.292919	2.22229
qB1	chr4	A_68_P22874085	Reck	-1.70785	0.0842806	-0.0148754	-3.06727	-3.73277	-2.7742	-2.64526	0.70639	0.0282026	-0.546148	-3.19141	1.00728	0.491196	5.84349
qB1	chr4	A_68_P22874796	Clta	-1.17062	0.0431053	-0.609398	-2.08367	-2.02385	-1.53425	-1.30162	0.42844	0.0465113	-0.578972	-1.88059	0.607436	0.301423	3.24815
qB1	chr4	A_68_P22885561	1300002K09Rik	2.0341	2.89758	1.52803	5.90706	4.45223	4.2291	2.70956	0.756001	0.0170807	2.15323	4.8628	0.692505	0.911215	2.25837
qB1	chr4	A_68_P22888257	Foxe1	-1.16141	-0.187096	0.22055	-1.7211	-3.28017	-2.29951	-2.05761	0.706265	0.0287866	-0.375986	-2.43359	0.71008	0.788136	6.47256
qB1	chr4	A_68_P22898144	Nr4a3	-1.85295	-0.490907	-0.438575	-3.10877	-4.81858	-2.58905	-2.57799	0.927918	0.0406148	-0.927477	-3.50547	0.801909	1.1665	3.77957
qB1	chr4	A_68_P22898224	Nr4a3	0.808103	0.0457567	0.172068	1.34685	1.18917	1.35636	0.955482	0.236876	0.0496247	0.341976	1.29746	0.408588	0.0939025	3.794
qB1	chr4	A_68_P22900752	5730528L13Rik	1.94777	2.63841	0.671213	4.93094	3.84991	3.40535	2.3096	0.840347	0.0371627	1.75247	4.06207	0.998037	0.784608	2.31791
qB1	chr4	A_68_P22905960	2810432L12Rik	-0.459609	0.254638	0.23602	-2.03644	-2.50273	-1.93852	-2.16958	0.33403	0.00241427	0.0103494	-2.15923	0.407103	0.301482	-208.634
qB3	chr4	A_68_P22946061	Palm2	-0.585047	0.0641433	0.539799	-1.99039	-1.27547	-1.51598	-1.60024	0.437666	0.0200027	0.00629852	-1.59394	0.564649	0.363781	-253.066
qC2	chr4	A_68_P23006657	Megf9	-4.30713	-2.59277	-0.361849	-8.90013	-8.55158	-8.84833	-6.34609	1.02122	0.0299471	-2.42058	-8.76668	1.97827	0.188072	3.62172
qC3	chr4	A_68_P23019857	Kdm4c	-1.85915	-0.859842	-0.491447	-3.71585	-2.94555	-2.91809	-2.12302	0.547093	0.0169384	-1.07015	-3.19317	0.707689	0.452871	2.98386
qC3	chr4	A_68_P23059228	Zdhhc21	-1.15698	-0.183881	0.331877	-2.83417	-2.01644	-1.41935	-1.75366	0.691228	0.0431009	-0.336326	-2.08999	0.756042	0.710275	6.21416
qC4	chr4	A_68_P23080771	Haus6	-0.138119	0.058832	-0.591968	1.02342	0.709457	0.358345	0.920825	0.314169	0.027673	-0.223752	0.697074	0.333744	0.33271	-3.11539
qC4	chr4	A_68_P23088720	BC057079	0.0304606	0.687129	0.277896	-0.660877	-0.490936	-0.0745364	-0.740612	0.29855	0.0463536	0.331829	-0.408783	0.33164	0.30168	-1.23191
qC4	chr4	A_68_P23091883	Klhl9	-0.561435	-0.307548	0.244349	-2.02181	-1.82589	-1.71633	-1.64646	0.267161	0.011986	-0.208211	-1.85467	0.411974	0.154759	8.90765
qC5	chr4	A_68_P23103964	Elavl2	0.460638	0.135706	0.45099	0.633276	1.10569	0.84917	0.5136	0.198638	0.0444558	0.349111	0.862712	0.184877	0.236497	2.47116
qC5	chr4	A_68_P23111977	Tusc1	-0.548937	-0.0955494	0.589388	-1.84817	-2.33534	-1.18871	-1.77237	0.541428	0.0194377	-0.0183662	-1.79074	0.573074	0.575468	97.5021
qC5	chr4	A_68_P23118281	5830433M19Rik	-1.06216	-0.278739	-0.455927	-3.20355	-3.43015	-2.59524	-2.47737	0.397194	0.00199091	-0.598941	-3.07631	0.410823	0.431752	5.13626
qC5	chr4	A_68_P23120701	Jun	-1.4689	-0.699501	0.122555	-4.07715	-3.21915	-2.20817	-2.4862	0.816194	0.0258074	-0.68195	-3.16815	0.795875	0.935533	4.64573
qC6	chr4	A_68_P23145552	Foxd3	-2.24928	-1.30136	0.178845	-3.12334	-5.75591	-3.63926	-3.0489	1.23451	0.047523	-1.12393	-4.17284	1.22375	1.39504	3.71272
qC6	chr4	A_68_P23154196	Jak1	0.120087	0.802835	0.350297	-0.727385	-1.18644	-0.171302	-1.11945	0.40338	0.0409878	0.424406	-0.695044	0.347355	0.508343	-1.63768
qC6	chr4	A_68_P23167116	ENSMUST00000106827:163	-0.625393	-0.182597	-0.11595	-1.83588	-2.35742	-1.08545	-1.4516	0.431951	0.0427194	-0.30798	-1.75958	0.2769	0.639406	5.7133
qC6	chr4	A_68_P23176715	Prkaa2	-0.951179	0.0318403	0.315604	-1.46321	-2.54935	-1.42506	-1.6113	0.614315	0.0389372	-0.201245	-1.81254	0.664779	0.63838	9.00665
qC7	chr4	A_68_P23193165	Lrp8	-0.448908	0.250676	0.262911	-0.823555	-1.49494	-0.723471	-1.03555	0.389849	0.0374482	0.0215597	-1.01399	0.407483	0.419512	-47.0317
qC7	chr4	A_68_P23195773	Fam159a	0.860311	0.405017	0.328307	1.63471	1.12595	1.26722	0.811416	0.25937	0.0228988	0.531211	1.34263	0.287578	0.262628	2.52748
qC7	chr4	A_68_P23197991	Kti12	-0.978345	-0.356732	-0.230113	-2.47448	-3.7639	-1.95865	-2.21061	0.627117	0.0384063	-0.52173	-2.73234	0.400476	0.92984	5.23708
qC7	chr4	A_68_P23200906	Ttc39a	-0.298656	-0.104228	-0.431359	0.625431	0.870166	0.329137	0.886326	0.205277	0.0134428	-0.278081	0.608245	0.164534	0.270924	-2.18729
qC7	chr4	A_68_P23203753	Dmrta2	-0.961951	0.0342034	-0.0859812	-1.6962	-2.38278	-1.36074	-1.47533	0.501924	0.0275246	-0.33791	-1.81324	0.543766	0.520975	5.36605
qD1	chr4	A_68_P23230003	C530005A16Rik	-1.76113	-0.816357	0.0198173	-2.23807	-3.39372	-3.37378	-2.1493	0.731885	0.0321512	-0.852557	-3.00186	0.891026	0.661536	3.521
qD2.1	chr4	A_68_P23244699	Ybx1	-0.0616276	2.14894	1.03907	5.14789	3.66533	3.27905	2.98863	0.986104	0.0255542	1.04213	4.03076	1.10529	0.986557	3.86782
qD2.2	chr4	A_68_P23251100	Scmh1	-0.174987	-1.40585	-0.51254	0.881613	0.946875	0.536723	1.4862	0.403707	0.0438916	-0.697793	0.788404	0.636001	0.220391	-1.12985
qD2.2	chr4	A_68_P23252015	Ctps	-2.41712	-1.57696	0.425528	-5.7921	-4.27817	-3.69725	-3.39965	1.19826	0.0356254	-1.18952	-4.58917	1.46039	1.0815	3.85801
qD2.2	chr4	A_68_P23252502	Cited4	-2.35424	-1.67119	-2.26784	-0.771494	-0.29644	-1.19231	1.34434	0.386618	0.0172555	-2.09775	-0.753415	0.371931	0.448209	0.359153
qD2.2	chr4	A_68_P23264335	Macf1	-1.92066	-0.681141	-0.959137	-3.61954	-3.0164	-2.02738	-1.70079	0.685539	0.0488252	-1.18698	-2.88777	0.650411	0.803837	2.43288
qD2.2	chr4	A_68_P23265705	chr4:123668205-123668264	-0.460561	-0.0134162	-0.215448	0.924613	1.24313	0.367678	1.07495	0.314437	0.0339035	-0.229808	0.84514	0.223918	0.443103	-3.67759
qD2.2	chr4	A_68_P23270088	Inpp5b	-1.01927	-0.733023	-1.28538	-3.04907	-3.15791	-2.17187	-1.78039	0.38507	0.0150093	-1.01256	-2.79295	0.276242	0.540615	2.75831
qD2.2	chr4	A_68_P23270757	Maneal	-1.04271	-1.17407	0.361015	-3.03092	-2.11539	-2.24193	-1.84416	0.634983	0.0431878	-0.618586	-2.46274	0.850898	0.496105	3.98125
qD2.2	chr4	A_68_P23280754	Clspn	-0.927753	0.371356	-0.167326	-1.92903	-1.12609	-1.7148	-1.34873	0.503682	0.0484846	-0.241241	-1.58997	0.652701	0.41577	6.5908
qD2.3	chr4	A_68_P23310402	Oprd1	-1.72477	-0.495777	0.425626	-3.20387	-4.08361	-2.72511	-2.73923	0.833395	0.02756	-0.598305	-3.33753	1.07886	0.689043	5.57831
qD2.3	chr4	A_68_P23313225	Eya3	0.0483335	0.856032	0.616001	-0.288234	-0.935132	-0.47717	-1.07363	0.352336	0.0268884	0.506789	-0.566845	0.414777	0.332642	-1.1185
qD2.3	chr4	A_68_P23314728	Fam76a	-1.67881	-1.1832	0.127798	-2.44491	-4.64903	-3.97637	-2.7787	0.972541	0.0319807	-0.911406	-3.69011	0.933469	1.1296	4.04881
qD2.3	chr4	A_68_P23318159	Nudc	0.190563	-0.531694	-0.179027	0.745467	0.845407	0.448479	0.85317	0.267577	0.0346064	-0.173386	0.679784	0.361162	0.206455	-3.92064
qD3	chr4	A_68_P23320472	Dhdds	-0.503979	0.676858	0.416965	4.987	2.39381	3.76241	3.51779	0.904038	0.0262772	0.196615	3.7144	0.620491	1.29726	18.8918
qD3	chr4	A_68_P23321064	Ubxn11	0.869344	0.375189	0.33923	1.75947	1.41726	1.0955	0.896154	0.296168	0.0256901	0.527921	1.42407	0.296227	0.332039	2.69752
qD3	chr4	A_68_P23322940	Stmn1	-1.14778	-0.0779171	-0.000749932	-2.06725	-1.93845	-1.81986	-1.53304	0.360557	0.0491091	-0.408816	-1.94185	0.641125	0.123732	4.74994
qD3	chr4	A_68_P23324726	Ldlrap1	-0.244432	-0.196458	0.077229	-1.0169	-1.77769	-0.920695	-1.11721	0.303119	0.0410578	-0.12122	-1.23843	0.173528	0.469484	10.2164
qD3	chr4	A_68_P23326914	Runx3	-0.637758	0.365333	0.466933	-0.907741	-2.09081	-1.35397	-1.51568	0.569472	0.0372035	0.064836	-1.45084	0.610581	0.597451	-22.3771
qD3	chr4	A_68_P23331725	Tceb3	-0.482447	0.00433096	-0.143563	-2.01752	-1.12102	-1.13937	-1.21874	0.359179	0.0362313	-0.207226	-1.42597	0.249555	0.512377	6.88123
qD3	chr4	A_68_P23336491	C1qb	-0.850229	1.82487	1.47158	5.01159	3.5078	3.03937	3.03752	1.17081	0.0476175	0.815404	3.85292	1.45326	1.03041	4.72517
qD3	chr4	A_68_P23340747	Usp48	-0.789927	-0.332346	-0.846383	-1.8781	-2.70236	-1.90962	-1.50714	0.35306	0.0140537	-0.656219	-2.16336	0.281899	0.467056	3.29671
qD3	chr4	A_68_P23356931	Igsf21	-0.498579	0.518792	0.32504	-1.77781	-1.21559	-0.816171	-1.38494	0.482396	0.0302055	0.115084	-1.26986	0.540206	0.48311	-11.0341
qD3	chr4	A_68_P23361560	Mfap2	0.601918	0.0435345	0.0432835	1.31355	0.855942	0.733908	0.738222	0.29606	0.04525	0.229579	0.9678	0.322455	0.305583	4.21555
qD3	chr4	A_68_P23362365	D4Ertd22e	0.776689	1.68147	0.209196	4.08952	2.78338	3.04425	2.4166	0.675881	0.0146948	0.889118	3.30571	0.742548	0.691214	3.71797
qE1	chr4	A_68_P23365988	Dnajc16	-0.592799	0.305372	-0.114493	-2.06834	-1.47824	-1.25889	-1.46785	0.409197	0.0145317	-0.133973	-1.60182	0.449402	0.418637	11.9563
qE1	chr4	A_68_P23367599	Tmem51	0.0456017	1.06059	-0.202285	-0.962381	-1.4754	-0.852223	-1.39797	0.472218	0.0494296	0.301301	-1.09667	0.66914	0.332585	-3.63977
qE1	chr4	A_68_P23373722	Prdm2	-0.301206	0.601855	0.141884	-1.23158	-0.722955	-0.532904	-0.976655	0.383155	0.0455692	0.147511	-0.829144	0.451557	0.361238	-5.62091
qE2	chr4	A_68_P23395155	Exosc10	0.0959279	-0.45046	0.209388	1.01123	1.01222	0.545251	0.904617	0.293271	0.0270554	-0.0483813	0.856236	0.352801	0.269321	-17.6977
qE2	chr4	A_68_P23404036	ENSMUST00000134236:-211	-3.5538	-1.98847	0.529672	-4.48987	-7.25353	-6.11134	-4.28072	1.62584	0.0479369	-1.67087	-5.95158	2.06018	1.38874	3.56197
qE2	chr4	A_68_P23408692	Errfi1	-0.796009	-1.72572	-1.94854	-0.0806715	0.352365	-0.704165	1.34593	0.538555	0.0461237	-1.49009	-0.144157	0.611328	0.531119	0.096744
qE2	chr4	A_68_P23409726	Per3	0.0415408	-0.196965	0.108709	-0.551928	-0.9639	-1.19977	-0.889628	0.230294	0.0258665	-0.015572	-0.9052	0.160641	0.327887	58.13
qE2	chr4	A_68_P23409803	Vamp3	-0.452581	-0.644935	0.438233	-1.28391	-2.41898	-1.37154	-1.47171	0.570144	0.0412358	-0.219761	-1.69147	0.577899	0.631558	7.69688
qE2	chr4	A_68_P23415956	Klhl21	-0.786936	0.370486	-0.0363772	-1.12022	-1.90842	-1.21564	-1.26382	0.479573	0.0443329	-0.150943	-1.41476	0.587154	0.430174	9.37284
qE2	chr4	A_68_P23416644	Tnfrsf25	0.329724	-0.259385	-0.255103	1.19483	0.891548	0.672526	0.981222	0.283396	0.018677	-0.061588	0.919634	0.338893	0.262282	-14.932
qE2	chr4	A_68_P23416728	Espn	-0.517165	0.32964	0.0010957	-1.24177	-1.63998	-0.729647	-1.14166	0.416383	0.0342549	-0.0621431	-1.2038	0.426929	0.456353	19.3714
qE2	chr4	A_68_P23436255	Rer1	-0.853009	-0.10386	-0.0993519	-2.67348	-2.92999	-2.04092	-2.19606	0.420222	0.00384182	-0.352074	-2.54813	0.433829	0.457596	7.23749
qE2	chr4	A_68_P23437238	Ski	0.556242	0.219697	0.241366	1.17269	0.980495	0.863942	0.666607	0.162291	0.00995524	0.339102	1.00571	0.188361	0.15591	2.9658
qE2	chr4	A_68_P23438380	Gabrd	0.373779	0.164096	-0.00977319	0.886267	0.827928	0.796901	0.660998	0.111925	0.0221748	0.176034	0.837032	0.192055	0.0453735	4.75494
qE2	chr4	A_68_P23439690	Cdk11b	-0.175492	0.404035	0.196255	-1.16455	-1.33648	-0.392539	-1.10612	0.375409	0.0415143	0.141599	-0.964525	0.293604	0.502759	-6.81165
qE2	chr4	A_68_P23440041	B930041F14Rik	0.305108	0.19036	0.184516	0.778286	0.631628	0.58202	0.437316	0.0801641	0.00543876	0.226661	0.663978	0.0679997	0.102054	2.92938
qA1	chr5	A_68_P23470687	Crot	-0.517462	0.25979	0.042836	-1.62597	-2.89122	-1.56478	-1.95571	0.542044	0.0272078	-0.0716123	-2.02732	0.401066	0.748784	28.3097
qA3	chr5	A_68_P23527832	Dnajc2	-0.349991	0.49396	0.196541	-1.05081	-1.1342	-0.454162	-0.993226	0.376631	0.0395227	0.113504	-0.879722	0.428059	0.370897	-7.75061
qA3	chr5	A_68_P23542076	Agap3	-0.263611	0.465549	0.319786	-1.49491	-1.11802	-0.707461	-1.2807	0.367551	0.0158348	0.173908	-1.1068	0.385849	0.393845	-6.36426
qB1	chr5	A_68_P23561447	Cnpy1	-2.89824	-1.09724	-3.16326	-5.3685	-5.26499	-6.40058	-3.29178	0.825919	0.0194727	-2.38625	-5.67802	1.12415	0.627891	2.37948
qB1	chr5	A_68_P23567792	Mnx1	-0.987355	-0.132905	0.429565	-2.25813	-3.11801	-2.01147	-2.23231	0.610165	0.0148724	-0.230232	-2.46254	0.713456	0.5809	10.6959
qB1	chr5	A_68_P23570786	Fam59b	-0.461016	0.611901	0.00808223	-1.6981	-1.40275	-0.796524	-1.35211	0.470227	0.0307336	0.0529892	-1.29913	0.537866	0.459636	-24.5168
qB1	chr5	A_68_P23574104	Dpysl5	-1.19519	-0.438462	0.32225	-2.77052	-2.11271	-1.99821	-1.85668	0.554139	0.0319713	-0.437133	-2.29382	0.758719	0.416787	5.24741
qB1	chr5	A_68_P23576171	Cad	-1.00421	-0.624183	0.485794	-1.84858	-3.07481	-1.65999	-1.81359	0.727113	0.0450129	-0.380865	-2.19446	0.774227	0.768213	5.76178
qB1	chr5	A_68_P23577569	Ift172	0.474666	0.0339627	-0.27605	1.40554	0.924053	0.723919	0.940311	0.342995	0.0343309	0.0775263	1.01784	0.377249	0.350354	13.1289
qB1	chr5	A_68_P23587974	Ctbp1	-0.631518	0.051131	-0.338261	-1.78904	-2.84974	-1.42528	-1.71514	0.510321	0.0395225	-0.306216	-2.02135	0.342451	0.740104	6.60107
qB2	chr5	A_68_P23590166	Fam53a	-0.0892321	0.564175	0.0853155	-0.754247	-0.476875	-0.421501	-0.737627	0.243526	0.0436802	0.186753	-0.550874	0.338308	0.178289	-2.94975
qB2	chr5	A_68_P23593956	ENSMUST00000042234:199	0.559942	0.219895	0.091613	0.872311	0.881279	0.968661	0.616934	0.139178	0.0421473	0.290483	0.907417	0.242012	0.0532278	3.12382
qB2	chr5	A_68_P23599459	Adra2c	-1.02333	0.251853	0.282298	-2.0264	-2.78512	-1.73565	-2.01933	0.606704	0.02261	-0.163058	-2.18239	0.745169	0.541845	13.3841
qB3	chr5	A_68_P23600188	Hmx1	-0.161896	0.295411	0.44441	-0.819664	-1.74265	-1.14997	-1.43007	0.3694	0.0157051	0.192642	-1.23743	0.315948	0.467669	-6.42348
qB3	chr5	A_68_P23602234	Htra3	-1.10524	-0.781184	-0.249134	-2.20953	-2.6225	-2.70915	-1.80188	0.329617	0.00634586	-0.711853	-2.51373	0.432244	0.26698	3.53125
qB3	chr5	A_68_P23603791	Afap1	0.798697	0.408	0.326114	1.58366	1.07089	1.09564	0.739129	0.255368	0.02978	0.510937	1.25007	0.252549	0.289169	2.44661
qB3	chr5	A_68_P23616977	Stx18	-0.3179	-0.807508	-0.442455	0.0989857	0.288364	-0.120652	0.611521	0.216447	0.0336912	-0.522621	0.0888993	0.254458	0.204695	-0.170103
qB3	chr5	A_68_P23622268	Zfp518b	-0.548569	0.332021	-0.304363	-1.22807	-1.32397	-1.06019	-1.03044	0.277248	0.0496101	-0.173637	-1.20408	0.454617	0.133515	6.93444
qB3	chr5	A_68_P23668843	Slit2	0.551926	0.426928	0.103675	1.4656	1.18851	1.02813	0.866571	0.213371	0.00943285	0.360843	1.22741	0.231318	0.221312	3.40152
qC1	chr5	A_68_P23693367	9230114K14Rik	-0.105961	-0.850571	-0.761812	0.862313	0.563267	1.51648	1.55347	0.421535	0.0142059	-0.572781	0.980686	0.406707	0.487505	-1.71215
qC3.1	chr5	A_68_P23754555	ENSMUST00000101192:-248	0.692903	0.149974	0.464744	1.16485	1.20122	1.0697	0.709383	0.160526	0.0391333	0.435874	1.14526	0.272613	0.0679136	2.6275
qC3.1	chr5	A_68_P23757759	Pds5a	-0.0356805	1.71067	-0.18316	4.28561	2.25345	2.5833	2.54351	1.01069	0.0439404	0.497278	3.04078	1.05342	1.09059	6.11486
qC3.1	chr5	A_68_P23766883	Tmem33	-0.316382	0.49048	0.0043898	-1.69644	-0.880055	-0.862344	-1.20578	0.416146	0.0300685	0.0594962	-1.14628	0.406244	0.476534	-19.2664
qC3.1	chr5	A_68_P23767474	Slc30a9	2.41394	3.42071	1.37645	5.82251	4.8586	4.19423	2.55475	0.867805	0.0298859	2.4037	4.95845	1.02217	0.818722	2.06284
qC3.1	chr5	A_68_P23767823	Bend4	0.662173	0.312703	0.264164	1.77088	1.16158	0.988035	0.893821	0.296174	0.04397	0.413013	1.30683	0.217139	0.411141	3.16414
qC3.1	chr5	A_68_P23778715	Gnpda2	-0.2026	-0.178562	0.564405	-1.71996	-1.75511	-0.633815	-1.43071	0.506069	0.0388915	0.0610813	-1.36963	0.436057	0.637477	-22.4231
qC3.2	chr5	A_68_P23787826	Gabrb1	-0.283806	-0.52082	-0.51859	0.521856	0.627424	0.220442	0.897646	0.163766	0.00573761	-0.441072	0.456574	0.136201	0.211199	-1.03515
qC3.2	chr5	A_68_P23794552	Slain2	-1.9852	-1.31956	0.0195415	-4.32036	-4.93985	-3.66281	-3.2126	0.782374	0.0148459	-1.09507	-4.30767	1.02105	0.638617	3.93369
qC3.2	chr5	A_68_P23795930	Fryl	2.2052	2.83707	1.64501	6.49572	4.30222	4.19719	2.76929	0.892929	0.04828	2.22909	4.99838	0.596388	1.2978	2.24234
qC3.3	chr5	A_68_P23804521	Lnx1	0.25608	1.88549	0.842725	4.28807	2.82887	2.89076	2.34114	0.778035	0.0254782	0.994765	3.3359	0.825276	0.825185	3.35346
qE2	chr5	A_68_P23896971	Shroom3	-0.818796	0.525227	0.0313997	-1.69344	-1.71464	-1.83717	-1.66102	0.357057	0.0498901	-0.0873897	-1.74841	0.67984	0.0775928	20.0071
qE3	chr5	A_68_P23909950	Bmp2k	-0.823356	0.238131	-1.03695	-1.83744	-2.60047	-1.77158	-1.5291	0.539117	0.039101	-0.540726	-2.06983	0.682912	0.460728	3.82787
qE5	chr5	A_68_P23950026	Nudt9	0.238344	-0.582817	-0.665662	1.00586	0.957416	0.286023	1.08648	0.425242	0.0450844	-0.336712	0.749766	0.499732	0.402343	-2.22673
qE5	chr5	A_68_P23955791	Lrrc8c	-1.26762	-0.774597	0.398166	-2.05682	-2.87686	-2.1879	-1.82584	0.611038	0.0464317	-0.548017	-2.37386	0.855695	0.440511	4.33173
qF	chr5	A_68_P23969234	Evi5	-0.209507	0.406822	0.170766	-1.05348	-1.19187	-0.372271	-0.995233	0.353412	0.037939	0.122693	-0.87254	0.310964	0.438736	-7.11155
qF	chr5	A_68_P23973398	Dgkq	0.485133	0.153027	0.376641	0.955848	0.845623	0.896128	0.560932	0.105841	0.0206923	0.338267	0.8992	0.169346	0.055177	2.65825
qF	chr5	A_68_P23977933	Chfr	-1.17676	1.21696	0.504784	4.25861	2.01625	2.73473	2.82153	1.11919	0.0439778	0.18166	3.00319	1.22914	1.14503	16.5319
qF	chr5	A_68_P23979132	P2rx2	-0.911224	-0.113805	0.0306254	-2.30721	-1.54631	-1.79588	-1.55167	0.421969	0.0156302	-0.331468	-1.88314	0.507251	0.387881	5.6812
qF	chr5	A_68_P23981092	Ddx51	0.470466	-0.206445	-0.41817	0.936589	1.21966	0.830368	1.04692	0.313672	0.0433583	-0.0513831	0.995539	0.464168	0.20123	-19.3748
qF	chr5	A_68_P24004688	BC057022	0.0307784	-0.47842	-0.765384	0.782906	0.928634	0.128109	1.01756	0.391079	0.0399721	-0.404342	0.613216	0.403217	0.426387	-1.51658
qF	chr5	A_68_P24010910	Ccdc64	1.77138	2.32612	0.964864	5.27621	3.39978	3.28244	2.29869	0.850069	0.0492842	1.68745	3.98615	0.684496	1.11877	2.36222
qF	chr5	A_68_P24011282	Ccdc64	-1.15564	-0.606955	-0.0551344	-2.51166	-4.04744	-2.1594	-2.30026	0.732656	0.0380084	-0.60591	-2.90617	0.550254	1.00394	4.79637
qF	chr5	A_68_P24025505	2410131K14Rik	0.79462	0.617968	0.434372	1.63456	1.78766	1.66248	1.07925	0.123354	0.00337274	0.615653	1.6949	0.180135	0.0815384	2.75301
qF	chr5	A_68_P24034076	Tbx3	-0.73924	0.262262	0.380493	-1.51194	-2.12768	-1.51799	-1.68704	0.456772	0.0230083	-0.0321619	-1.7192	0.615194	0.353766	53.4548
qF	chr5	A_68_P24038700	Lhx5	-0.91699	-1.18067	-0.445354	-1.70705	-2.27585	-2.60514	-1.34835	0.389787	0.0177247	-0.847671	-2.19602	0.372526	0.454336	2.59065
qF	chr5	A_68_P24047008	Cux2	1.64331	2.35148	1.16771	4.74049	3.21134	3.65713	2.14882	0.651526	0.0222293	1.72083	3.86966	0.595681	0.786415	2.24871
qF	chr5	A_68_P24050685	Atp2a2	0.799983	0.100924	0.322437	1.46948	0.945369	1.12217	0.771226	0.294108	0.0442638	0.407781	1.17901	0.357259	0.266639	2.89127
qF	chr5	A_68_P24054123	Rhof	0.296815	0.218621	0.0349275	1.23764	0.967741	0.693217	0.782746	0.191699	0.0221291	0.183455	0.9662	0.134439	0.272216	5.2667
qF	chr5	A_68_P24055182	Bcl7a	-0.03895	0.914321	0.485809	-1.03499	-0.857093	-0.468984	-1.24075	0.361511	0.026167	0.453727	-0.787022	0.477445	0.289436	-1.73457
qF	chr5	A_68_P24059333	Ogfod2	0.316198	-0.373709	-0.371548	0.96936	0.553689	0.655748	0.869285	0.289592	0.0429704	-0.14302	0.726266	0.397696	0.216622	-5.07808
qF	chr5	A_68_P24063278	Zfp664	0.720987	0.411355	-0.119468	1.14379	1.5063	1.30562	0.980944	0.285979	0.0413446	0.337625	1.31857	0.425051	0.181601	3.90543
qG1.1	chr5	A_68_P24067083	Aacs	0.584179	0.319771	0.243414	1.14866	0.784776	0.746926	0.510999	0.188866	0.0382073	0.382455	0.893454	0.178821	0.221824	2.3361
qG1.2	chr5	A_68_P24076586	Tmem132c	-0.796206	-0.043663	-0.040594	-1.43075	-1.80428	-1.07154	-1.14204	0.377953	0.0266429	-0.293488	-1.43553	0.435369	0.36639	4.89126
qG1.3	chr5	A_68_P24089929	Mmp17	-3.22067	-1.10017	-1.38223	-7.23996	-6.39166	-6.08849	-4.67235	0.824192	0.00828451	-1.90102	-6.57337	1.15152	0.596856	3.45781
qG2	chr5	A_68_P24104846	Auts2	-0.910051	-1.26465	-0.775405	-0.198809	-0.0380593	-0.435049	0.759396	0.213271	0.0167226	-0.983368	-0.223972	0.252728	0.199688	0.22776
qG2	chr5	A_68_P24117368	Por	0.139362	-0.563601	0.0478718	1.04726	0.985568	0.437034	0.948743	0.338524	0.032752	-0.125456	0.823287	0.382193	0.335924	-6.56236
qG2	chr5	A_68_P24131501	Fam20c	-1.9569	0.0726058	-0.315124	-3.37547	-2.37102	-3.82079	-2.45595	0.857971	0.0372652	-0.733141	-3.18909	1.0774	0.742637	4.3499
qG2	chr5	A_68_P24136132	Uncx	0.0798803	0.9096	-0.00332348	-0.733185	-1.46432	-0.523989	-1.23588	0.470694	0.0387418	0.328719	-0.907165	0.504775	0.493718	-2.7597
qG2	chr5	A_68_P24143542	Gna12	0.370831	0.125759	0.494173	1.13928	0.761189	0.829566	0.579758	0.183378	0.0219978	0.330254	0.910012	0.187529	0.201474	2.75549
qG2	chr5	A_68_P24155792	Zfp316	-0.373316	0.41616	0.386185	-0.688075	-1.21225	-0.717691	-1.01568	0.349715	0.0376123	0.14301	-0.872671	0.447402	0.294454	-6.10218
qG2	chr5	A_68_P24155793	Zfp316	-2.15905	-1.12173	-0.299367	-3.72532	-6.0475	-3.20075	-3.13114	1.15349	0.0485217	-1.19338	-4.32453	0.93191	1.51502	3.62376
qG2	chr5	A_68_P24156002	E130309D02Rik	-3.99478	-3.22555	-0.0474528	-8.28572	-6.94197	-6.63205	-4.86399	1.40084	0.0409626	-2.4226	-7.28658	2.09258	0.879047	3.00776
qG3	chr5	A_68_P24171031	Mtif3	0.221112	0.0543688	0.433906	1.04689	0.989983	0.72136	0.682949	0.171636	0.0102999	0.236462	0.919411	0.190234	0.173862	3.8882
qG3	chr5	A_68_P24172797	2210019I11Rik	0.0232495	0.87617	0.0274176	-0.835419	-1.46204	-0.534999	-1.2531	0.45454	0.0335138	0.308946	-0.944153	0.491235	0.472989	-3.05605
qG3	chr5	A_68_P24183983	AK155259:18198	-0.365093	-0.0631771	-0.658994	0.631802	0.878248	0.274871	0.957395	0.28345	0.0175521	-0.362422	0.594974	0.297918	0.30337	-1.64166
qA1	chr6	A_68_P24218880	Dlx5	0.183071	0.135393	0.397207	2.51552	1.50933	2.13605	1.81508	0.305271	0.0191924	0.238557	2.05363	0.139448	0.508129	8.60856
qA2	chr6	A_68_P24269924	St7	0.747664	0.293744	0.21128	1.78457	1.58005	2.87575	1.66256	0.464527	0.0387314	0.417563	2.08013	0.288834	0.696577	4.98159
qA3.3	chr6	A_68_P24322958	Lrrc4	-0.755319	0.14086	0.180551	-1.9009	-1.15079	-1.13404	-1.25061	0.455957	0.0360867	-0.144636	-1.39524	0.529239	0.437991	9.64659
qA3.3	chr6	A_68_P24325223	Impdh1	-0.164501	0.549898	0.791719	-0.979124	-0.75495	-0.348116	-1.08644	0.385172	0.0417664	0.392372	-0.694063	0.497192	0.31988	-1.76889
qA3.3	chr6	A_68_P24328313	Ahcyl2	0.0147634	-0.881945	-0.29343	1.13061	0.504548	0.692302	1.16269	0.366223	0.0269774	-0.38687	0.77582	0.455598	0.321279	-2.00538
qA3.3	chr6	A_68_P24330579	BB283400	0.393161	-0.392217	-0.0178648	1.1843	0.630295	0.817865	0.883125	0.318011	0.0390138	-0.00564001	0.877485	0.392832	0.281771	-155.582
qB1	chr6	A_68_P24378362	Klrg2	-0.690857	-0.304115	-0.0491304	-2.35328	-1.94593	-1.60452	-1.61988	0.329028	0.00509322	-0.348034	-1.96791	0.32311	0.374864	5.65436
qB1	chr6	A_68_P24378363	Klrg2	-0.279171	0.325737	0.470004	-1.12698	-1.91993	-0.717211	-1.4269	0.475619	0.0348611	0.17219	-1.25471	0.39749	0.611451	-7.28677
qB1	chr6	A_68_P24383892	Ndufb2	-2.0585	-0.894225	-0.638357	-4.0154	-3.33344	-2.30058	-2.01945	0.763826	0.0390233	-1.19703	-3.21648	0.756947	0.863373	2.68705
qB2.3	chr6	A_68_P24424522	Zfp398	-0.518812	0.698754	0.194737	-1.76432	-1.72357	-1.50018	-1.78758	0.355434	0.0314231	0.124893	-1.66269	0.611781	0.142209	-13.3129
qB2.3	chr6	A_68_P24428221	Repin1	-0.539085	0.228176	-0.531112	-1.29028	-1.68614	-1.18552	-1.10664	0.332215	0.0288956	-0.280674	-1.38732	0.440695	0.26404	4.94281
qB3	chr6	A_68_P24449153	Hoxa7	-1.68428	-0.388583	-0.343463	-2.6997	-1.89058	-2.64445	-1.60613	0.572036	0.0461915	-0.805442	-2.41157	0.761431	0.45204	2.9941
qB3	chr6	A_68_P24464117	Scrn1	-0.0205191	0.0627075	-0.380794	0.424677	1.11534	0.575587	0.818069	0.2823	0.0384229	-0.112868	0.705201	0.235732	0.363116	-6.24799
qB3	chr6	A_68_P24464807	2410066E13Rik	-1.51575	-0.318164	-0.0226567	-2.49933	-4.86623	-2.73236	-2.74712	0.987656	0.0462652	-0.618857	-3.36598	0.790661	1.30447	5.43902
qB3	chr6	A_68_P24464808	2410066E13Rik	-1.4111	-0.714824	-0.0166122	-3.85874	-2.64341	-2.91537	-2.42499	0.629358	0.0114946	-0.71418	-3.13917	0.697246	0.637825	4.3955
qB3	chr6	A_68_P24475725	chr6:56518926-56518970	-0.891493	-0.825662	-0.162773	-1.91063	-3.40723	-2.77099	-2.06964	0.544078	0.0235484	-0.626643	-2.69628	0.403069	0.751094	4.30274
qB3	chr6	A_68_P24476448	Avl9	-1.1419	-0.382323	0.272045	-2.2905	-4.88106	-3.29948	-3.07295	0.949132	0.0356044	-0.417394	-3.49035	0.707627	1.30579	8.36223
qB3	chr6	A_68_P24479720	Pigy	0.831338	0.47987	0.307721	1.45347	1.4579	1.29859	0.863675	0.168575	0.0212752	0.539643	1.40332	0.266877	0.0907251	2.60046
qC1	chr6	A_68_P24541329	Rnf181	0.164753	-0.201144	-0.222108	0.85226	0.910568	0.312347	0.777891	0.258046	0.0338229	-0.0861664	0.691725	0.217556	0.329842	-8.02778
qC1	chr6	A_68_P24541411	Vamp5	-0.176743	-0.448631	-0.944297	0.588529	0.863951	0.172083	1.06474	0.347659	0.0246976	-0.523224	0.541521	0.389176	0.348321	-1.03497
qC3	chr6	A_68_P24563506	Lrrtm1	-0.946636	-0.103153	0.195687	-2.29355	-1.744	-1.61566	-1.5997	0.449014	0.0234615	-0.284701	-1.8844	0.592406	0.360097	6.61889
qC3	chr6	A_68_P24586140	Mrpl19	-0.00603755	0.00478811	-0.597605	0.585175	0.822049	0.505834	0.837304	0.240052	0.0347168	-0.199618	0.637686	0.344709	0.164518	-3.19453
qC3	chr6	A_68_P24589794	Hk2	-0.31683	0.712627	0.153629	-1.08597	-1.47406	-0.544771	-1.21808	0.462968	0.0391074	0.183142	-1.03493	0.515363	0.46674	-5.65099
qC3	chr6	A_68_P24589800	Hk2	-0.231862	-1.13688	0.223624	-2.4178	-2.19496	-1.69469	-1.72078	0.501027	0.0310621	-0.381704	-2.10249	0.692516	0.370323	5.50815
qC3	chr6	A_68_P24591261	Tlx2	-0.406884	0.404606	0.479418	-1.64724	-1.30228	-0.646839	-1.35783	0.471263	0.0292487	0.159047	-1.19878	0.491536	0.508165	-7.5373
qC3	chr6	A_68_P24591427	Mrpl53	-0.69723	0.0961372	0.0142307	-2.0393	-1.20339	-1.20455	-1.28679	0.433037	0.027028	-0.195621	-1.48241	0.436332	0.482277	7.57799
qC3	chr6	A_68_P24593644	B230319C09Rik	-0.399652	-0.186431	-0.176022	-1.15568	-1.33542	-1.25751	-0.995504	0.101988	0.000630503	-0.254035	-1.24954	0.126215	0.0901338	4.91877
qC3	chr6	A_68_P24595943	ENSMUST00000113842:8189	-0.940164	-0.138781	0.124844	-2.13201	-1.57664	-1.35915	-1.37123	0.449352	0.0296899	-0.318034	-1.68927	0.554671	0.398549	5.3116
qD1	chr6	A_68_P24609843	Pcyox1	1.58866	2.35886	1.5302	5.27853	3.70859	3.70797	2.40579	0.64538	0.0267723	1.82591	4.2317	0.462474	0.906585	2.31758
qD1	chr6	A_68_P24613354	Nfu1	0.681142	0.358015	0.17054	2.01523	1.48571	1.14511	1.14545	0.328453	0.0260539	0.403232	1.54868	0.258287	0.438466	3.84067
qD1	chr6	A_68_P24622637	Sec61a1	-1.11939	0.0748152	0.181048	-2.46203	-2.03148	-1.58769	-1.73922	0.54649	0.0323119	-0.287842	-2.02706	0.722097	0.437184	7.04229
qD1	chr6	A_68_P24642399	Fgd5	-0.406938	0.511042	0.390006	-1.08698	-1.35186	-0.61909	-1.18401	0.41002	0.0337052	0.164704	-1.01931	0.498741	0.371042	-6.18875
qD3	chr6	A_68_P24687914	Prok2	0.560956	0.176667	0.0761806	1.41758	1.15981	0.874377	0.879321	0.248703	0.0151996	0.271268	1.15059	0.255859	0.27172	4.24153
qD3	chr6	A_68_P24688741	ENSMUST00000074759:-80	1.6674	2.45713	1.25417	5.30632	3.90022	3.73715	2.52167	0.694835	0.0179151	1.7929	4.31457	0.611218	0.86275	2.40647
qD3	chr6	A_68_P24692854	Shq1	-0.4953	0.382178	-0.166713	-1.43883	-1.97363	-0.98425	-1.37229	0.442439	0.0237269	-0.0932781	-1.46557	0.443324	0.495232	15.7118
qE2	chr6	A_68_P24735710	Arl8b	-0.64596	0.431324	0.315185	-1.88985	-1.6596	-0.918176	-1.52272	0.518099	0.028667	0.0335166	-1.48921	0.591302	0.507752	-44.4319
qE3	chr6	A_68_P24743885	Grm7	-2.26629	-0.506181	0.215061	-4.12747	-4.01666	-3.23652	-2.94109	0.830605	0.043611	-0.85247	-3.79356	1.27641	0.485573	4.45008
qE3	chr6	A_68_P24755319	Srgap3	1.15031	0.706221	0.721878	1.9528	1.77382	1.37099	0.839736	0.259267	0.021362	0.859469	1.6992	0.251995	0.297994	1.97704
qE3	chr6	A_68_P24759218	Ttll3	-0.307349	0.405761	0.278597	-1.01299	-1.94802	-1.08402	-1.47401	0.424689	0.0197739	0.12567	-1.34834	0.380357	0.520545	-10.7293
qE3	chr6	A_68_P24760950	Tatdn2	0.480645	-0.293822	-0.201715	1.09058	1.25728	0.586378	0.983042	0.364102	0.0378547	-0.00496393	0.978078	0.423064	0.349313	-197.037
qE3	chr6	A_68_P24769157	Syn2	-0.441426	0.429186	0.209132	-1.08045	-1.08441	-1.02876	-1.13017	0.22804	0.0489336	0.0656305	-1.06454	0.452699	0.0310483	-16.2202
qF1	chr6	A_68_P24791291	Cacna1c	-0.278608	-0.239899	0.396445	-1.88763	-0.9318	-1.50508	-1.40082	0.405474	0.0184666	-0.0406874	-1.4415	0.379062	0.481077	35.4288
qF1	chr6	A_68_P24804558	Iqsec3	0.661772	0.269436	0.246447	1.35405	1.20563	0.884437	0.755487	0.223201	0.0174487	0.392552	1.14804	0.233435	0.240045	2.92455
qF2	chr6	A_68_P24817707	Lag3	-0.865323	-0.197564	0.416567	-1.49551	-2.13175	-2.01222	-1.66439	0.461639	0.027865	-0.21544	-1.87983	0.641132	0.338152	8.72553
qF3	chr6	A_68_P24833354	chr6:127511492-127511536	0.464103	0.14089	-0.328894	1.20003	1.19514	0.599905	0.906328	0.350645	0.04193	0.0920329	0.998361	0.398749	0.345081	10.8479
qG1	chr6	A_68_P24864230	Cdkn1b	-0.170369	-0.543682	-0.128993	0.356125	0.399691	0.0654645	0.554775	0.19333	0.0324376	-0.281015	0.27376	0.228415	0.1817	-0.974185
qG3	chr6	A_68_P24919227	ENSMUST00000149451:105	0.046587	-0.574993	-0.279403	0.684036	0.388184	0.307023	0.729017	0.240108	0.0344604	-0.26927	0.459748	0.310914	0.198433	-1.70739
qG3	chr6	A_68_P24925494	Bhlhe41	-0.731967	0.930911	0.0175981	-2.3441	-1.2504	-1.74211	-1.85105	0.650802	0.039863	0.0721806	-1.77887	0.832782	0.547777	-24.6447
qG3	chr6	A_68_P24929796	Gm6654	2.84805	3.16744	0.88933	6.46742	4.48122	4.60105	2.88162	1.10648	0.0403402	2.30161	5.18323	1.23345	1.11375	2.252
qG3	chr6	A_68_P24942635	Caprin2	-2.30558	-0.969221	-1.16649	-3.13446	-4.71547	-2.98627	-2.13164	0.791876	0.0408313	-1.48043	-3.61207	0.721378	0.958446	2.43988
qA1	chr7	A_68_P24951681	Zfp865	-0.961765	-0.148495	0.263885	-3.19482	-3.26164	-2.28449	-2.63152	0.551331	0.00560682	-0.282125	-2.91365	0.623657	0.545893	10.3275
qA1	chr7	A_68_P24951853	Ccdc106	1.17093	0.581729	0.632688	1.63996	1.6077	1.76579	0.876034	0.193274	0.0364161	0.795115	1.67115	0.326459	0.0835371	2.10177
qA1	chr7	A_68_P24952005	Epn1	-0.651889	0.343756	0.16459	-1.35125	-1.37488	-1.10395	-1.22884	0.320929	0.0480064	-0.0478474	-1.27669	0.53073	0.150064	26.6825
qA1	chr7	A_68_P24975022	6330408A02Rik	1.43386	0.880337	0.414183	2.28591	1.65717	1.99237	1.06902	0.38894	0.0468714	0.909461	1.97848	0.510464	0.314601	2.17544
qA2	chr7	A_68_P24979593	Napa	0.698592	0.0558448	0.204551	1.61125	1.1908	1.13759	0.993548	0.280936	0.0175321	0.319663	1.31321	0.33648	0.259476	4.10812
qA2	chr7	A_68_P24980759	Bbc3	-0.532409	0.444337	-0.347235	-1.12825	-1.53508	-1.24072	-1.15624	0.343598	0.0458433	-0.145102	-1.30135	0.518798	0.210083	8.96848
qA2	chr7	A_68_P24983211	Slc1a5	-0.409403	-0.64514	-1.12837	0.0381813	0.432974	-0.0295327	0.874844	0.290526	0.0326875	-0.727637	0.147207	0.366513	0.249786	-0.202309
qA2	chr7	A_68_P24984542	Ppp5c	1.63136	1.00781	1.04847	3.21263	2.16294	2.19528	1.2944	0.445846	0.0431075	1.22921	2.52362	0.348861	0.596921	2.05303
qA3	chr7	A_68_P24991402	Six5	-1.43172	0.219711	-0.759497	-3.03853	-2.70187	-1.77249	-1.84713	0.700597	0.0417638	-0.657168	-2.5043	0.830455	0.655735	3.81074
qA3	chr7	A_68_P24992460	Rtn2	-1.3491	-0.509202	0.0384891	-1.7915	-3.26027	-2.31001	-1.84732	0.68061	0.0352947	-0.606604	-2.45393	0.698904	0.744888	4.04535
qA3	chr7	A_68_P24992915	Ppp1r13l	1.18105	0.770809	0.778123	2.27396	1.54493	1.87653	0.988479	0.282737	0.02286	0.909993	1.89847	0.234768	0.365008	2.08625
qA3	chr7	A_68_P24992916	Ppp1r13l	1.23764	0.607529	0.528302	2.21162	1.49079	1.51239	0.947108	0.376545	0.044123	0.791158	1.73827	0.388692	0.41008	2.19712
qA3	chr7	A_68_P25017176	Spnb4	0.675333	0.174381	0.292113	1.57037	1.28474	1.25706	0.990115	0.205245	0.00817054	0.380609	1.37072	0.261939	0.173452	3.6014
qA3	chr7	A_68_P25017446	Sertad3	-0.925095	0.0646653	0.122717	-2.49664	-1.65861	-1.39429	-1.60394	0.548919	0.0279677	-0.245904	-1.84985	0.588912	0.575521	7.52262
qA3	chr7	A_68_P25020567	Dyrk1b	0.0479182	-0.762212	-0.782949	0.666466	0.705355	0.238841	1.03597	0.345387	0.0429055	-0.499081	0.536887	0.473829	0.258847	-1.07575
qA3	chr7	A_68_P25021610	Paf1	0.00215652	-0.301628	0.0210251	0.89927	0.663885	0.347583	0.729728	0.215863	0.0246353	-0.0928156	0.636913	0.181083	0.276831	-6.86213
qA3	chr7	A_68_P25022069	Lrfn1	0.611092	0.319523	0.558741	1.60341	1.00946	1.11475	0.746086	0.222677	0.0370611	0.496452	1.24254	0.155444	0.316926	2.50284
qA3	chr7	A_68_P25022917	C330005M16Rik	0.317075	-0.216375	0.0561037	1.34218	0.743039	0.595408	0.841274	0.312176	0.0449974	0.0522678	0.893542	0.266746	0.39548	17.0955
qB1	chr7	A_68_P25025681	Spred3	1.0607	0.614633	0.440426	1.95054	1.55064	1.50392	0.963113	0.26653	0.0164613	0.705252	1.66836	0.319912	0.245484	2.36563
qB1	chr7	A_68_P25029850	Zfp566	0.372067	-0.278196	0.123983	1.08442	0.818676	0.574648	0.753296	0.274887	0.0378178	0.0726179	0.825914	0.32816	0.254963	11.3734
qB1	chr7	A_68_P25032113	Hspb6	0.187972	0.192445	-0.147697	1.51425	0.993199	0.750391	1.00837	0.275954	0.0290107	0.0775736	1.08595	0.195103	0.390284	13.9989
qB2	chr7	A_68_P25050416	Pdcd5	-0.0201186	1.10946	-0.0242327	-0.569612	-1.66535	-1.10064	-1.4669	0.566301	0.0423219	0.355035	-1.11186	0.653352	0.547953	-3.1317
qB2	chr7	A_68_P25065735	1600014C10Rik	-1.18068	-0.518602	0.355885	-3.1625	-2.5948	-1.73478	-2.04956	0.702182	0.0282955	-0.447798	-2.49736	0.770724	0.718829	5.57698
qB4	chr7	A_68_P25086336	Snord88c	0.12091	-0.265419	-0.17803	0.838551	0.564591	0.319372	0.681684	0.217935	0.0254184	-0.107513	0.574171	0.202588	0.259722	-5.34047
qB4	chr7	A_68_P25087546	Lrrc4b	0.479522	-0.0213015	0.22452	1.02854	0.836227	0.637335	0.606453	0.210264	0.0324141	0.22758	0.834034	0.250426	0.195611	3.66479
qB4	chr7	A_68_P25089586	Il4i1	-0.747236	0.155721	0.501314	-1.23249	-1.9983	-1.45521	-1.53193	0.489595	0.0334565	-0.0300669	-1.562	0.644676	0.393912	51.9509
qB4	chr7	A_68_P25091293	Snord32a	0.655495	-0.0677172	0.341021	1.85473	1.23411	1.31558	1.15854	0.329933	0.0156129	0.3096	1.46814	0.362628	0.337265	4.74205
qB4	chr7	A_68_P25092563	Ppfia3	1.08284	0.491565	0.651511	2.04543	1.41445	1.42928	0.887752	0.313923	0.0324365	0.741971	1.62972	0.30584	0.360092	2.19648
qB4	chr7	A_68_P25093636	Ppp1r15a	0.771403	0.180299	0.410691	1.36193	1.21782	1.10972	0.775691	0.200099	0.0311274	0.454131	1.22982	0.297936	0.126537	2.70808
qB4	chr7	A_68_P25098822	Kcnc1	-0.488032	0.31632	0.345393	-1.3968	-1.33199	-0.728233	-1.21024	0.396794	0.0274621	0.0578935	-1.15234	0.473009	0.368717	-19.9045
qB4	chr7	A_68_P25101651	Ldha	0.35493	-0.848065	0.237711	1.75878	1.37878	0.755028	1.38267	0.551586	0.0492732	-0.085141	1.29753	0.663306	0.506786	-15.2398
qB5	chr7	A_68_P25115504	Slc6a5	1.46846	0.861723	0.646664	2.2815	1.60239	1.86323	0.923425	0.362395	0.0454728	0.992283	1.91571	0.426172	0.342583	1.93061
qC	chr7	A_68_P25151575	Gabrb3	-0.702986	0.423568	0.593822	-1.81088	-1.49504	-0.960613	-1.52698	0.534815	0.0428993	0.104801	-1.42218	0.704724	0.429789	-13.5702
qC	chr7	A_68_P25184109	Tm2d3	-1.79661	-0.603571	0.178905	-2.37236	-3.37115	-2.7123	-2.07818	0.708357	0.0490391	-0.740425	-2.81861	0.994843	0.50781	3.80674
qC	chr7	A_68_P25184943	Pcsk6	-1.81686	-0.541009	0.540502	-3.07969	-4.56362	-3.74346	-3.1898	0.906678	0.0231122	-0.605787	-3.79559	1.18001	0.743341	6.26555
qC	chr7	A_68_P25188284	Aldh1a3	-0.301656	0.300566	-0.219547	-0.584154	-1.04955	-0.810203	-0.74109	0.263662	0.037941	-0.0735459	-0.814636	0.326581	0.23273	11.0766
qD1	chr7	A_68_P25201744	Arrdc4	-2.10301	-0.386823	-0.795182	-3.77428	-2.65883	-3.68337	-2.27716	0.714626	0.0273274	-1.095	-3.37216	0.896517	0.619433	3.07959
qD2	chr7	A_68_P25239813	Akap13	-0.888703	0.241012	0.19483	-2.86639	-1.78816	-1.37573	-1.85914	0.664227	0.0339031	-0.150954	-2.01009	0.639327	0.769712	13.316
qD3	chr7	A_68_P25263204	Mesp1	-1.29431	-0.127403	-1.00975	-3.51291	-2.48293	-1.91189	-1.82542	0.669316	0.0394629	-0.810487	-2.63591	0.608437	0.811396	3.25225
qD3	chr7	A_68_P25264892	Idh2	-0.48534	-0.0182974	0.444351	-0.829814	-1.77373	-1.24333	-1.26253	0.442183	0.0300373	-0.0197622	-1.28229	0.464847	0.473164	64.886
qD3	chr7	A_68_P25270815	Pde8a	-2.15914	-0.734463	-0.564018	-5.15093	-3.6541	-4.33728	-3.22823	0.766151	0.0088464	-1.15254	-4.38077	0.875894	0.749359	3.80097
qD3	chr7	A_68_P25270822	Pde8a	-1.55398	-0.630062	0.0326399	-2.31818	-2.00664	-3.08456	-1.75266	0.637154	0.0412353	-0.717134	-2.46979	0.796885	0.554723	3.44398
qE2	chr7	A_68_P25354923	Acer3	0.601988	0.0405998	0.652212	1.41439	1.09713	1.05841	0.758377	0.252133	0.0400494	0.4316	1.18998	0.339546	0.195309	2.75713
qE2	chr7	A_68_P25355275	Tsku	0.400531	0.203538	0.330413	0.995437	0.843104	0.623392	0.509151	0.13524	0.0244026	0.311494	0.820644	0.0998499	0.187037	2.63454
qE2	chr7	A_68_P25357342	Prkrir	-2.03622	-0.742365	0.447915	-4.08642	-3.29021	-3.06467	-2.70355	0.838727	0.0472067	-0.77689	-3.48044	1.24243	0.536781	4.47996
qE2	chr7	A_68_P25358182	Wnt11	-2.54034	-0.899879	-0.65552	-4.98518	-5.21428	-3.46774	-3.19048	0.930617	0.0169277	-1.36525	-4.55573	1.02497	0.949167	3.33693
qE2	chr7	A_68_P25360310	Dgat2	-0.671878	-0.181585	-0.33718	-1.25567	-1.00656	-1.22195	-0.764511	0.181814	0.0177638	-0.396881	-1.16139	0.250539	0.135147	2.9263
qE2	chr7	A_68_P25362932	Gm4980	0.12963	-0.0218184	0.354551	0.85469	1.24725	0.63513	0.758236	0.235459	0.0309375	0.154121	0.912357	0.189376	0.310108	5.91975
qE3	chr7	A_68_P25370479	Arhgef17	-1.7772	-0.553467	-0.339593	-3.18478	-3.73331	-3.61816	-2.622	0.502003	0.0180669	-0.890086	-3.51208	0.775667	0.289241	3.94578
qE3	chr7	A_68_P25372451	Atg16l2	0.720316	0.241757	0.1836	1.11296	1.14118	1.02424	0.710903	0.167607	0.0475976	0.381891	1.09279	0.294524	0.0610253	2.86153
qE3	chr7	A_68_P25375581	Phox2a	-0.333415	0.632247	0.620349	-1.01488	-1.95313	-0.634055	-1.50708	0.581245	0.0428662	0.306394	-1.20069	0.554123	0.678884	-3.91878
qE3	chr7	A_68_P25376021	2400001E08Rik	-0.603685	0.531473	0.0891486	-1.66497	-1.55535	-0.961914	-1.39972	0.448033	0.0304942	0.00564566	-1.39408	0.572167	0.378255	-246.929
qE3	chr7	A_68_P25393096	Apbb1	-0.179619	0.533729	0.262822	-0.887372	-1.06462	-0.685815	-1.08491	0.259098	0.0187099	0.205644	-0.87927	0.360095	0.189534	-4.27569
qE3	chr7	A_68_P25393462	Arfip2	0.145369	-0.311406	-0.225644	0.603588	0.875227	0.29807	0.722855	0.250562	0.0307193	-0.13056	0.592295	0.242779	0.288744	-4.53656
qE3	chr7	A_68_P25398388	Rbmxl2	-1.6715	-0.347287	0.111574	-2.70035	-3.79295	-2.72423	-2.43677	0.730633	0.0246485	-0.635739	-3.07251	0.925875	0.624032	4.83298
qF1	chr7	A_68_P25411539	Zfp143	-0.320092	-0.403151	-0.634148	0.5461	0.686494	0.21111	0.933698	0.191848	0.00785257	-0.452464	0.481234	0.162732	0.24424	-1.06359
qF1	chr7	A_68_P25415073	Ampd3	-0.599371	0.0513851	0.72676	-1.82062	-2.1747	-0.829676	-1.66792	0.641248	0.0399714	0.0595911	-1.60833	0.663104	0.697189	-26.9895
qF1	chr7	A_68_P25417170	1700012D14Rik	0.104612	-0.50097	-0.301451	0.840523	0.802598	0.251854	0.864262	0.30079	0.0296762	-0.232603	0.631658	0.308606	0.329466	-2.7156
qF1	chr7	A_68_P25417176	1700012D14Rik	-0.415277	0.398222	-0.180397	-1.26325	-0.936573	-0.686629	-0.896333	0.333678	0.0443599	-0.0658172	-0.96215	0.418678	0.289159	14.6185
qF1	chr7	A_68_P25445816	Sox6	0.330545	0.090377	0.214887	0.619002	1.062	0.65479	0.566662	0.172627	0.0392315	0.211936	0.778598	0.120111	0.246086	3.67374
qF2	chr7	A_68_P25458536	Itpripl2	-0.521829	0.817567	0.368347	-0.708624	-1.67548	-1.70917	-1.58579	0.589198	0.0379902	0.221361	-1.36443	0.681688	0.56819	-6.16379
qF3	chr7	A_68_P25484113	Arhgap17	-0.95647	-0.218704	-0.0143249	-2.46125	-2.57229	-1.7234	-1.85581	0.451136	0.00910363	-0.3965	-2.25231	0.495599	0.461405	5.68049
qF3	chr7	A_68_P25496229	D430042O09Rik	0.842845	0.260995	0.30354	1.62657	1.36696	1.3466	0.977584	0.226481	0.0199172	0.469127	1.44671	0.324348	0.156092	3.08384
qF3	chr7	A_68_P25499764	Sbk1	1.00198	0.790978	0.459135	2.01955	1.29689	1.38629	0.816874	0.31472	0.0484408	0.750699	1.56757	0.273657	0.393965	2.08815
qF3	chr7	A_68_P25502254	Ppp4c	-1.4326	-0.686365	0.156402	-2.07654	-3.23133	-2.10315	-1.81615	0.685498	0.0399009	-0.654189	-2.47034	0.794992	0.65917	3.77618
qF3	chr7	A_68_P25502555	Doc2a	-0.550089	0.295765	0.240606	-1.74682	-1.29952	-1.11012	-1.38091	0.377206	0.0180447	-0.00457243	-1.38549	0.473235	0.32694	303.009
qF3	chr7	A_68_P25507025	Fbxl19	-1.11752	-0.395894	0.116195	-1.43491	-2.3602	-1.58973	-1.32921	0.525814	0.046663	-0.465739	-1.79495	0.619816	0.495604	3.85397
qF3	chr7	A_68_P25522112	Ate1	-0.647816	0.497629	-0.0104389	-1.49192	-1.28509	-1.68682	-1.4344	0.365258	0.0376716	-0.0535421	-1.48794	0.573938	0.200892	27.7901
qF3	chr7	A_68_P25528063	Pstk	-0.525895	0.122594	-0.174727	-1.64433	-0.984965	-1.02294	-1.02474	0.327542	0.0233221	-0.192676	-1.21741	0.324616	0.370206	6.31844
qF3	chr7	A_68_P25541695	2700050L05Rik	-0.864332	0.342733	-0.115177	-1.91237	-1.84033	-1.50515	-1.54036	0.389701	0.0364166	-0.212259	-1.75262	0.609361	0.217319	8.25699
qF4	chr7	A_68_P25578902	Nkx6-2	-0.971871	-0.274569	0.0149686	-3.00962	-1.8394	-1.72859	-1.78204	0.57372	0.0283469	-0.41049	-2.19254	0.507266	0.709777	5.34126
qF4	chr7	A_68_P25581341	Utf1	-0.601706	0.174042	0.313339	-1.15255	-1.77584	-1.15638	-1.32348	0.401537	0.0232711	-0.0381084	-1.36159	0.493034	0.358755	35.7294
qF4	chr7	A_68_P25581948	Msx3	-1.07038	-1.79424	-1.64723	-0.614939	-0.158751	-0.745699	0.997486	0.325626	0.0263685	-1.50395	-0.506463	0.382613	0.308143	0.336756
qF5	chr7	A_68_P25587177	Rnh1	-1.5898	-0.514802	0.00115746	-3.85364	-2.44863	-2.476	-2.22494	0.761358	0.0279348	-0.701147	-2.92609	0.811681	0.803402	4.17329
qF5	chr7	A_68_P25592939	Dusp8	-0.370389	0.539113	-0.138171	-1.41334	-0.860699	-0.973326	-1.09264	0.360431	0.0359692	0.0101842	-1.08246	0.472552	0.292037	-106.288
qA1.1	chr8	A_68_P25637835	Arglu1	0.439267	0.0797874	-0.0391677	1.31308	0.651204	0.830862	0.771752	0.278769	0.0388297	0.159962	0.931715	0.24909	0.342269	5.82459
qA1.1	chr8	A_68_P25652452	Irs2	-1.12368	-0.336166	-0.674658	-2.46632	-1.39018	-2.34278	-1.35493	0.463836	0.0362431	-0.711501	-2.06643	0.395047	0.588898	2.90432
qA1.1	chr8	A_68_P25652454	Irs2	-1.46491	0.0831069	-0.234258	-2.01442	-2.73903	-1.91435	-1.68391	0.597604	0.0497958	-0.538688	-2.2226	0.817679	0.450031	4.12595
qA1.1	chr8	A_68_P25652457	Irs2	-1.02025	-0.344283	-0.728066	-1.88467	-2.20843	-1.62695	-1.20915	0.297165	0.00993364	-0.697534	-1.90668	0.339017	0.291365	2.73346
qA1.1	chr8	A_68_P25655857	Carkd	-1.87012	-0.773636	0.0229601	-3.77715	-3.13175	-2.2594	-2.1825	0.807134	0.038429	-0.873599	-3.0561	0.950491	0.761698	3.49829
qA1.1	chr8	A_68_P25656177	Cars2	-0.258268	-0.330472	-0.238097	0.471416	0.789473	0.436887	0.841537	0.11452	0.0132143	-0.275612	0.565925	0.0485684	0.194366	-2.05334
qA1.1	chr8	A_68_P25661260	Sox1	-1.4769	-0.233204	-0.457991	-3.39847	-2.73716	-2.26287	-2.0768	0.581297	0.0153594	-0.722698	-2.7995	0.662757	0.57036	3.87368
qA1.1	chr8	A_68_P25670551	Upf3a	-0.506189	-0.800853	-1.26687	0.808134	0.348326	-0.0278947	1.23416	0.378186	0.01997	-0.85797	0.376188	0.383543	0.41871	-0.438463
qA1.1	chr8	A_68_P25678285	Kbtbd11	-0.636141	0.225626	-0.0616964	-1.90894	-2.27278	-1.48664	-1.73205	0.39231	0.00725279	-0.157404	-1.88945	0.438783	0.393433	12.0038
qA1.1	chr8	A_68_P25678292	Kbtbd11	-2.13888	-2.58091	0.503371	-5.94033	-4.38508	-5.35609	-3.82169	1.15655	0.0403072	-1.40547	-5.22717	1.66782	0.785601	3.71915
qA2	chr8	A_68_P25715448	Agpat6	-1.06976	-0.2278	0.0871703	-2.29134	-2.83744	-1.86342	-1.92727	0.512104	0.0135223	-0.403462	-2.33073	0.598132	0.488203	5.77684
qA2	chr8	A_68_P25728005	Whsc1l1	-0.39828	-0.935776	-0.917059	0.0979205	0.380574	-0.210753	0.839619	0.283231	0.0267561	-0.750372	0.0892473	0.305064	0.295759	-0.118937
qA2	chr8	A_68_P25737274	Adrb3	-0.0609546	0.102428	0.116616	-0.132498	-0.407622	-0.222885	-0.307031	0.112624	0.0418385	0.0526963	-0.254335	0.0986799	0.140232	-4.82643
qB1.1	chr8	A_68_P25827400	Fat1	1.73666	2.66716	1.56437	4.31351	4.26986	3.28079	1.96533	0.554982	0.0149954	1.98939	3.95472	0.593247	0.584048	1.9879
qB1.1	chr8	A_68_P25827410	Fat1	1.78171	2.65641	1.79407	5.83742	3.87683	3.83727	2.43978	0.775469	0.0491361	2.0774	4.51718	0.501478	1.14354	2.17444
qB1.1	chr8	A_68_P25828059	Fat1	2.10299	2.91407	1.76048	5.93321	4.46617	4.41209	2.67798	0.686119	0.0149545	2.25918	4.93716	0.592447	0.863032	2.18538
qB1.1	chr8	A_68_P25834907	Slc25a4	-2.39111	-1.38534	-0.971728	-4.7676	-3.76441	-3.36681	-2.38355	0.684419	0.0158516	-1.58273	-3.96627	0.729989	0.721884	2.50597
qB2	chr8	A_68_P25890518	Hand2	-0.624991	0.204455	-0.185005	-2.35963	-1.6723	-0.944157	-1.45685	0.5293	0.0492934	-0.201847	-1.6587	0.41498	0.707835	8.2176
qB3.1	chr8	A_68_P25898924	BC030500	-0.416574	-0.594696	-0.238696	0.647122	0.0886226	0.281087	0.755599	0.217652	0.0241498	-0.416655	0.338944	0.178	0.283709	-0.813487
qB3.1	chr8	A_68_P25910322	Palld	1.92671	2.54914	1.15386	5.56844	4.05646	3.57238	2.52252	0.820336	0.0313281	1.87657	4.39909	0.698988	1.04121	2.34422
qB3.1	chr8	A_68_P25925202	Cpe	0.86832	0.540693	0.510282	1.04015	1.48501	1.362	0.655958	0.20187	0.0208454	0.639765	1.29572	0.198518	0.229714	2.02531
qB3.3	chr8	A_68_P25948610	Tssk6	-0.916333	-1.48039	-0.494088	0.68553	-0.217101	0.224894	1.19471	0.44604	0.0370022	-0.963603	0.231108	0.494845	0.451348	-0.239837
qB3.3	chr8	A_68_P25948611	Tssk6	-0.831117	-1.73733	-0.820708	-2.25999	-2.69095	-3.06988	-1.54389	0.439091	0.0178851	-1.12972	-2.6736	0.526231	0.405222	2.36661
qB3.3	chr8	A_68_P25949229	Gatad2a	-1.89762	-0.972253	-0.205138	-3.08972	-3.53001	-2.79795	-2.11422	0.57323	0.0340686	-1.025	-3.13922	0.847471	0.368533	3.06265
qB3.3	chr8	A_68_P25951143	Gdf1	-1.02958	0.53383	-0.222869	-2.16127	-2.6169	-1.92933	-1.99629	0.533459	0.0317244	-0.23954	-2.23583	0.781838	0.349798	9.33388
qB3.3	chr8	A_68_P25954583	Kcnn1	-0.645134	0.485876	0.164988	-0.860281	-2.09727	-1.38552	-1.4496	0.567432	0.042243	0.00191003	-1.44769	0.582874	0.620832	-757.939
qC1	chr8	A_68_P25979805	Gm10649	-0.304606	-0.708024	-1.06907	0.0175507	0.488695	0.0323278	0.873425	0.306545	0.0371415	-0.6939	0.179524	0.382428	0.267851	-0.258718
qC2	chr8	A_68_P25994477	Smad1	-0.739714	0.0895932	-0.0657803	-1.31143	-1.26999	-0.966313	-0.943945	0.296646	0.0491987	-0.238634	-1.18258	0.440847	0.188435	4.95562
qC3	chr8	A_68_P26017559	1700067K01Rik	1.38431	0.982087	0.74483	2.30164	2.07942	2.32967	1.19984	0.217023	0.0129176	1.03707	2.23691	0.323265	0.13711	2.15694
qC3	chr8	A_68_P26022784	Rtbdn	-1.37547	-0.935711	0.150264	-3.45861	-4.34135	-2.35242	-2.66382	0.839995	0.0241427	-0.720305	-3.38413	0.785343	0.996556	4.69819
qC3	chr8	A_68_P26031845	N4bp1	-0.595454	-0.241197	-0.194153	-0.86303	-1.1834	-0.663497	-0.559706	0.227054	0.048811	-0.343601	-0.903307	0.219375	0.26228	2.62894
qC3	chr8	A_68_P26039503	Papd5	-0.286341	0.389783	-0.487812	-1.95045	-1.50442	-1.44268	-1.50439	0.347311	0.0134941	-0.128123	-1.63252	0.459693	0.277064	12.7418
qC5	chr8	A_68_P26079049	Pllp	-1.05923	0.106508	0.419794	-1.77271	-3.42889	-1.64383	-2.10417	0.83668	0.0480022	-0.177643	-2.28181	0.779381	0.995486	12.8449
qD1	chr8	A_68_P26082710	Zfp319	0.452759	0.220631	0.0765651	1.1268	1.03946	0.606077	0.674125	0.220934	0.0315247	0.249985	0.92411	0.189807	0.278865	3.69666
qD1	chr8	A_68_P26082715	AA960436	-3.64708	-1.70972	-0.257105	-8.22588	-5.25478	-4.84682	-4.23786	1.67123	0.0433448	-1.8713	-6.10916	1.70076	1.84445	3.26466
qD1	chr8	A_68_P26084575	ENSMUST00000166358:120	0.69291	0.453911	-0.00415616	1.56887	1.08646	1.38766	0.966774	0.281854	0.0220955	0.380888	1.34766	0.354224	0.243678	3.53821
qD3	chr8	A_68_P26135758	Gfod2	-0.776284	0.181278	0.451566	-1.93136	-1.18748	-1.04359	-1.33966	0.528757	0.0490975	-0.0478133	-1.38748	0.645187	0.476477	29.0187
qD3	chr8	A_68_P26142248	Sntb2	-0.261818	0.303588	0.252327	-0.853435	-1.51828	-0.660958	-1.10892	0.359455	0.0298208	0.098032	-1.01089	0.312692	0.449828	-10.3119
qD3	chr8	A_68_P26153172	Zfhx3	0.615362	2.49397	1.37995	5.26458	3.88303	3.45972	2.70601	0.890286	0.0246787	1.49643	4.20244	0.944704	0.943878	2.80832
qE1	chr8	A_68_P26165190	Cog4	-0.000874374	-0.144272	-0.615394	0.641297	0.654504	0.714233	0.923525	0.169874	0.0364368	-0.253513	0.670011	0.321495	0.0388626	-2.6429
qE1	chr8	A_68_P26167600	Rfwd3	-1.04056	-0.241765	0.451511	-1.9482	-2.25678	-1.4504	-1.60819	0.543779	0.0445987	-0.276938	-1.88513	0.746656	0.406874	6.80705
qE1	chr8	A_68_P26171401	Terf2ip	0.267488	0.215109	-0.190935	-0.696304	-1.23034	-0.706024	-0.974776	0.262326	0.0140199	0.0972207	-0.877555	0.25092	0.305557	-9.02642
qE1	chr8	A_68_P26181043	Adamts18	-0.29153	-0.535025	-0.773227	0.730017	0.230204	0.64468	1.06823	0.239574	0.00698338	-0.533261	0.534967	0.240854	0.26736	-1.0032
qE1	chr8	A_68_P26203093	Plcg2	-0.466476	0.276284	0.507767	-1.19957	-1.38196	-0.733037	-1.21071	0.397705	0.0330241	0.105858	-1.10486	0.50899	0.334669	-10.4371
qE1	chr8	A_68_P26204800	Mphosph6	-0.231369	-0.74934	-0.520821	0.873301	0.488505	0.239279	1.0342	0.272943	0.0132791	-0.50051	0.533695	0.259582	0.319417	-1.0663
qE1	chr8	A_68_P26207422	Cdh13	0.456044	0.0797244	0.139733	1.0608	0.971653	0.962681	0.773213	0.120883	0.0167142	0.225167	0.99838	0.202184	0.0542478	4.43395
qE1	chr8	A_68_P26217894	Zdhhc7	-2.53563	-1.24151	-0.8475	-3.98522	-5.8351	-5.93155	-3.70908	0.933423	0.0114526	-1.54155	-5.25062	0.883157	1.09693	3.40607
qE1	chr8	A_68_P26217898	Zdhhc7	-0.930687	0.388927	-0.381529	-2.46949	-3.21979	-2.37359	-2.37986	0.530921	0.00938624	-0.307763	-2.68762	0.662893	0.463361	8.73277
qE1	chr8	A_68_P26218679	ENSMUST00000127664:318318	-2.94686	-1.92361	-1.73317	-6.41853	-5.83158	-4.83446	-3.49365	0.685219	0.00479814	-2.20121	-5.69486	0.652731	0.800837	2.58715
qE1	chr8	A_68_P26224609	Foxc2	-1.10532	0.150754	-0.138421	-2.0963	-1.9226	-1.59591	-1.50727	0.429857	0.0438877	-0.36433	-1.8716	0.657806	0.25406	5.13711
qE1	chr8	A_68_P26232724	Zfpm1	-0.110088	0.70093	0.186199	-1.17294	-0.736656	-0.395479	-1.02737	0.377161	0.0348313	0.259014	-0.768357	0.410383	0.389696	-2.96647
qE1	chr8	A_68_P26238682	Spata2L	0.176723	0.498629	-0.00961061	1.17745	1.03128	0.979634	0.840875	0.169574	0.0186233	0.221914	1.06279	0.257116	0.102605	4.7892
qE2	chr8	A_68_P26245548	Pgbd5	-0.749521	0.00846843	-0.611316	-1.93448	-1.98801	-1.55713	-1.37575	0.301006	0.0122787	-0.450789	-1.82654	0.403687	0.234843	4.05186
qE2	chr8	A_68_P26258437	Irf2bp2	-2.06351	-0.586557	-0.637905	-4.38128	-3.59071	-3.48237	-2.72213	0.626495	0.0140749	-1.09599	-3.81812	0.83829	0.490708	3.48372
qA1	chr9	A_68_P26289570	Birc2	-2.0411	-0.619492	-0.0525225	-4.46709	-3.31303	-2.74434	-2.60378	0.896719	0.029787	-0.904371	-3.50815	1.02444	0.87779	3.87911
qA1	chr9	A_68_P26290456	Yap1	-0.46861	0.344137	0.060509	-1.52677	-0.928148	-0.955983	-1.11565	0.35373	0.0237763	-0.0213213	-1.13697	0.412506	0.337868	53.3255
qA1	chr9	A_68_P26316376	Sesn3	0.240596	-0.255505	-0.242797	0.667386	0.585425	0.409236	0.639918	0.195509	0.0417377	-0.0859021	0.554016	0.282827	0.13191	-6.44938
qA1	chr9	A_68_P26317085	Endod1	-1.02106	-0.110195	0.199473	-2.67216	-2.21058	-1.28884	-1.7466	0.631101	0.0336814	-0.310595	-2.05719	0.634467	0.704301	6.62339
qA3	chr9	A_68_P26344984	Mrpl4	-1.99815	-0.789509	0.0922353	-4.90541	-3.04008	-3.39416	-2.88141	0.961722	0.0259981	-0.898473	-3.77988	1.04944	0.990679	4.20701
qA3	chr9	A_68_P26345696	Cdc37	0.0146259	-0.29462	-0.0947883	0.840742	1.10923	0.519928	0.948229	0.213004	0.0155558	-0.124927	0.823302	0.15681	0.29504	-6.59024
qA3	chr9	A_68_P26350218	Elavl3	-0.92162	0.186327	-0.203392	-2.02649	-2.1306	-1.13873	-1.45238	0.521903	0.0325399	-0.312895	-1.76527	0.562032	0.545092	5.64175
qA4	chr9	A_68_P26373639	Vps26b	-2.93405	-1.19369	-0.0253657	-6.41743	-6.07746	-5.13186	-4.49122	1.00401	0.0198066	-1.38437	-5.87558	1.46369	0.66614	4.24424
qA4	chr9	A_68_P26375217	Igsf9b	0.18282	-0.662861	-0.199025	0.666969	0.937871	0.611585	0.965164	0.28195	0.0432319	-0.226355	0.738808	0.423502	0.174604	-3.26393
qA4	chr9	A_68_P26430876	BC024479	-0.705115	-0.826817	-1.21789	-0.160701	0.453512	-0.133841	0.969595	0.289932	0.0208856	-0.916606	0.0529897	0.267917	0.347122	-0.0578108
qA5.1	chr9	A_68_P26444724	9030425E11Rik	0.131863	-0.140167	0.217495	-1.7283	-0.660661	-1.07562	-1.22459	0.341752	0.0465037	0.0697307	-1.15486	0.186751	0.538214	-16.5617
qA5.1	chr9	A_68_P26446285	4931429I11Rik	0.227886	0.261965	0.421274	1.00095	1.46069	1.05285	0.867788	0.167357	0.0160262	0.303708	1.1715	0.103231	0.251786	3.85731
qA5.1	chr9	A_68_P26447524	Ubash3b	-2.6637	-0.772471	-0.229807	-5.19824	-3.51238	-4.21808	-3.08757	1.00143	0.0315712	-1.22199	-4.30957	1.2777	0.846645	3.52667
qA5.1	chr9	A_68_P26447525	Ubash3b	-2.03685	-0.326817	0.385375	-4.15222	-3.2302	-3.06261	-2.82224	0.863434	0.0413584	-0.65943	-3.48167	1.2449	0.586725	5.27982
qA5.1	chr9	A_68_P26453532	Sorl1	0.375713	-0.0734307	0.096523	0.84178	1.01695	0.702486	0.720804	0.181183	0.0138401	0.132935	0.853739	0.226775	0.157573	6.42222
qA5.1	chr9	A_68_P26454574	Tecta	2.05648	2.54319	0.8828	5.21443	4.25563	3.66486	2.55081	0.771021	0.0191	1.82749	4.3783	0.853551	0.782032	2.3958
qA5.2	chr9	A_68_P26466786	Abcg4	0.460954	0.16085	0.213643	1.66589	1.04824	0.962649	0.94711	0.256406	0.0356677	0.278482	1.22559	0.160215	0.383704	4.40097
qA5.2	chr9	A_68_P26467072	H2afx	-2.96706	-1.92335	-0.828907	-5.04201	-4.11831	-6.09518	-3.17873	0.970301	0.01965	-1.90644	-5.08517	1.06918	0.989143	2.66737
qA5.2	chr9	A_68_P26470179	Mll1	-0.117323	-0.382429	-0.806704	1.22307	0.756632	0.469294	1.25182	0.343256	0.0138521	-0.435485	0.816331	0.347739	0.380417	-1.87453
qA5.2	chr9	A_68_P26473568	Dscaml1	0.603654	0.122759	0.176844	1.28019	1.04713	0.839723	0.754596	0.228057	0.0201133	0.301086	1.05568	0.263424	0.220358	3.50625
qA5.2	chr9	A_68_P26476240	Cep164	-1.0218	0.145862	0.139029	-2.57527	-1.53094	-1.79599	-1.72176	0.572778	0.0278759	-0.245638	-1.9674	0.672188	0.542857	8.00936
qA5.3	chr9	A_68_P26504617	Pih1d2	-0.74741	0.0411777	-0.277755	-2.72051	-1.56469	-2.11697	-1.80606	0.459518	0.0146445	-0.327996	-2.13406	0.396687	0.578098	6.50636
qA5.3	chr9	A_68_P26504862	Dlat	-1.79513	-0.743165	-0.24954	-3.60511	-5.12412	-3.27047	-3.07062	0.837825	0.0150603	-0.929277	-3.9999	0.789421	0.987874	4.30432
qA5.3	chr9	A_68_P26506994	Sik2	-1.36279	-0.523712	0.403459	-2.41846	-4.18682	-2.52067	-2.54763	0.884481	0.0299654	-0.494348	-3.04198	0.883492	0.992776	6.15352
qA5.3	chr9	A_68_P26521621	Acat1	0.950013	0.537867	0.248643	1.831	1.64439	1.75049	1.16312	0.210281	0.0231538	0.578841	1.74196	0.352476	0.0935985	3.00939
qB	chr9	A_68_P26531901	Isl2	-0.878014	0.0041498	-1.09906	-2.39432	-2.40551	-1.82297	-1.54996	0.432199	0.0252363	-0.657641	-2.2076	0.583687	0.333145	3.35685
qB	chr9	A_68_P26531905	Isl2	-1.38836	-0.386186	-0.555829	-3.10654	-2.52539	-2.10064	-1.80073	0.4909	0.0134329	-0.776793	-2.57752	0.536384	0.504971	3.31816
qB	chr9	A_68_P26534697	Tspan3	-0.940809	0.0944859	0.0612349	-2.33276	-3.09332	-1.31939	-1.98679	0.69689	0.0393913	-0.261696	-2.24849	0.588364	0.889963	8.59198
qB	chr9	A_68_P26539662	Ptpn9	-0.551605	-0.89265	-0.401888	-1.0842	-1.30506	-1.59532	-0.71281	0.23941	0.0263616	-0.615381	-1.32819	0.25152	0.256345	2.15832
qB	chr9	A_68_P26542217	Cox5a	-0.186476	0.222547	0.122052	-0.962719	-0.978507	-0.536916	-0.878755	0.218574	0.010436	0.0527078	-0.826047	0.213147	0.250519	-15.6722
qB	chr9	A_68_P26543685	Clk3	-1.85261	-1.48805	-0.305867	-4.67371	-2.99428	-2.96393	-2.32847	0.842439	0.035309	-1.21551	-3.54397	0.808587	0.978497	2.91563
qB	chr9	A_68_P26544605	Sema7a	-0.723791	0.369636	0.234355	-2.54399	-2.54505	-1.16531	-2.04485	0.656374	0.0267639	-0.0399334	-2.08478	0.596088	0.796291	52.2065
qB	chr9	A_68_P26554289	Celf6	-1.59465	-0.781155	0.0424508	-3.03329	-2.70317	-2.17488	-1.85933	0.589989	0.0393408	-0.777785	-2.63711	0.818556	0.433	3.39054
qB	chr9	A_68_P26554627	Pkm2	-0.0572334	0.671551	0.389904	-1.07962	-1.00324	-0.298813	-1.12863	0.376162	0.0269876	0.33474	-0.793893	0.367511	0.430449	-2.37167
qC	chr9	A_68_P26586191	Igdcc3	-2.31696	-0.840023	-1.33054	-4.21023	-2.73502	-3.35245	-1.93672	0.703845	0.0336353	-1.49584	-3.43257	0.752217	0.740864	2.29474
qC	chr9	A_68_P26588676	Rbpms2	-1.23145	-2.04356	-2.45019	-0.934135	-0.0319533	-0.313323	1.48193	0.510117	0.0331221	-1.9084	-0.42647	0.62051	0.461611	0.22347
qC	chr9	A_68_P26610636	Narg2	-1.78741	-1.0495	0.24638	-2.92014	-4.39592	-2.87999	-2.53517	0.892574	0.0322429	-0.863509	-3.39868	1.02957	0.863864	3.9359
qD	chr9	A_68_P26628950	Nedd4	-0.209291	0.498694	0.0924566	-1.18302	-1.31983	-0.778286	-1.221	0.300228	0.0107882	0.127287	-1.09371	0.355275	0.281604	-8.59254
qD	chr9	A_68_P26640630	Onecut1	-2.67011	-0.759958	-0.680126	-4.56305	-3.69233	-4.04399	-2.72973	0.737563	0.0385317	-1.37006	-4.09979	1.12658	0.438031	2.99241
qE1	chr9	A_68_P26655650	Klhl31	-0.775366	0.283389	0.135626	-1.61669	-2.38231	-1.58424	-1.7423	0.483229	0.0161139	-0.118784	-1.86108	0.573397	0.451686	15.6678
qE1	chr9	A_68_P26656153	Gclc	-1.07676	-0.23702	-0.854111	-2.15574	-1.51123	-1.69688	-1.06532	0.361475	0.0310367	-0.722631	-1.78795	0.435037	0.331768	2.47422
qE3.3	chr9	A_68_P26721504	Zic1	-1.58929	-0.573871	-0.159462	-1.99273	-2.57965	-3.466	-1.90525	0.696431	0.0342222	-0.774208	-2.67946	0.735665	0.741688	3.46091
qE3.3	chr9	A_68_P26748666	Zbtb38	0.502717	0.484292	0.149532	1.66714	1.77055	1.04814	1.11643	0.277881	0.0220582	0.378847	1.49528	0.198806	0.390669	3.94691
qE3.3	chr9	A_68_P26752041	Trim42	0.454956	0.0411145	0.210484	0.950001	0.680065	0.886978	0.603497	0.164647	0.0184254	0.235518	0.839015	0.208053	0.141215	3.56242
qE3.3	chr9	A_68_P26757844	Nmnat3	-1.35234	-2.19048	-2.00877	-1.15211	0.0924919	-0.514657	1.32577	0.50123	0.0451964	-1.85053	-0.524757	0.440909	0.622361	0.283571
qE3.3	chr9	A_68_P26761426	Foxl2	-1.0981	0.330734	-0.275326	-1.65417	-3.29073	-2.2796	-2.0606	0.727365	0.031882	-0.347564	-2.40817	0.717152	0.825822	6.92869
qE3.3	chr9	A_68_P26764912	Armc8	-2.02789	-0.673898	0.0911191	-3.94288	-4.01156	-3.12358	-2.82245	0.738739	0.0290168	-0.870223	-3.69268	1.07306	0.494043	4.24337
qE3.3	chr9	A_68_P26766654	Sox14	-0.790377	-1.93397	-1.28044	-0.215997	0.384138	-0.516422	1.21884	0.48661	0.0479001	-1.33493	-0.116094	0.57374	0.458517	0.086966
qE4	chr9	A_68_P26772510	Pccb	-0.334142	-1.14596	-0.210047	0.875549	0.470857	0.205466	1.08067	0.398702	0.0450093	-0.563384	0.51729	0.508328	0.337446	-0.918184
qF1	chr9	A_68_P26782297	Ryk	0.0429986	0.812595	0.215925	-0.950441	-0.573523	-0.507335	-1.03427	0.303017	0.0274622	0.357173	-0.6771	0.403773	0.239022	-1.89572
qF1	chr9	A_68_P26787846	Tmem108	-0.28427	0.160246	-0.591673	0.70318	0.913987	0.60036	0.977741	0.253578	0.0316997	-0.238566	0.739175	0.378037	0.159882	-3.09841
qF1	chr9	A_68_P26787851	Tmem108	-0.989807	-0.205549	-0.502408	-2.17638	-2.45009	-1.89013	-1.60628	0.318657	0.00627003	-0.565921	-2.1722	0.395968	0.280006	3.83834
qF1	chr9	A_68_P26789125	Nphp3	0.0477253	0.711378	0.467805	-0.712171	-1.08449	-0.367273	-1.13028	0.327348	0.0164756	0.408969	-0.721311	0.335716	0.358695	-1.76373
qF1	chr9	A_68_P26802100	Alas1	-0.330502	-0.482984	-0.150113	1.32671	1.69645	1.03347	1.67341	0.235164	0.00467834	-0.321199	1.35221	0.16663	0.332228	-4.20987
qF1	chr9	A_68_P26804661	Tex264	-1.92787	-1.45306	-0.387627	-4.53687	-4.20852	-3.92233	-2.96639	0.516792	0.0134696	-1.25619	-4.22257	0.78877	0.307511	3.36142
qF1	chr9	A_68_P26809495	Rassf1	-0.891988	0.296458	0.30913	-1.44233	-2.14618	-1.5588	-1.6203	0.503039	0.0356628	-0.0954666	-1.71577	0.689837	0.37727	17.9724
qF1	chr9	A_68_P26810645	Sema3f	-0.573422	0.172332	-0.0709707	-2.50679	-1.86694	-1.25521	-1.71896	0.474304	0.0223571	-0.157354	-1.87631	0.380307	0.625843	11.9242
qF1	chr9	A_68_P26812055	Traip	0.692929	0.367786	-0.0408833	1.74477	1.19602	0.954869	0.958611	0.364163	0.0390113	0.339944	1.29855	0.367698	0.404809	3.81991
qF2	chr9	A_68_P26815242	Qrich1	-0.740707	-0.0995548	0.20218	-1.84496	-1.75615	-0.85554	-1.27286	0.48504	0.0398326	-0.212694	-1.48555	0.481518	0.547408	6.98444
qF2	chr9	A_68_P26815482	Ndufaf3	-4.47846	-1.99521	-0.488197	-9.91532	-8.79534	-7.4222	-6.39033	1.53849	0.0145688	-2.32062	-8.71095	2.01494	1.2487	3.75371
qF2	chr9	A_68_P26816176	Prkar2a	-0.236987	0.0960027	0.0684491	-1.83976	-1.20975	-0.947025	-1.308	0.303395	0.0258045	-0.0241783	-1.33218	0.184812	0.458787	55.0982
qF2	chr9	A_68_P26821060	Mtap4	-2.57464	-1.63742	0.105506	-5.17395	-6.50169	-4.96809	-4.17906	1.03355	0.0161066	-1.36885	-5.54791	1.36011	0.832385	4.05297
qF2	chr9	A_68_P26821061	Mtap4	-1.7728	-0.508331	-0.0131957	-3.12572	-2.19588	-3.23377	-2.08701	0.696736	0.0364007	-0.764776	-2.85179	0.9074	0.570601	3.72892
qF3	chr9	A_68_P26825860	AK034691:586	0.150598	-0.449318	-0.553	1.03595	0.893343	0.256379	1.01246	0.374736	0.0360193	-0.283907	0.728557	0.379846	0.415089	-2.56619
qF3	chr9	A_68_P26825866	AK034691:-98	-0.797996	0.370137	-0.0275181	-2.46623	-1.40174	-1.59798	-1.67019	0.547016	0.0244372	-0.151793	-1.82199	0.5939	0.566497	12.0031
qF3	chr9	A_68_P26841764	Clasp2	0.472899	-0.137518	0.243257	1.2928	0.821598	0.742214	0.759325	0.28564	0.0373875	0.192879	0.952204	0.308311	0.297624	4.93679
qF3	chr9	A_68_P26844411	Crtap	-0.36074	0.361129	-0.0830474	-0.898196	-1.59034	-1.20415	-1.20334	0.335152	0.0143921	-0.0275528	-1.2309	0.36412	0.346844	44.6741
qF3	chr9	A_68_P26846738	Cmtm8	-2.65115	-1.10699	0.0202875	-5.29218	-5.96796	-4.16221	-3.89483	1.0623	0.0183515	-1.24595	-5.14078	1.34113	0.912347	4.12599
qF3	chr9	A_68_P26847145	Gpd1l	-0.571384	0.388603	0.135084	-1.42409	-0.897913	-1.00461	-1.09297	0.365638	0.0421046	-0.0158989	-1.10887	0.497484	0.278151	69.7452
qF3	chr9	A_68_P26853655	Tgfbr2	-1.14285	-0.402041	0.155604	-2.78773	-1.60493	-1.88689	-1.63008	0.598294	0.0348161	-0.463097	-2.09318	0.651379	0.617794	4.51996
qF3	chr9	A_68_P26863461	ENSMUST00000126482:-1061	0.279319	-0.369135	-0.0666104	1.09939	0.911235	0.431519	0.866192	0.315299	0.0339992	-0.0521422	0.814049	0.324469	0.344381	-15.6121
qF4	chr9	A_68_P26873499	Scn10a	2.04991	2.86677	1.30718	6.07428	4.34689	3.92564	2.70765	0.90446	0.0330418	2.07462	4.78227	0.780085	1.13856	2.30513
qF4	chr9	A_68_P26875190	Gorasp1	-0.27258	0.459003	0.257891	-1.20445	-1.11994	-0.338768	-1.03582	0.403157	0.0448584	0.148105	-0.887719	0.377946	0.477279	-5.99386
qF4	chr9	A_68_P26876201	Snora62	0.424853	0.309321	0.363742	1.17028	0.952034	1.10512	0.709839	0.0800608	0.00230918	0.365972	1.07581	0.0577983	0.112036	2.9396
qF4	chr9	A_68_P26884596	Vipr1	0.0874787	0.110866	-0.2017	-0.427575	-0.48982	-0.652616	-0.522219	0.136852	0.0167095	-0.00111821	-0.523337	0.174102	0.116204	468.015
qF4	chr9	A_68_P26892250	Kif15	0.0813237	0.288286	-0.0667106	-1.3592	-1.27529	-0.744543	-1.22731	0.241177	0.0105583	0.100966	-1.12635	0.178312	0.333303	-11.1557
qA1	chr10	A_68_P26904672	Rgs17	-0.624501	0.0924735	0.275482	-1.44523	-1.32857	-1.33838	-1.28521	0.25473	0.0405656	-0.0855153	-1.37073	0.47566	0.0647043	16.029
qA2	chr10	A_68_P26949009	Plagl1	-1.20567	-1.55873	-1.16027	-0.593734	0.128324	-0.561291	0.965987	0.295083	0.0351905	-1.30822	-0.342234	0.218128	0.407837	0.261602
qA3	chr10	A_68_P26986180	Bclaf1	-0.263653	-1.27661	-0.68399	0.070079	1.03782	0.345531	1.22589	0.474951	0.0407508	-0.741419	0.484476	0.508916	0.498607	-0.653444
qA3	chr10	A_68_P26995731	Sgk1	-0.148444	0.240573	-0.0253202	1.09872	1.03295	1.7343	1.26639	0.276321	0.0152527	0.0222697	1.28866	0.198827	0.387338	57.866
qA4	chr10	A_68_P27007443	Moxd1	0.0731597	0.134399	-0.624985	0.691067	1.03916	0.962137	1.0366	0.285061	0.0353929	-0.139142	0.897456	0.421865	0.182841	-6.44992
qB2	chr10	A_68_P27094070	Foxo3	-0.508497	0.380503	0.374853	-1.48256	-1.40732	-0.613275	-1.25001	0.468234	0.0370678	0.0822865	-1.16772	0.511641	0.481634	-14.1909
qB2	chr10	A_68_P27100527	Bend3	-0.649603	0.379632	-0.0548667	-1.48489	-1.11915	-0.921485	-1.0669	0.378322	0.0494099	-0.108279	-1.17517	0.516693	0.285851	10.8532
qB4	chr10	A_68_P27177064	Unc5b	-0.644747	-1.39439	-0.732371	2.53199	1.13402	1.74786	2.72846	0.523527	0.00823373	-0.923836	1.80462	0.40986	0.700709	-1.9534
qB4	chr10	A_68_P27181565	Ppa1	-0.329283	0.0893104	0.0900551	-1.18139	-0.839372	-0.590858	-0.820568	0.253799	0.0220694	-0.0499724	-0.870541	0.24189	0.296499	17.4204
qB4	chr10	A_68_P27181740	Sar1a	-0.0198703	0.601901	0.376186	-0.459795	-0.566447	-0.0707033	-0.685054	0.271382	0.0458565	0.319406	-0.365648	0.314751	0.260937	-1.14478
qB4	chr10	A_68_P27185478	Hk1	-1.11696	0.0944174	0.502061	-1.38733	-2.72767	-1.87857	-1.82436	0.716625	0.0455425	-0.173492	-1.99786	0.842102	0.678088	11.5155
qB4	chr10	A_68_P27188613	Dna2	2.28927	1.99233	0.0734284	5.47911	3.54965	5.09522	3.25632	1.04847	0.0243192	1.45168	4.70799	1.2028	1.02135	3.24314
qB4	chr10	A_68_P27188616	Dna2	1.75397	2.4885	1.39744	5.59237	4.10358	3.66465	2.57356	0.738558	0.028714	1.87997	4.45353	0.556333	1.01039	2.36894
qB5.1	chr10	A_68_P27212539	Ado	-3.76184	-1.95297	0.312605	-6.23648	-7.76914	-5.77269	-4.79203	1.4549	0.0366581	-1.80074	-6.59277	2.04149	1.04482	3.66115
qB5.3	chr10	A_68_P27223540	AK029407:532	-0.77657	-0.948474	-1.02955	-0.114202	0.137183	-0.354603	0.807658	0.17682	0.0147857	-0.918198	-0.110541	0.129179	0.245914	0.120389
qB5.3	chr10	A_68_P27227131	Ank3	1.85288	2.17911	1.28019	5.33082	3.85163	3.27895	2.38307	0.71363	0.0437291	1.77073	4.1538	0.455057	1.05878	2.34582
qB5.3	chr10	A_68_P27230704	Phyhipl	-0.503129	-0.208928	0.457024	-1.35971	-2.20149	-0.935789	-1.41399	0.535594	0.0426504	-0.085011	-1.499	0.491925	0.644241	17.633
qB5.3	chr10	A_68_P27254392	Bcr	-1.0796	-1.48249	-1.24369	-0.651616	-0.523621	-0.656677	0.657954	0.131051	0.0199039	-1.26859	-0.610638	0.202599	0.0754015	0.481351
qC1	chr10	A_68_P27259392	Smarcb1	0.29539	0.0585183	-0.29618	0.874311	0.933901	0.569461	0.773315	0.232509	0.025698	0.0192427	0.792558	0.297734	0.195491	41.1875
qC1	chr10	A_68_P27277980	Shc2	-0.672352	-0.71774	-0.305415	-1.27311	-1.19935	-1.41934	-0.732098	0.159365	0.016118	-0.565169	-1.29727	0.226096	0.111969	2.29536
qC1	chr10	A_68_P27280211	Cnn2	-2.27886	-1.85056	0.31662	-6.04595	-9.89959	-5.06106	-5.73127	1.86135	0.0403188	-1.27094	-7.0022	1.39144	2.55708	5.50949
qC1	chr10	A_68_P27282466	Pcsk4	1.029	0.578346	0.398826	1.53395	1.32504	1.58521	0.812678	0.218014	0.0342143	0.668723	1.4814	0.324661	0.137818	2.21527
qC1	chr10	A_68_P27282699	Plk5	-0.926184	0.342956	0.240259	-1.87119	-2.46416	-1.52162	-1.838	0.556939	0.0253317	-0.114323	-1.95232	0.704965	0.476482	17.0773
qC1	chr10	A_68_P27285822	Lingo3	-0.816828	0.196433	0.313771	-1.46336	-1.70112	-1.31287	-1.39024	0.38533	0.0499222	-0.102208	-1.49245	0.621654	0.195754	14.6021
qC1	chr10	A_68_P27287202	Thop1	-0.142692	0.482152	0.272394	-0.773283	-1.10478	-0.528665	-1.0062	0.28621	0.0156928	0.203951	-0.802244	0.317995	0.289149	-3.93351
qC1	chr10	A_68_P27289093	F630110N24Rik	0.444102	0.57724	-0.00313322	1.85927	1.06577	1.2306	1.04581	0.34071	0.0288642	0.339403	1.38522	0.304022	0.418733	4.08133
qC1	chr10	A_68_P27290146	Gna15	-0.808587	0.00264052	-0.22685	-2.81787	-3.41192	-1.8843	-2.36043	0.560142	0.0174641	-0.344266	-2.7047	0.418165	0.770075	7.85642
qC1	chr10	A_68_P27291063	Gm10778	-0.192783	-0.258373	-0.0756347	0.80425	0.808968	0.621605	0.920538	0.0940034	0.000392682	-0.175597	0.744941	0.0925733	0.106838	-4.24234
qC1	chr10	A_68_P27297055	D10Wsu102e	-0.17109	-0.590311	-0.142745	0.665942	0.733234	0.409333	0.904218	0.198718	0.00932898	-0.301382	0.602836	0.250621	0.170923	-2.00024
qC1	chr10	A_68_P27298725	1500009L16Rik	0.324992	-0.054771	0.206838	1.1876	0.777649	0.594206	0.694133	0.234837	0.0370066	0.15902	0.853153	0.194345	0.303819	5.36508
qC1	chr10	A_68_P27302613	Nuak1	-0.0160511	0.589815	0.0113635	-0.349699	-0.830835	-0.38401	-0.716557	0.287833	0.0493096	0.195042	-0.521514	0.342158	0.268428	-2.67385
qC2	chr10	A_68_P27365510	Ube2n	-1.39623	-0.395672	0.211173	-2.63163	-3.19825	-2.54543	-2.26486	0.549823	0.0258556	-0.52691	-2.79177	0.811698	0.354653	5.29839
qC3	chr10	A_68_P27383829	Atp2b1	-1.21016	0.0841001	0.080441	-2.02507	-3.05423	-1.45675	-1.83014	0.733472	0.0454258	-0.348539	-2.17868	0.746187	0.809743	6.2509
qD1	chr10	A_68_P27425025	Lin7a	-0.303802	-0.407354	0.145172	0.741865	0.729083	0.209112	0.748681	0.281744	0.0374261	-0.188662	0.56002	0.293708	0.303963	-2.96838
qD2	chr10	A_68_P27479307	Frs2	1.77642	2.68082	1.44894	5.47691	4.24454	4.16259	2.65929	0.647883	0.00957773	1.96873	4.62802	0.63806	0.736308	2.35077
qD2	chr10	A_68_P27503756	Rassf3	0.712673	-0.0419935	-0.0832671	1.57174	1.0645	0.905988	0.984939	0.375172	0.0428025	0.195804	1.18074	0.448097	0.347763	6.03023
qD2	chr10	A_68_P27504467	Xpot	2.01894	2.61913	1.63453	5.5674	3.74578	3.85677	2.29912	0.715314	0.0415413	2.09087	4.38999	0.496228	1.02118	2.0996
qD3	chr10	A_68_P27539540	Baz2a	-0.941121	-0.530291	0.0540023	-1.96714	-3.03747	-1.74849	-1.77856	0.56091	0.0262529	-0.47247	-2.25103	0.500075	0.689795	4.7644
qD3	chr10	A_68_P27539541	Baz2a	-1.20504	-0.22229	-0.12622	-1.86548	-2.9258	-2.30416	-1.8473	0.532612	0.0165616	-0.517849	-2.36515	0.597057	0.532784	4.56726
qD3	chr10	A_68_P27541020	Ankrd52	-0.414725	0.334767	0.156155	-1.5074	-1.6059	-0.999043	-1.39618	0.338074	0.0097248	0.0253992	-1.37078	0.391481	0.325682	-53.9696
qA1	chr11	A_68_P27551371	Pik3ip1	1.0361	0.725927	0.298681	1.99145	1.30682	1.35875	0.865435	0.354224	0.0478332	0.686904	1.55234	0.370257	0.381166	2.25991
qA1	chr11	A_68_P27551859	Limk2	0.450771	-0.148296	-0.0691127	1.13558	0.893019	0.869194	0.888145	0.222897	0.0267193	0.0777876	0.965932	0.325431	0.147405	12.4176
qA1	chr11	A_68_P27560008	Nf2	0.657365	0.314209	-0.037858	1.70392	1.2956	1.13874	1.06818	0.301408	0.0160714	0.311239	1.37942	0.347621	0.291763	4.43203
qA1	chr11	A_68_P27564955	Dbnl	-0.0259452	-0.636672	-0.322625	0.511582	0.94775	0.136183	0.860252	0.335436	0.0468145	-0.328414	0.531838	0.305404	0.406163	-1.61941
qA1	chr11	A_68_P27567294	Nudcd3	-1.64442	-1.20654	0.152832	-3.47706	-5.56097	-4.30752	-3.54914	0.936332	0.0123055	-0.899377	-4.44851	0.937173	1.04909	4.94622
qA1	chr11	A_68_P27568401	Ppia	-0.572266	-1.28074	-0.461518	0.359743	0.396838	-0.0537814	1.00578	0.327446	0.0389356	-0.771509	0.234267	0.444473	0.250145	-0.303647
qA3.1	chr11	A_68_P27631982	Sertad2	-0.719392	-0.655312	-0.023926	-2.20856	-4.2899	-2.88129	-2.66037	0.681887	0.0369295	-0.46621	-3.12658	0.384367	1.06213	6.70639
qA3.2	chr11	A_68_P27646887	Pex13	-1.42137	0.146139	-0.482307	-3.23102	-2.24924	-2.68572	-2.13615	0.603756	0.0230705	-0.585845	-2.72199	0.788865	0.491894	4.64627
qA4	chr11	A_68_P27686044	4930524B15Rik	1.29236	2.18895	1.67606	4.65673	3.73057	4.44341	2.55778	0.440696	0.00263865	1.71913	4.2769	0.449845	0.485012	2.48784
qA5	chr11	A_68_P27750513	Slu7	-0.0481424	-0.383018	-0.0309904	0.379475	0.970814	0.451165	0.754535	0.245691	0.0349237	-0.15405	0.600484	0.198477	0.322712	-3.89798
qB1.1	chr11	A_68_P27751865	Pwwp2a	1.8419	2.85209	1.11238	5.49461	4.65333	3.70954	2.68371	0.832803	0.0204779	1.93545	4.61916	0.873619	0.893022	2.3866
qB1.1	chr11	A_68_P27751866	Pwwp2a	1.91171	2.69646	0.790749	4.35127	4.51334	3.70454	2.39008	0.653227	0.0335767	1.79964	4.18972	0.957784	0.42792	2.32809
qB1.3	chr11	A_68_P27787484	Mgat4b	-0.229655	0.136644	0.141687	-1.22313	-1.89692	-1.08169	-1.4168	0.305742	0.0160964	0.0162253	-1.40058	0.212953	0.435624	-86.3209
qB1.3	chr11	A_68_P27788207	Hnrnph1	0.0176108	-0.320714	-0.571803	0.349688	0.558625	0.102115	0.628445	0.247161	0.046986	-0.291635	0.336809	0.295781	0.228527	-1.1549
qB1.3	chr11	A_68_P27790926	Grm6	-1.50154	-0.324105	0.0092471	-3.33269	-2.67164	-2.3412	-2.17638	0.612152	0.0221158	-0.605468	-2.78185	0.793723	0.504848	4.59454
qB1.3	chr11	A_68_P27798063	Skp1a	-1.54006	-0.413981	-0.239927	-3.23476	-2.48973	-2.1503	-1.89361	0.594209	0.0238377	-0.731324	-2.62493	0.705775	0.554732	3.58929
qB1.3	chr11	A_68_P27798800	Vdac1	-0.419916	-0.101892	0.541451	-0.998466	-2.00394	-1.35989	-1.46065	0.470974	0.0232185	0.00654797	-1.4541	0.489772	0.509316	-222.069
qB1.3	chr11	A_68_P27804856	Shroom1	-2.16283	-3.47203	-2.89346	-1.24405	0.195395	-1.15974	2.10664	0.690088	0.0264758	-2.84277	-0.736131	0.656072	0.807826	0.258949
qB1.3	chr11	A_68_P27804915	Shroom1	-0.360504	-0.897529	-0.454179	0.614449	0.37502	-0.0456652	0.885339	0.29276	0.026253	-0.570737	0.314601	0.28686	0.334179	-0.551219
qB1.3	chr11	A_68_P27835445	Mrpl55	-0.716656	-1.84855	-0.983076	-0.29548	0.523927	-0.106727	1.22333	0.481248	0.0493832	-1.18276	0.0405733	0.591778	0.429104	-0.0343039
qB1.3	chr11	A_68_P27839286	Cops3	-0.179542	0.46817	0.304441	-1.00933	-0.752308	-0.385644	-0.91345	0.306525	0.0265371	0.19769	-0.715761	0.336793	0.313445	-3.62062
qB2	chr11	A_68_P27846105	ENSMUST00000089184:17	-0.636788	0.891336	-0.527567	-2.00469	-3.55886	-1.83287	-2.37447	0.850073	0.0328096	-0.0910062	-2.46547	0.852485	0.950792	27.0913
qB3	chr11	A_68_P27865446	F930015N05Rik	-1.11479	-1.07883	-1.8938	0.577606	0.187385	0.00908233	1.6205	0.354149	0.010524	-1.36248	0.258024	0.460493	0.29077	-0.189379
qB3	chr11	A_68_P27877797	Shisa6	-0.50473	0.154032	-0.00200621	-1.48585	-0.820462	-0.826776	-0.926793	0.342522	0.0360533	-0.117568	-1.04436	0.34425	0.382349	8.88305
qB3	chr11	A_68_P27880944	Myh3	1.3971	0.662138	0.618379	2.23034	2.19536	2.09651	1.28153	0.238965	0.0339792	0.892538	2.17407	0.437509	0.0694118	2.43583
qB3	chr11	A_68_P27889090	Ntn1	-1.49187	-0.533421	0.0418375	-2.86636	-3.47236	-3.17131	-2.50886	0.508078	0.0193608	-0.661151	-3.17001	0.774791	0.303005	4.79468
qB3	chr11	A_68_P27891999	Gm15772	0.977393	0.389452	0.134279	2.09149	1.29502	1.2324	1.03926	0.429595	0.0499035	0.500375	1.53964	0.432364	0.478945	3.07697
qB3	chr11	A_68_P27892805	2310047M10Rik	-2.85063	-0.428172	-0.151209	-5.16022	-4.34136	-3.59237	-3.22131	1.06972	0.0442167	-1.14334	-4.36465	1.48503	0.784186	3.81746
qB3	chr11	A_68_P27901136	Gltpd2	-0.354633	0.54702	0.187429	-1.13128	-1.49055	-0.640833	-1.21416	0.415041	0.0280457	0.126605	-1.08755	0.453893	0.426541	-8.59012
qB4	chr11	A_68_P27910559	Slc13a5	0.363743	-0.131453	-0.0487161	1.37502	1.1303	0.764668	1.02881	0.269845	0.0123395	0.0611911	1.09	0.265263	0.307166	17.813
qB5	chr11	A_68_P27924570	Hic1	-0.113545	0.497603	0.00400154	-1.14276	-1.86121	-1.0235	-1.47184	0.366493	0.0128646	0.129353	-1.34249	0.324284	0.453164	-10.3785
qB5	chr11	A_68_P27932454	Abr	-0.0888242	0.794858	0.313861	-0.875585	-0.950798	-0.366702	-1.07099	0.358347	0.0315662	0.339965	-0.731028	0.442419	0.317749	-2.1503
qB5	chr11	A_68_P27933172	ENSMUST00000155035:-1506	-3.27193	-2.04131	-0.221712	-5.50344	-8.12575	-5.09727	-4.39717	1.49831	0.0278143	-1.84499	-6.24215	1.53456	1.64384	3.38331
qB5	chr11	A_68_P27937887	Ankrd13b	-0.573823	-0.313016	-0.322401	-1.93813	-2.31036	-1.40274	-1.48066	0.284819	0.0217381	-0.40308	-1.88375	0.147942	0.45625	4.67337
qC	chr11	A_68_P27973892	Hnf1b	0.28959	0.182922	0.109775	1.4612	1.33621	0.803619	1.00625	0.207247	0.0312358	0.194096	1.20034	0.0904266	0.34921	6.18428
qC	chr11	A_68_P27975821	ENSMUST00000136463:-112	-1.28439	-0.2719	0.418743	-2.17903	-3.52523	-1.9373	-2.168	0.807145	0.036167	-0.379181	-2.54719	0.856617	0.855595	6.7176
qC	chr11	A_68_P27985544	Tbx2	-1.25901	-0.451423	-0.057951	-2.72425	-2.3677	-2.26455	-1.86271	0.402354	0.0223962	-0.58946	-2.45217	0.61231	0.241212	4.16002
qC	chr11	A_68_P27996403	Lpo	-1.12039	-0.00239362	-0.0320149	-2.1165	-1.21913	-1.89883	-1.35989	0.52099	0.0454184	-0.384932	-1.74482	0.637096	0.468092	4.53279
qC	chr11	A_68_P27997643	Vezf1	-1.29612	-0.706222	-0.0979036	-3.43101	-2.75718	-2.02324	-2.03707	0.614348	0.0197345	-0.700081	-2.73715	0.59913	0.704099	3.90976
qC	chr11	A_68_P27997872	Cuedc1	2.12705	3.16751	1.48046	6.02463	4.70262	4.23611	2.72945	0.838577	0.0201275	2.25834	4.98779	0.851157	0.927733	2.20861
qC	chr11	A_68_P27997874	Cuedc1	1.755	2.5658	1.24251	4.93921	4.69642	3.72608	2.59947	0.617127	0.00829312	1.85444	4.4539	0.667226	0.641899	2.40175
qD	chr11	A_68_P28032142	Ankrd40	0.333611	-0.222206	0.279226	1.28459	0.897241	0.623164	0.804789	0.301104	0.0371203	0.13021	0.934999	0.306411	0.332327	7.18068
qD	chr11	A_68_P28033281	Epn3	0.27478	0.872235	0.306854	-0.330992	-0.46941	-0.0229117	-0.759061	0.266166	0.0381881	0.484623	-0.274438	0.336065	0.228559	-0.566292
qD	chr11	A_68_P28033656	Rsad1	-2.87937	-1.64837	0.0517338	-4.51828	-5.62551	-5.83403	-3.83394	1.02718	0.0290278	-1.492	-5.32594	1.4718	0.707184	3.56966
qD	chr11	A_68_P28054912	Med1	0.706905	0.297551	0.188479	1.66174	1.12227	0.959576	0.850219	0.302108	0.0363291	0.397645	1.24786	0.273323	0.367544	3.13814
qD	chr11	A_68_P28056110	Pnmt	0.516965	-0.087871	-0.105662	1.27755	0.840235	0.73594	0.84343	0.302552	0.034862	0.107811	0.95124	0.35445	0.28736	8.82325
qD	chr11	A_68_P28056287	Erbb2	0.511978	-0.073572	0.462397	1.4647	1.05259	0.880463	0.832316	0.294591	0.0313614	0.300268	1.13258	0.324702	0.300219	3.77191
qD	chr11	A_68_P28056595	Grb7	-1.42148	0.0420109	0.0846689	-2.12822	-2.89226	-1.87282	-1.86617	0.654298	0.0423383	-0.431601	-2.29777	0.857528	0.530448	5.32382
qD	chr11	A_68_P28059766	Gjd3	-1.7257	-0.587813	-0.0975524	-3.26266	-2.56308	-2.10979	-1.84149	0.667539	0.0409543	-0.803689	-2.64518	0.835265	0.5808	3.29129
qD	chr11	A_68_P28067851	Jup	-0.882064	0.075179	0.329969	-2.09301	-1.58142	-1.36542	-1.52098	0.477397	0.0336868	-0.158972	-1.67995	0.639043	0.373669	10.5676
qD	chr11	A_68_P28071215	Ptrf	0.251238	-0.250401	-0.240889	1.07404	1.00627	0.461005	0.927124	0.293686	0.0230246	-0.0800175	0.847106	0.286915	0.336086	-10.5865
qD	chr11	A_68_P28072315	Plekhh3	-0.264446	-2.0884	-0.62534	1.14473	1.50712	0.350494	1.99351	0.734203	0.0487083	-0.992727	1.00078	0.965882	0.591597	-1.00811
qD	chr11	A_68_P28073901	Rpl27	-0.282471	0.458089	-0.0822571	-1.1364	-1.59721	-1.42461	-1.41719	0.290331	0.00929048	0.0311201	-1.38607	0.383077	0.232808	-44.5395
qD	chr11	A_68_P28079340	Rundc3a	0.789851	0.49862	0.206638	1.82006	1.20687	1.17168	0.901165	0.309343	0.0308805	0.49837	1.39953	0.291607	0.364609	2.80823
qE1	chr11	A_68_P28084855	Arhgap27	-0.821152	-0.849685	0.512125	-2.19987	-3.80414	-2.01007	-2.28513	0.831431	0.037043	-0.386238	-2.67136	0.778135	0.985595	6.91637
qE1	chr11	A_68_P28118785	Slc16a6	0.526759	-0.0358048	0.387317	0.882678	1.05398	1.01302	0.690467	0.18027	0.0451315	0.292757	0.983224	0.29296	0.0894512	3.3585
qE2	chr11	A_68_P28151697	Slc9a3r1	-1.30451	-0.399287	-0.495016	-2.23953	-2.66499	-1.49532	-1.40034	0.513517	0.0363859	-0.732938	-2.13328	0.497305	0.592028	2.91059
qE2	chr11	A_68_P28152303	Grin2c	-1.42063	-0.614872	-0.57964	-2.69874	-2.19294	-2.86369	-1.71341	0.389007	0.00917635	-0.871713	-2.58512	0.4757	0.349508	2.96557
qE2	chr11	A_68_P28152754	Ush1g	-0.901175	0.814776	-0.43225	-2.31643	-2.75549	-1.52577	-2.02635	0.711855	0.0371195	-0.172883	-2.19923	0.886891	0.623181	12.7209
qE2	chr11	A_68_P28153289	Ict1	-0.162429	-0.659735	-0.157122	0.398774	0.546001	0.158567	0.694209	0.228269	0.0319918	-0.326429	0.367781	0.288664	0.195568	-1.12668
qE2	chr11	A_68_P28157534	Trim65	0.668317	0.133516	0.259417	1.24398	1.11128	0.836512	0.71017	0.229772	0.0276051	0.35375	1.06392	0.279602	0.207818	3.00755
qE2	chr11	A_68_P28158435	Galr2	0.597403	0.242155	0.411295	1.50254	0.940254	0.976996	0.722979	0.232053	0.0373437	0.416951	1.13993	0.177691	0.314567	2.73397
qE2	chr11	A_68_P28159861	Sphk1	-1.15733	-0.321829	-0.651029	-2.66527	-1.98297	-2.10016	-1.5394	0.370385	0.00917247	-0.710064	-2.24947	0.420869	0.364836	3.16798
qE2	chr11	A_68_P28160915	St6galnac2	0.444438	0.863921	0.180884	2.60373	2.20978	1.28792	1.5374	0.480738	0.0396532	0.496414	2.03381	0.344472	0.675327	4.097
qE2	chr11	A_68_P28163130	Sec14l1	-0.479127	-1.66756	-0.678316	0.54154	0.894914	0.769503	1.67699	0.384492	0.0366514	-0.941667	0.735319	0.63648	0.17915	-0.78087
qE2	chr11	A_68_P28163662	sep-09	-1.46941	-0.774391	-0.0110706	-3.183	-4.47205	-3.36123	-2.92047	0.673132	0.00748147	-0.751623	-3.67209	0.729435	0.698494	4.88555
qE2	chr11	A_68_P28164072	sep-09	-0.754363	-0.0614161	0.216831	-2.19207	-3.02633	-1.76043	-2.12663	0.539129	0.0122153	-0.199649	-2.32628	0.500136	0.643529	11.6518
qE2	chr11	A_68_P28164252	sep-09	1.60113	1.91047	0.494534	4.16739	3.32037	2.89205	2.12456	0.656885	0.0210481	1.33538	3.45994	0.744439	0.649024	2.59098
qE2	chr11	A_68_P28167194	Tmc8	-0.107072	0.477984	0.227092	-1.38883	-1.10029	-1.16204	-1.41639	0.209985	0.00505962	0.199335	-1.21705	0.293514	0.151932	-6.10556
qE2	chr11	A_68_P28185955	Notum	-2.63953	-1.31812	-0.102626	-5.27987	-7.21572	-4.32884	-4.25472	1.29164	0.0199783	-1.35343	-5.60814	1.26882	1.47117	4.14367
qE2	chr11	A_68_P28186393	Rac3	0.234666	0.0867352	0.251229	0.930227	0.989976	0.670344	0.672639	0.122804	0.00862563	0.190877	0.863516	0.0905685	0.169938	4.52395
qE2	chr11	A_68_P28187623	Ccdc57	-0.0449019	-0.764149	-0.470433	0.620981	0.580059	0.26011	0.913544	0.263623	0.0294533	-0.426495	0.48705	0.361631	0.197598	-1.14198
qE2	chr11	A_68_P28187706	Slc16a3	-0.025942	0.179171	-0.225128	-0.826866	-1.49565	-0.683326	-0.977981	0.299671	0.0420449	-0.0239664	-1.00195	0.202157	0.433541	41.8064
qA1.1	chr12	A_68_P28221298	Gdf7	-0.0685137	1.08697	0.316496	-1.11333	-0.79844	-0.362308	-1.20301	0.455139	0.049852	0.444984	-0.758025	0.588359	0.377138	-1.70349
qA1.1	chr12	A_68_P28223709	Pum2	0.0237316	-0.507819	-0.06195	0.976591	0.681652	0.618671	0.940984	0.224609	0.0124828	-0.182012	0.758971	0.28539	0.191077	-4.16989
qA1.1	chr12	A_68_P28224331	Sdc1	-1.89392	-0.411712	0.200731	-4.16704	-3.06794	-2.38798	-2.50602	0.930892	0.0379631	-0.701632	-3.20765	1.077	0.897722	4.5717
qA1.1	chr12	A_68_P28246264	Mycn	1.94664	2.53185	0.762635	5.3557	4.17006	3.76484	2.68316	0.814615	0.0193683	1.74704	4.4302	0.901338	0.826721	2.53583
qA1.1	chr12	A_68_P28252839	Fam84a	0.331534	0.211684	-0.234977	1.07423	0.82715	0.673119	0.75542	0.236127	0.0276401	0.102747	0.858167	0.298553	0.202348	8.35224
qA1.1	chr12	A_68_P28266976	E2f6	-1.6329	-0.365358	0.0122126	-2.82132	-2.64489	-2.06788	-1.84935	0.591994	0.0477198	-0.662015	-2.51137	0.861744	0.394065	3.79352
qA1.1	chr12	A_68_P28271880	Hpcal1	-1.56103	-2.16757	-0.360082	-2.66694	-4.48741	-3.7182	-2.26129	0.864442	0.0391437	-1.36289	-3.62418	0.919888	0.913869	2.65919
qA1.2	chr12	A_68_P32975994	ENSMUST00000080502:-254	-1.33929	-0.698338	0.410636	-3.06966	-2.70796	-2.03477	-2.0618	0.664932	0.0355781	-0.542331	-2.60413	0.885334	0.525199	4.80173
qA2	chr12	A_68_P28325482	Sntg2	0.686188	0.103556	0.38413	1.66053	1.38841	1.09777	0.990948	0.270025	0.0133304	0.391291	1.38224	0.291382	0.281427	3.53251
qA3	chr12	A_68_P28351012	Snx13	-0.686068	-1.42911	-1.45969	-0.194701	0.411579	-0.0351389	1.2522	0.354666	0.0191878	-1.19162	0.0605795	0.43809	0.314269	-0.0508378
qA3	chr12	A_68_P28351015	Snx13	-1.23333	0.358798	-0.121996	-2.48507	-2.29872	-2.88731	-2.22486	0.526761	0.030218	-0.332177	-2.55703	0.81661	0.30082	7.69781
qB1	chr12	A_68_P28376185	Arl4a	-2.4255	-3.73158	-2.79422	-0.0328249	0.14817	-1.4223	2.54811	0.722472	0.0173861	-2.98377	-0.435651	0.673354	0.859241	0.146007
qB3	chr12	A_68_P28396999	ENSMUST00000122902:592	-1.53745	-0.52043	-0.755477	-3.03392	-2.69493	-2.05304	-1.65618	0.485842	0.0171898	-0.937784	-2.59396	0.532455	0.498172	2.76605
qC1	chr12	A_68_P28431897	Hectd1	-1.52783	-1.09543	0.194789	-3.23421	-4.15549	-2.80152	-2.58758	0.748459	0.0188243	-0.809491	-3.39708	0.896201	0.691521	4.19656
qC1	chr12	A_68_P28457338	AK084874:-4944	0.77502	0.388945	0.0961342	0.941207	1.31902	1.12925	0.709794	0.24957	0.048219	0.420033	1.12983	0.340509	0.18891	2.68985
qC1	chr12	A_68_P28457460	Nkx2-1	-2.25712	-2.3609	-1.96104	0.1348	-0.349473	-1.17525	1.72971	0.410072	0.0358602	-2.19302	-0.463307	0.207494	0.662401	0.211264
qC1	chr12	A_68_P28463194	Foxa1	-1.06472	0.268938	-0.32982	-2.14966	-1.99746	-1.51565	-1.51239	0.470917	0.0406562	-0.375202	-1.88759	0.667988	0.330978	5.03086
qC1	chr12	A_68_P28470858	Fbxo33	-1.04055	-0.660725	0.35344	-2.39487	-2.31594	-1.6396	-1.66752	0.535422	0.0364747	-0.449279	-2.1168	0.720649	0.415152	4.71156
qC1	chr12	A_68_P28470861	Fbxo33	0.0898848	0.616848	0.199138	-0.832988	-0.884441	-0.235857	-0.953052	0.301061	0.0247566	0.301957	-0.651095	0.278121	0.360526	-2.15625
qC1	chr12	A_68_P28493837	Fancm	-2.41604	-1.2435	-0.184654	-2.94832	-3.85305	-4.68497	-2.54739	0.935623	0.0384869	-1.2814	-3.82878	1.11617	0.868582	2.98798
qC2	chr12	A_68_P28515347	Mettl21d	0.407021	-0.131127	-0.0788434	1.0864	1.25695	0.885284	1.01053	0.227595	0.0116874	0.0656834	1.07621	0.296761	0.18604	16.3848
qC3	chr12	A_68_P28524149	Arid4a	2.70424	3.23136	1.41059	6.56044	4.29991	4.42964	2.64793	1.04002	0.0484643	2.44873	5.09666	0.936894	1.26932	2.08135
qC3	chr12	A_68_P28534667	Six6	-0.314523	-0.54476	0.0214787	0.856464	0.750159	0.168684	0.871037	0.308769	0.0350435	-0.279268	0.591769	0.284761	0.370238	-2.119
qC3	chr12	A_68_P28538318	Prkch	-2.4466	-0.82231	0.000516496	-3.09129	-4.29521	-5.01879	-3.04563	1.04601	0.0314888	-1.08947	-4.1351	1.24524	0.973674	3.79553
qC3	chr12	A_68_P28563530	Gphn	-0.142426	0.735466	0.29556	-0.550872	-1.04757	-0.420242	-0.969094	0.362949	0.0417214	0.2962	-0.672894	0.438946	0.330986	-2.27175
qC3	chr12	A_68_P28573857	Zfp36l1	-1.51087	-0.740033	-0.428367	-5.18142	-3.64452	-2.9214	-3.02269	0.806771	0.0285595	-0.89309	-3.91578	0.557246	1.15417	4.38453
qC3	chr12	A_68_P28575796	Exd2	-0.477985	0.277061	0.458369	-1.1711	-1.64184	-1.34425	-1.47155	0.346345	0.0208754	0.0858151	-1.38573	0.496609	0.2381	-16.1479
qD1	chr12	A_68_P28577066	3830431G21Rik	-0.567501	0.09023	0.39527	-1.40337	-1.06539	-0.810952	-1.0659	0.372044	0.0429787	-0.0273337	-1.09324	0.492034	0.297191	39.996
qD1	chr12	A_68_P28577476	Gm1568	-0.934457	-0.281204	0.333606	-1.32207	-3.03698	-2.03039	-1.8358	0.705171	0.0456928	-0.294018	-2.12981	0.634128	0.861764	7.24381
qD1	chr12	A_68_P28593178	Dcaf4	-0.56435	0.0860721	-0.598922	-1.10568	-1.6537	-1.5862	-1.08946	0.322778	0.020223	-0.359067	-1.44852	0.385889	0.298826	4.03414
qD2	chr12	A_68_P28607941	1700019E19Rik	1.0294	0.663217	0.361804	1.60512	1.52646	1.17743	0.751527	0.264913	0.0387029	0.684807	1.43633	0.334322	0.227643	2.09743
qD2	chr12	A_68_P28611855	Angel1	-0.685878	-0.301465	-0.0912815	-2.25999	-3.10152	-1.87468	-2.05252	0.437897	0.0160693	-0.359541	-2.41206	0.301523	0.627398	6.70872
qD2	chr12	A_68_P28613408	Zdhhc22	-0.69339	-0.235884	-0.042476	-2.14348	-2.48721	-1.40515	-1.68803	0.418213	0.0165169	-0.323917	-2.01195	0.334267	0.552896	6.21131
qD2	chr12	A_68_P28614436	Pomt2	-1.59803	-0.328242	-0.0164334	-3.18007	-2.91928	-2.58068	-2.24578	0.536597	0.0317939	-0.647567	-2.89335	0.837757	0.300537	4.46802
qD3	chr12	A_68_P28621834	Nrxn3	0.879244	0.457214	0.385749	1.27923	1.51856	1.31887	0.79815	0.186191	0.0202964	0.574069	1.37222	0.266694	0.128276	2.39034
qD3	chr12	A_68_P28637231	Sel1l	-0.244604	-0.00860913	-0.0262472	0.3143	0.115651	0.367364	0.358925	0.124519	0.0291534	-0.0931535	0.265771	0.131456	0.132688	-2.85305
qE	chr12	A_68_P28677273	ENSMUST00000137842:63813	0.502834	0.510399	-0.0515528	2.38045	2.51463	2.75976	2.23105	0.242594	0.00134192	0.32056	2.55161	0.322281	0.192339	7.95986
qE	chr12	A_68_P28688781	Cpsf2	-1.88556	-1.08428	-0.207992	-2.97411	-2.51288	-3.52546	-1.94487	0.63452	0.0358816	-1.05928	-3.00415	0.839062	0.506957	2.83604
qE	chr12	A_68_P28697277	Otub2	-0.0539778	0.926502	0.228047	-0.910242	-1.70482	-0.530722	-1.41545	0.520391	0.0366022	0.366857	-1.04859	0.504764	0.599152	-2.85832
qE	chr12	A_68_P28704290	chr12:105848080-105848130	1.84314	2.67456	1.17242	5.41235	3.50854	3.72031	2.31703	0.846606	0.040444	1.89671	4.21373	0.752501	1.04342	2.2216
qF1	chr12	A_68_P28728195	Eml1	0.20764	2.05291	1.05327	4.14348	3.66945	3.07233	2.52381	0.688466	0.02313	1.10461	3.62842	0.923706	0.53675	3.2848
qF1	chr12	A_68_P28731502	Begain	-1.74345	-0.366493	0.218288	-3.97163	-3.46988	-3.02869	-2.85951	0.697192	0.0236766	-0.630553	-3.49007	1.00718	0.471791	5.53493
qF1	chr12	A_68_P28731668	Begain	-1.43862	-0.187694	-0.496018	-2.64017	-3.10385	-1.85287	-1.82485	0.605349	0.0253772	-0.707443	-2.5323	0.651711	0.632429	3.57951
qF1	chr12	A_68_P28733168	EF648170:-2699	1.90254	2.86109	1.19005	5.05254	3.4232	3.63977	2.05394	0.812402	0.0434693	1.98456	4.0385	0.838534	0.884832	2.03496
qF1	chr12	A_68_P28737547	Dio3	-1.98602	-0.824266	-0.138191	-4.14686	-4.4595	-3.02099	-2.89296	0.796985	0.0153337	-0.982825	-3.87578	0.934062	0.756599	3.94351
qF1	chr12	A_68_P28739137	B930059L03Rik	-1.99946	-0.826608	-0.756186	-3.87363	-3.78556	-3.48588	-2.52094	0.425035	0.0181849	-1.19408	-3.71503	0.698363	0.203272	3.11119
qF1	chr12	A_68_P28740918	Tecpr2	0.415553	-0.21599	-0.418399	1.2607	0.971612	0.701755	1.05097	0.336826	0.0316748	-0.0729455	0.978022	0.434989	0.279528	-13.4076
qF1	chr12	A_68_P28744398	Gm266	-1.29091	-0.294015	-0.264776	-2.79579	-2.8314	-2.60522	-2.12757	0.332716	0.0205605	-0.616568	-2.74414	0.584183	0.121615	4.45066
qF1	chr12	A_68_P28744657	Snora28	1.08991	0.437913	0.64364	2.14798	2.00722	1.79236	1.2587	0.241549	0.00978521	0.723823	1.98252	0.333314	0.179089	2.73896
qF1	chr12	A_68_P28748042	Mir203	-0.259429	0.344655	0.492599	-1.20491	-1.62526	-0.835993	-1.41466	0.373974	0.0119894	0.192608	-1.22205	0.398403	0.394915	-6.34476
qF1	chr12	A_68_P28748043	Mir203	0.708688	0.338723	0.189721	1.67727	1.09652	1.05501	0.863887	0.289964	0.0298602	0.412378	1.27626	0.267208	0.347899	3.09489
qF1	chr12	A_68_P28751736	Akt1	0.332354	-0.0690007	-0.0994948	1.06297	0.640839	0.840788	0.793579	0.213155	0.0132303	0.0546194	0.848198	0.241008	0.211162	15.5292
qA2	chr13	A_68_P28853793	Cdk13	-0.884733	0.102127	0.113756	-1.6957	-2.08542	-1.1455	-1.41926	0.4928	0.031285	-0.22295	-1.64221	0.573151	0.472237	7.36582
qA3.1	chr13	A_68_P28875598	Pom121l2	-0.00869007	-0.936522	0.0942525	1.59168	1.43376	0.704477	1.52696	0.490738	0.0244805	-0.283653	1.24331	0.567739	0.473272	-4.38319
qA3.1	chr13	A_68_P28890403	Dcdc2a	-1.7172	-0.93916	-0.480335	-4.39869	-3.03094	-2.71331	-2.33542	0.716917	0.025294	-1.04556	-3.38098	0.625258	0.895553	3.23365
qA3.2	chr13	A_68_P28931382	Wrnip1	-1.14681	-0.514098	-0.440346	-3.26748	-3.88043	-2.36792	-2.47152	0.541697	0.0155899	-0.70042	-3.17194	0.388344	0.760769	4.52863
qA5	chr13	A_68_P29011727	Dek	0.336057	1.84546	-0.0252065	3.51078	2.28984	2.72001	2.12144	0.759715	0.0443519	0.71877	2.84021	0.992321	0.619278	3.95149
qA5	chr13	A_68_P29039172	Sykb	1.57549	1.28114	1.10626	2.1761	1.87278	2.0726	0.719531	0.184473	0.0162725	1.32096	2.04049	0.237135	0.154192	1.5447
qB1	chr13	A_68_P29043024	Ror2	-0.272234	0.492287	0.202964	-0.583901	-1.10672	-0.973988	-1.02921	0.310075	0.0236832	0.141006	-0.888202	0.386008	0.27176	-6.29905
qB1	chr13	A_68_P29050429	Faf2	-0.895784	-1.76952	-1.0127	0.694705	0.245765	-0.523616	1.36495	0.514047	0.0416962	-1.226	0.138951	0.474316	0.616144	-0.113337
qB1	chr13	A_68_P29054389	Mxd3	-1.15564	-1.61391	-1.19111	-0.52008	-0.382816	-0.932625	0.708377	0.255087	0.0334773	-1.32022	-0.61184	0.254961	0.28616	0.463439
qB1	chr13	A_68_P29057277	Pitx1	0.338982	-0.114264	-0.0322396	1.07371	0.948754	0.590487	0.806825	0.232089	0.0159962	0.0641593	0.870984	0.241511	0.250825	13.5753
qB1	chr13	A_68_P29060115	Neurog1	-0.692761	-0.0874072	0.383159	-1.93365	-2.71381	-1.14018	-1.79688	0.625172	0.0370538	-0.132336	-1.92921	0.539366	0.786825	14.5781
qB1	chr13	A_68_P29073060	Rmi1	-0.471697	-0.270268	0.210316	-1.50493	-2.17984	-1.69355	-1.61556	0.329335	0.00479008	-0.177216	-1.79277	0.350399	0.348225	10.1163
qB1	chr13	A_68_P29073061	Rmi1	-0.717968	-0.0392391	0.0548232	-1.19539	-1.87826	-0.887478	-1.08625	0.437807	0.0480744	-0.234128	-1.32038	0.421649	0.507081	5.63955
qB3	chr13	A_68_P29102445	chr13:65342650-65342694	0.878175	2.11112	0.53435	4.88941	2.66211	3.19529	2.40772	0.939086	0.0489391	1.17455	3.58227	0.829116	1.16299	3.04991
qB3	chr13	A_68_P29102526	ENSMUST00000099425:581	1.14646	0.570521	0.282515	1.80572	1.70265	1.31411	0.940993	0.329583	0.0445937	0.666499	1.60749	0.439896	0.259254	2.41185
qC1	chr13	A_68_P29146708	Erap1	-0.258964	0.499655	0.25044	-1.25245	-1.78762	-1.08775	-1.53965	0.354773	0.00750094	0.16371	-1.37594	0.386675	0.365913	-8.4047
