# Supplementary material for: Intergenerational Inheritance of Hepatic Steatosis in a Mouse Model of Childhood Obesity: Potential Involvement of Germ-Line microRNAs
Source: Nutrients. 2023 Mar 1;15(5):1241. doi: 10.3390/nu15051241 (PMC10005268; doi:10.3390/nu15051241)
Supplement: Supplementary file 1 [file nutrients-15-01241-s001.zip › nutrients-2184192-sup1/Table S6.xlsx]

## Sheet: Full1
CytoBand	ChrName	ProbeName	Start	Stop	Description	GeneName	Tm	ML2C_CC 148	ML2C_CC268	ML2C_CC 267	ML2O_CO 564	ML2O_CO 723	ML2O_CO 911	Diff O-C	St error	p value
qA1	chr1	A_68_P20008368	5073192	5073236	ag_LACat|PROMOTER	Atp6v1h	84.06	-4.01667	-5.4245	-2.77619	-1.01808	-0.667242	-1.63791	2.96471	0.856325	0.0470424
qA1	chr1	A_68_P20010810	5906552	5906596	ag_LACat|INSIDE	Npbwr1	82.73	2.47059	1.53898	2.25406	0.752741	0.875487	0.514033	-1.37379	0.316468	0.0275912
qA2	chr1	A_68_P20022052	9290114	9290159	ag_LACat|PROMOTER	Sntg1	80.98	-0.0667208	0.000694179	0.297646	0.930527	0.756768	0.451292	0.635656	0.205756	0.0258567
qA4	chr1	A_68_P20075272	20925298	20925349	ag_LACat|INSIDE	Paqr8	80.9	3.41399	3.83011	2.97962	1.50104	2.48151	1.60689	-1.54476	0.454153	0.019344
qA4	chr1	A_68_P20080970	21951086	21951134	ag_LACat|INSIDE	Kcnq5	80.68	-3.07804	-2.22206	-2.87276	-0.292593	-1.25314	-0.631969	1.99839	0.440293	0.00648775
qA5	chr1	A_68_P20121785	30930713	30930757	ag_LACat|PROMOTER	ENSMUST00000046443:-195	89.31	2.81191	3.55584	2.80909	0.847171	0.519428	1.02781	-2.26081	0.324342	0.00319272
qB	chr1	A_68_P20127133	32229769	32229816	ag_LACat|INSIDE	Khdrbs2	80.93	-1.0817	-1.00304	-0.671488	0.224296	0.100294	0.0312282	1.03735	0.148746	0.00632206
qB	chr1	A_68_P20135585	33965130	33965175	ag_LACat|PROMOTER	Bend6	80.53	-1.51943	-1.19439	-1.07861	-0.634227	-0.74454	-0.443544	0.656709	0.179517	0.0190265
qB	chr1	A_68_P20136130	34062940	34062987	ag_LACat|PROMOTER	Dst	80.9	-0.742385	-0.506994	0.0215426	0.584686	0.576755	1.65707	1.34878	0.477378	0.0425777
qB	chr1	A_68_P20138846	34496307	34496351	ag_LACat|INSIDE	Ccdc115	81.52	-4.94602	-6.36724	-2.93626	-0.537257	-1.73622	-0.286849	3.89639	1.17784	0.0424962
qB	chr1	A_68_P20138847	34496393	34496445	ag_LACat|INSIDE	Ccdc115	80.8	-2.85249	-3.09898	-2.08282	0.123525	-1.55791	-0.992252	1.86922	0.653197	0.0418941
qB	chr1	A_68_P20138853	34497028	34497087	ag_LACat|INSIDE	Imp4	80.47	0.65535	0.595247	1.48308	1.8278	2.51374	3.09539	1.56775	0.532999	0.0305488
qB	chr1	A_68_P20140035	34734831	34734881	ag_LACat|PROMOTER	ENSMUST00000159326:-176	80.52	-0.572736	-0.811283	-0.529718	-0.0503559	0.124267	0.357462	0.781704	0.167954	0.00754023
qB	chr1	A_68_P20146389	36160876	36160922	ag_LACat|INSIDE	Hs6st1	80.85	2.87444	2.494	2.5048	1.36447	1.99814	1.81319	-0.899148	0.255714	0.0214813
qB	chr1	A_68_P20155684	37776956	37777010	ag_LACat|PROMOTER	2010300C02Rik	80.88	-1.92414	-1.30537	-1.023	0.901356	-0.402292	-0.108528	1.54768	0.539634	0.0379496
qB	chr1	A_68_P20157015	38054294	38054338	ag_LACat|DIVERGENT_PROMOTER	Txndc9	84.68	-3.43486	-5.24272	-2.60996	-0.49826	-0.327382	-1.45323	3.00289	0.920814	0.0438337
qB	chr1	A_68_P20158328	38267049	38267093	ag_LACat|INSIDE	Aff3	92.88	3.41432	4.01832	2.741	0.603573	1.99	1.11722	-2.15428	0.631634	0.0173247
qB	chr1	A_68_P20164273	39251316	39251360	ag_LACat|INSIDE	Npas2	82.98	-0.079375	-0.147938	0.551872	-0.413016	-0.932433	-0.9834	-0.88447	0.330642	0.0391144
qB	chr1	A_68_P20188965	43503465	43503520	ag_LACat|INSIDE	Nck2	80.54	-2.32869	-2.09943	-1.56811	-1.02452	-1.50714	-0.76427	0.900098	0.361617	0.0453619
qC1.1	chr1	A_68_P20191097	43884989	43885047	ag_LACat|PROMOTER	Uxs1	80.93	-1.43377	-1.42742	-0.268526	-0.0605877	1.0765	1.87996	2.00853	0.775918	0.0492149
qC1.1	chr1	A_68_P20203520	46910817	46910861	ag_LACat|PROMOTER	Slc39a10	87.13	-0.884484	-1.97448	-2.01169	0.881082	-0.476955	0.142184	1.80566	0.622358	0.0287611
qC1.1	chr1	A_68_P20225452	52170486	52170530	ag_LACat|PROMOTER	Stat1	80.62	-1.36959	-1.25618	-0.918376	0.174179	-0.579367	0.264985	1.13465	0.329145	0.0330993
qC1.1	chr1	A_68_P20237357	54614375	54614424	ag_LACat|INSIDE	Pgap1	80.72	-1.75814	-1.02871	-0.800495	0.42329	0.47911	-0.450211	1.34651	0.481486	0.0320978
qC1.2	chr1	A_68_P20241449	55419481	55419525	ag_LACat|INSIDE	Boll	82.39	6.34924	4.85115	6.23626	2.20311	3.56364	2.54481	-3.0417	0.726913	0.00912729
qC1.3	chr1	A_68_P20259679	58643315	58643368	ag_LACat|DIVERGENT_PROMOTER	Ndufb3	80.81	-0.572538	-0.589233	0.374113	1.2473	0.886428	1.50256	1.47465	0.40588	0.0249465
qC1.3	chr1	A_68_P20260538	58852307	58852359	ag_LACat|PROMOTER	Casp8	80.62	-1.40528	-0.718087	-0.781546	-0.273957	-0.272868	0.142158	0.833414	0.292124	0.04132
qC1.3	chr1	A_68_P20261289	59030014	59030060	ag_LACat|INSIDE	Trak2	80.92	-1.8073	-2.04344	-1.38753	0.0772413	-0.223837	-0.0486333	1.68101	0.227888	0.005289
qC1.3	chr1	A_68_P20262774	59294266	59294320	ag_LACat|PROMOTER	Als2	80.97	-1.92341	-1.54535	-1.39111	-0.651415	-0.72739	-0.581351	0.966573	0.163539	0.0199784
qC1.3	chr1	A_68_P20264183	59538838	59538883	ag_LACat|PROMOTER	Fzd7	80.86	-2.20193	-1.12175	-2.00557	0.135942	-1.04423	0.0768031	1.49925	0.58471	0.0429183
qC1.3	chr1	A_68_P20264194	59540068	59540120	ag_LACat|INSIDE	Fzd7	80.96	-1.37832	-1.19842	-1.11237	-0.408715	-0.711779	-0.364962	0.734548	0.153009	0.00716278
qC1.3	chr1	A_68_P20264197	59540510	59540555	ag_LACat|INSIDE	Fzd7	80.59	-0.66141	-0.600886	-0.266815	0.800501	0.266875	0.151977	0.916154	0.263314	0.0247284
qC2	chr1	A_68_P20267134	60099576	60099635	ag_LACat|INSIDE	Ica1l	80.12	-0.907809	-1.30178	-2.00908	0.195139	0.454669	0.409935	1.75947	0.328453	0.0261965
qC2	chr1	A_68_P20268634	60400056	60400100	ag_LACat|PROMOTER	Cyp20a1	86.64	-1.29103	-1.33386	-1.26716	-0.12305	-0.403556	0.275074	1.2135	0.176687	0.0243924
qC2	chr1	A_68_P20286078	63319542	63319593	ag_LACat|PROMOTER	Zdbf2	80.91	-1.6689	-2.16697	-1.28682	-0.900754	-0.648476	-0.0793159	1.16471	0.40641	0.0298035
qC2	chr1	A_68_P20286841	63492318	63492362	ag_LACat|PROMOTER	Adam23	82.61	0.950383	1.31115	1.26406	-0.0496991	-0.431101	0.590557	-1.13861	0.335819	0.0481301
qC2	chr1	A_68_P20294246	64781951	64781995	ag_LACat|INSIDE	Fzd5	82.49	4.4429	3.2042	4.77049	1.20181	2.27604	2.00634	-2.31113	0.652895	0.020559
qC3	chr1	A_68_P20303909	66724198	66724245	ag_LACat|INSIDE	Unc80	80.92	6.19105	4.32377	5.67166	0.404445	3.24843	1.94723	-3.52879	1.12547	0.0293406
qC3	chr1	A_68_P20304097	66747874	66747923	ag_LACat|INSIDE	Rpe	80.86	-2.78402	-2.0636	-1.53992	0.0793486	-1.3089	-0.271334	1.62888	0.634759	0.0428201
qC3	chr1	A_68_P20306025	67085074	67085129	ag_LACat|INSIDE	Lancl1	80.08	-0.812466	-0.801951	-0.844279	0.375162	-0.00386098	0.898195	1.24273	0.223907	0.0412515
qC3	chr1	A_68_P20319174	69424426	69424470	Unknown	chr1:69424426-69424470	82.33	5.48341	4.7701	5.18676	2.66559	3.15014	2.2225	-2.46735	0.387639	0.00238348
qC3	chr1	A_68_P20346778	74145385	74145434	ag_LACat|INSIDE	Tns1	80.92	-2.33814	-1.48278	-1.44532	-0.0806596	-0.782516	-0.727121	1.22532	0.422008	0.0320689
qC3	chr1	A_68_P20346952	74171345	74171389	ag_LACat|DIVERGENT_PROMOTER	Tns1	80.8	-0.980394	-1.01274	-0.200197	0.68564	0.231422	-0.015489	1.03164	0.384528	0.0403573
qC3	chr1	A_68_P20347402	74283672	74283716	ag_LACat|INSIDE	Arpc2	87.82	0.700603	0.528163	-0.123988	1.65988	1.30444	1.37837	1.0793	0.29344	0.0346534
qC3	chr1	A_68_P20349428	74634707	74634752	ag_LACat|DIVERGENT_PROMOTER	Zfp142	80.92	-0.42613	-1.04536	0.75083	1.6964	1.83791	2.84486	2.36661	0.72532	0.0256991
qC3	chr1	A_68_P20349525	74648018	74648066	ag_LACat|INSIDE	Stk36	80.52	-1.14567	-0.835224	-0.517792	0.0448038	-0.126779	-0.0662551	0.783486	0.189019	0.0413122
qC3	chr1	A_68_P20351101	74939469	74939519	ag_LACat|INSIDE	Cryba2	80.73	-1.52194	-1.29029	-0.767929	0.168763	-0.444199	-0.330713	0.991336	0.3358	0.0285616
qC4	chr1	A_68_P20353933	75419052	75419096	ag_LACat|INSIDE	Speg	82.85	1.96337	0.77864	0.970763	0.218252	-0.222622	-0.451942	-1.38969	0.460306	0.0431948
qC4	chr1	A_68_P20354145	75446957	75447002	ag_LACat|PROMOTER	Accn4	80.15	-0.647288	-0.46615	-0.782811	-0.240783	-0.265361	-0.165857	0.408083	0.0993291	0.036553
qC4	chr1	A_68_P20354305	75471611	75471655	ag_LACat|INSIDE	Chpf	82.99	5.34132	3.55115	4.1267	1.69032	3.10005	1.54188	-2.22897	0.836209	0.0372392
qC4	chr1	A_68_P20354307	75471829	75471873	ag_LACat|INSIDE	Chpf	82.73	3.55385	2.82642	3.12112	0.63059	1.26023	1.50954	-2.03367	0.38602	0.00432799
qC4	chr1	A_68_P20354411	75484516	75484560	ag_LACat|INSIDE	Obsl1	89	-0.185714	0.525877	0.357177	-0.758894	-1.2871	-1.05891	-1.26741	0.300165	0.0110334
qC4	chr1	A_68_P20354640	75518210	75518265	ag_LACat|INSIDE	Stk11ip	80.58	-3.05553	-2.51093	-1.88781	-0.814988	-1.3804	-0.711962	1.51564	0.445097	0.0261727
qC4	chr1	A_68_P20370403	78193696	78193746	ag_LACat|PROMOTER	Pax3	80.83	-0.722571	-1.39524	-1.17647	-0.247532	-0.249425	-0.607019	0.730101	0.259329	0.0450543
qC4	chr1	A_68_P20372364	78654262	78654306	ag_LACat|PROMOTER	Utp14b	87.99	0.103402	-0.202983	-0.647134	1.06548	0.650427	0.75214	1.07159	0.279874	0.0209075
qD	chr1	A_68_P20412115	88331140	88331184	ag_LACat|DOWNSTREAM	1700019O17Rik	84.63	-2.13459	-2.52936	-1.2189	-0.122353	-0.0645267	-0.829067	1.6223	0.517584	0.0318478
qD	chr1	A_68_P20412165	88338517	88338561	ag_LACat|DOWNSTREAM	AK089549:7273	80.02	-0.536133	-0.354615	-0.0887046	0.300587	-0.00392491	0.602916	0.626344	0.249118	0.0499712
qD	chr1	A_68_P20416756	89160739	89160787	ag_LACat|PROMOTER	Efhd1	80.83	-2.26502	-1.8337	-1.64579	-0.421598	-1.07373	-0.203326	1.34862	0.363145	0.0169237
qD	chr1	A_68_P20417973	89371982	89372027	ag_LACat|INSIDE	3110079O15Rik	80.74	2.47028	2.47127	2.52386	0.722703	1.52265	0.513276	-1.56893	0.265566	0.0359642
qD	chr1	A_68_P20419595	89653070	89653122	ag_LACat|INSIDE	Atg16l1	80.13	-2.98354	-1.75354	-1.99751	-0.604112	-0.617749	-0.154007	1.78624	0.431398	0.0282092
qD	chr1	A_68_P20432927	91819381	91819425	ag_LACat|DOWNSTREAM	Gbx2	82.09	4.99023	3.03075	3.60774	1.93987	2.089	0.878587	-2.24042	0.785814	0.0397539
qD	chr1	A_68_P20441863	93242116	93242160	ag_LACat|INSIDE	Espnl	84.69	-2.25688	-3.19445	-1.94367	-0.851711	-0.767448	-0.299787	1.82535	0.446972	0.0248205
qD	chr1	A_68_P20442242	93294762	93294812	ag_LACat|INSIDE	Ilkap	80.78	-1.45381	-1.85224	-1.60145	-0.463428	-0.865039	0.20969	1.26291	0.350949	0.0431654
qD	chr1	A_68_P20444771	93699116	93699160	ag_LACat|INSIDE	Twist2	82.97	0.161058	0.458282	0.101138	-0.384979	-0.879606	-0.431242	-0.805435	0.218949	0.0174594
qD	chr1	A_68_P20447499	94077158	94077207	ag_LACat|PROMOTER	AK155250:-264	80.79	-0.313868	-0.02909	0.551349	1.17364	1.3913	1.75447	1.37034	0.346192	0.0150129
qD	chr1	A_68_P20449356	94370544	94370598	ag_LACat|PROMOTER	Ndufa10	80.98	-1.89553	-1.48532	-1.12589	0.10887	-0.572938	-0.414783	1.20929	0.349761	0.0164571
qD	chr1	A_68_P20457523	95698761	95698809	ag_LACat|DIVERGENT_PROMOTER	Dtymk	80.55	-2.27304	-1.87346	-1.23771	-0.941862	-0.104533	0.378664	1.57216	0.561096	0.0352877
qE2.1	chr1	A_68_P20499741	106665147	106665191	ag_LACat|PROMOTER	Cdh20	81.62	-1.66	-2.18037	-0.719015	-0.277892	0.00124645	1.1252	1.80264	0.699291	0.0408764
qE2.1	chr1	A_68_P20506800	108067982	108068028	ag_LACat|PROMOTER	Phlpp1	80.67	-0.726606	-0.0798141	0.167195	0.981796	0.493113	0.844203	0.986112	0.336373	0.0454977
qE2.3	chr1	A_68_P20551452	120285588	120285647	ag_LACat|PROMOTER	Clasp1	80.05	-0.855022	-2.13862	-2.49132	-0.214896	0.204258	0.503842	1.99272	0.576138	0.0414291
qE2.3	chr1	A_68_P20553862	120733925	120733969	ag_LACat|INSIDE	Gli2	82.89	6.58928	5.47527	5.91429	3.11271	3.7016	2.49151	-2.89101	0.549785	0.00379491
qE2.3	chr1	A_68_P20561477	122237909	122237953	ag_LACat|INSIDE	C1ql2	88.3	-0.564743	0.610473	0.010254	-0.882199	-1.43421	-1.76139	-1.37793	0.486496	0.0351403
qE3	chr1	A_68_P20596465	129573760	129573804	ag_LACat|INSIDE	Tmem163	80.53	-1.7671	-1.74972	-1.39753	-0.70182	-0.451704	-0.697291	1.02118	0.16577	0.00341828
qE4	chr1	A_68_P20613532	132993556	132993605	ag_LACat|INSIDE	Mapkapk2	80.48	-1.42658	-2.35913	-2.53835	-1.17617	-0.880982	-0.141337	1.37519	0.532686	0.0415451
qE4	chr1	A_68_P20613818	133034787	133034831	ag_LACat|INSIDE	Dyrk3	88.49	0.388857	0.93995	0.573341	-0.796649	0.0154446	-0.119598	-0.934317	0.337369	0.0437869
qE4	chr1	A_68_P20613870	133049911	133049958	ag_LACat|INSIDE	Eif2d	80.81	0.0122846	-0.148878	0.0990793	0.400469	0.437862	0.870792	0.582212	0.182547	0.0428172
qE4	chr1	A_68_P20616250	133424339	133424390	ag_LACat|DIVERGENT_PROMOTER	Fam72a	80.5	-1.06841	-0.923508	-0.0688315	0.935756	1.1907	1.4528	1.88	0.376505	0.0136786
qE4	chr1	A_68_P20618262	133806972	133807021	ag_LACat|PROMOTER	Nucks1	80.63	-1.14274	-0.875487	0.00546064	1.27456	0.683282	0.209694	1.39343	0.534727	0.0405088
qE4	chr1	A_68_P20624275	134777052	134777096	ag_LACat|INSIDE	Lrrn2	88.82	-0.719237	-0.385015	-0.299223	-0.836125	-1.1084	-1.15268	-0.564575	0.185418	0.0278285
qE4	chr1	A_68_P20625774	135028488	135028532	ag_LACat|INSIDE	Ppp1r15b	82.36	0.82814	0.521556	0.951274	-0.297764	-0.164207	0.411945	-0.783665	0.282109	0.0481031
qE4	chr1	A_68_P20633783	136410169	136410213	ag_LACat|DOWNSTREAM	Rabif	80.74	-1.56025	-1.59161	-1.87785	-0.963802	-1.37296	-0.882064	0.60363	0.206491	0.036492
qE4	chr1	A_68_P20643473	137947471	137947515	ag_LACat|PROMOTER	Cacna1s	82.37	0.898472	0.979693	0.797276	0.26474	0.439984	0.268997	-0.56724	0.0902086	0.00197759
qE4	chr1	A_68_P20644108	138037047	138037091	ag_LACat|INSIDE	Kif21b	87.79	-0.266336	-0.662797	-1.4432	0.0148994	0.797914	0.72876	1.30464	0.486617	0.042698
qE4	chr1	A_68_P20644755	138130967	138131011	ag_LACat|PROMOTER	5730559C18Rik	80.91	-2.09289	-1.45291	-1.26109	-0.112762	-0.694818	-0.583394	1.13864	0.350963	0.0251295
qE4	chr1	A_68_P20644757	138131207	138131258	ag_LACat|PROMOTER	5730559C18Rik	80.95	-3.07194	-2.19463	-2.8648	-1.31885	-0.846505	-0.260631	1.9018	0.466073	0.00978687
qF	chr1	A_68_P20659551	140738185	140738237	ag_LACat|INSIDE	Lhx9	80.51	-1.09159	-1.33495	-1.03991	-0.23048	-0.282406	-0.317125	0.878815	0.0948281	0.00706869
qF	chr1	A_68_P20660110	140860026	140860070	ag_LACat|PROMOTER	Dennd1b	80.98	-1.64798	-1.24452	-1.09052	-0.0853175	-0.0978654	-0.314177	1.16189	0.196362	0.00988035
qF	chr1	A_68_P20662735	141319331	141319376	ag_LACat|INSIDE	Zbtb41	80.56	-1.29117	-1.42156	-0.758174	-0.442836	-0.370821	0.172593	0.943281	0.324292	0.0284419
qG1	chr1	A_68_P20708508	152240763	152240809	ag_LACat|PROMOTER	BC003331	80.83	-0.732921	-0.971553	-0.162736	1.23554	0.510292	0.356457	1.32317	0.417219	0.0222268
qG2	chr1	A_68_P20715354	153418365	153418422	ag_LACat|PROMOTER	Fam129a	80.84	-0.905262	-0.683938	0.160206	1.0152	0.947618	2.50783	1.96655	0.680793	0.0395544
qG3	chr1	A_68_P20723691	154751010	154751057	ag_LACat|PROMOTER	Smg7	80.54	-2.39506	-1.50248	-1.12459	0.161976	0.0602575	0.271212	1.83853	0.357267	0.0365663
qG3	chr1	A_68_P20723959	154802284	154802330	ag_LACat|INSIDE	Nmnat2	80.65	-0.495672	-0.39449	0.0271979	0.183076	0.825421	0.639823	0.837095	0.286565	0.0296179
qG3	chr1	A_68_P20729275	155747954	155748008	ag_LACat|INSIDE	Glul	80.76	-3.27651	-2.30877	-2.36737	0.287943	-1.25745	-0.91429	2.02295	0.638337	0.0288763
qG3	chr1	A_68_P20739571	157585046	157585092	ag_LACat|INSIDE	Lhx4	80.29	-1.29011	-1.01427	-1.12207	-0.715832	-0.560822	-0.15508	0.664906	0.202036	0.0397813
qG3	chr1	A_68_P20740950	157820522	157820566	ag_LACat|PROMOTER	Cep350	86.33	0.222417	0.0428821	-0.100908	1.03769	1.13993	2.01675	1.34333	0.330064	0.0401424
qH1	chr1	A_68_P20753949	160293080	160293124	ag_LACat|INSIDE	Astn1	88.42	1.93107	1.3731	1.83711	1.04278	1.19042	0.934164	-0.657976	0.201461	0.0459606
qH2.1	chr1	A_68_P20765301	162125216	162125275	ag_LACat|PROMOTER	Mrps14	80.89	-0.819424	-0.596954	0.101264	1.57047	0.75711	0.351312	1.33133	0.51912	0.0458204
qH2.1	chr1	A_68_P20769693	162965235	162965283	ag_LACat|DIVERGENT_PROMOTER	Gas5	80.46	-1.68132	-1.44396	-0.895817	0.400213	-0.298368	0.134557	1.41917	0.356137	0.0105197
qH2.1	chr1	A_68_P20769880	163000958	163001010	ag_LACat|DIVERGENT_PROMOTER	Cenpl	80.99	-3.841	-3.19474	-2.17323	-0.768874	-1.41075	-0.792287	2.07902	0.568	0.0348936
qH2.2	chr1	A_68_P20786428	165925180	165925231	ag_LACat|INSIDE	2810422O20Rik	80.81	-2.10641	-1.50264	-1.35155	-0.502724	-0.278733	0.232179	1.47044	0.365851	0.0098211
qH2.2	chr1	A_68_P20788005	166178718	166178763	ag_LACat|PROMOTER	Slc19a2	80.63	-0.6901	-0.537843	0.408897	0.869523	0.680818	1.38759	1.25233	0.453205	0.0463594
qH2.3	chr1	A_68_P20796290	167694350	167694401	ag_LACat|INSIDE	Creg1	80.84	-0.417597	-0.582575	-0.557692	-0.188544	0.0302219	-0.244052	0.385163	0.110285	0.0245084
qH2.3	chr1	A_68_P20799887	168309926	168309970	ag_LACat|INSIDE	Tada1	84.48	-3.56462	-4.3903	-2.40566	0.987248	-0.0162055	-1.90002	3.14387	1.16098	0.0440451
qH2.3	chr1	A_68_P20804309	169214196	169214245	ag_LACat|INSIDE	Uck2	80.48	-2.11506	-1.94869	-1.13271	0.120281	-0.427504	-0.124296	1.58832	0.377205	0.0186817
qH2.3	chr1	A_68_P20804906	169324243	169324289	ag_LACat|PROMOTER	Mgst3	80.89	-1.67875	-1.36503	-0.998116	0.149419	-0.825002	0.146389	1.1709	0.425382	0.0475083
qH2.3	chr1	A_68_P20807305	169733114	169733173	ag_LACat|INSIDE	Lmx1a	80.19	-2.37076	-1.02383	-1.20101	-0.534542	0.885634	0.204413	1.71703	0.679844	0.0434636
qH3	chr1	A_68_P20826330	173080392	173080437	ag_LACat|INSIDE	Sdhc	80.48	-1.52686	-1.0177	-0.678686	-0.466776	0.251294	0.681418	1.22973	0.474707	0.0463161
qH3	chr1	A_68_P20826333	173080680	173080724	ag_LACat|INSIDE	Sdhc	82.95	1.61496	0.786598	1.26254	-0.169336	0.40473	0.571885	-0.952273	0.379243	0.0444532
qH3	chr1	A_68_P20832484	174270940	174270984	ag_LACat|PROMOTER	Kcnj10	82.26	2.67192	1.56267	2.12145	0.288895	0.485087	1.25369	-1.44279	0.501831	0.0297749
qH3	chr1	A_68_P20833437	174430507	174430560	ag_LACat|INSIDE	Tagln2	80.89	-2.04807	-1.28823	-0.866073	0.346514	-0.506867	-0.164319	1.29257	0.484806	0.0437416
qH4	chr1	A_68_P20849152	177555795	177555846	ag_LACat|DIVERGENT_PROMOTER	Fh1	80.62	-1.18922	-0.780667	-0.129774	1.32894	0.55566	0.79576	1.59334	0.438457	0.0168556
qH4	chr1	A_68_P20863433	180268041	180268085	ag_LACat|PROMOTER	Hnrnpu	82.68	0.753064	0.79904	1.2581	0.252437	-0.0653543	0.561988	-0.687045	0.279514	0.0479123
qH4	chr1	A_68_P20875123	182262865	182262909	ag_LACat|PROMOTER	Gm5069	80.82	0.861118	0.923682	1.10344	0.439823	0.374846	0.624144	-0.483143	0.120265	0.00976366
qH4	chr1	A_68_P20878150	182781418	182781462	ag_LACat|INSIDE	BC031781	86.29	-0.64293	-1.32339	-1.5495	0.409019	-0.279987	0.221314	1.28872	0.390359	0.0222428
qH5	chr1	A_68_P20884269	183853674	183853718	ag_LACat|INSIDE	Enah	82.94	10.0559	7.25563	8.96395	0.615276	5.10424	4.69638	-5.28654	1.83554	0.0454216
qH5	chr1	A_68_P20884849	183950484	183950528	ag_LACat|PROMOTER	Enah	92.7	0.933907	1.63799	0.602268	0.0135281	0.18004	-0.390736	-1.12378	0.387698	0.045945
qH5	chr1	A_68_P20885445	184055200	184055244	ag_LACat|INSIDE	Srp9	87.57	0.0360788	-0.462009	-1.22117	1.20772	0.837322	0.941782	1.54464	0.388486	0.0421139
qH5	chr1	A_68_P20910359	188791248	188791292	ag_LACat|PROMOTER	D1Pas1	82.31	6.38453	4.39557	5.93801	2.45954	4.2762	3.07199	-2.30346	0.927648	0.0466281
qH5	chr1	A_68_P20910362	188791704	188791749	ag_LACat|INSIDE	D1Pas1	83	4.15777	4.48847	4.23336	1.88138	2.43489	1.71454	-2.28293	0.259441	0.00319997
qH5	chr1	A_68_P20910366	188792121	188792165	ag_LACat|INSIDE	D1Pas1	82.53	7.3355	5.3538	5.64604	1.61204	3.37486	3.14693	-3.40051	0.956272	0.0152156
qH5	chr1	A_68_P20911844	189039388	189039433	ag_LACat|INSIDE	Gpatch2	80.64	-1.05771	-1.11807	-0.689883	-0.347753	-0.62192	-0.255059	0.546978	0.199181	0.0360812
qH5	chr1	A_68_P20911847	189039685	189039736	ag_LACat|INSIDE	Gpatch2	81	-2.38773	-1.59266	-1.24876	0.0352655	0.144953	-0.434774	1.6582	0.420564	0.021968
qH6	chr1	A_68_P20930634	191996802	191996846	ag_LACat|PROMOTER	Prox1	88.77	0.546242	0.622692	0.109116	-0.923641	-0.156954	-0.311642	-0.890096	0.321748	0.0413382
qH6	chr1	A_68_P20935097	192735814	192735865	ag_LACat|PROMOTER	Rps6kc1	80.62	-1.80877	-1.88455	-1.38582	-0.268665	-1.13504	-0.202435	1.15767	0.371999	0.0418163
qH6	chr1	A_68_P20940226	193645298	193645346	ag_LACat|PROMOTER	Nek2	80.75	-2.27714	-1.54577	-1.73616	-0.173637	-1.12831	-0.511589	1.24851	0.407059	0.0268688
qH6	chr1	A_68_P20941194	193809395	193809439	ag_LACat|INSIDE	Rd3	82.18	5.22086	4.28704	3.9632	1.4344	1.5118	1.02175	-3.16772	0.432025	0.0068778
qH6	chr1	A_68_P20947704	194999999	195000043	ag_LACat|INSIDE	A130010J15Rik	81.8	-1.42143	-2.97326	-0.846877	-0.132453	0.875562	1.94528	2.64332	1.00833	0.039105
qH6	chr1	A_68_P20956474	196446449	196446496	ag_LACat|INSIDE	Plxna2	80.62	-2.58387	-2.53841	-1.89417	-0.338879	-1.31658	-0.262943	1.69935	0.458852	0.0187371
qH6	chr1	A_68_P20958787	196802942	196802989	ag_LACat|INSIDE	C030002c11rik	80.95	-2.18282	-1.76687	-1.13767	-0.00642293	-1.01671	-0.387681	1.22552	0.488548	0.0443369
qA1	chr2	A_68_P20969133	4524944	4524988	ag_LACat|INSIDE	Frmd4a	80.62	5.11559	4.75786	5.04984	3.91327	3.93213	3.22411	-1.28459	0.279948	0.0175081
qA1	chr2	A_68_P20975271	5636205	5636252	ag_LACat|PROMOTER	Camk1d	80.03	-2.03423	-1.38464	-1.42788	-0.278756	-0.668605	0.56433	1.48791	0.468295	0.0345688
qA1	chr2	A_68_P20977353	6021946	6021990	ag_LACat|INSIDE	5430407P10Rik	82.9	3.15624	2.25573	2.66496	0.497495	1.93974	0.933852	-1.56861	0.561212	0.0453925
qA1	chr2	A_68_P20997499	9804639	9804695	ag_LACat|INSIDE	4930412O13Rik	80.98	-3.07637	-2.21462	-2.20232	-0.708236	-1.8266	-0.880911	1.35919	0.520043	0.0414149
qA1	chr2	A_68_P21007914	11700256	11700300	ag_LACat|INSIDE	Ankrd16	87.92	-0.586861	-1.16228	-2.28491	1.18763	-0.0391074	0.213138	1.79857	0.712493	0.0489939
qA1	chr2	A_68_P21013690	12931726	12931771	ag_LACat|INSIDE	C1ql3	86.28	-0.083947	-0.291775	-0.271537	-0.557315	-0.583474	-0.567103	-0.353544	0.0602513	0.0318492
qA1	chr2	A_68_P21015201	13193139	13193193	ag_LACat|PROMOTER	Rsu1	80.26	-2.2311	-1.5222	-0.802025	-0.374113	0.0955756	0.802516	1.6931	0.616046	0.0358379
qA1	chr2	A_68_P21019038	13976735	13976779	ag_LACat|INSIDE	Ptpla	87.02	0.628119	0.459913	0.500384	1.70718	1.45327	1.64099	1.07101	0.103478	0.000637954
qA2	chr2	A_68_P21023865	14977236	14977280	ag_LACat|INSIDE	Arl5b	80.97	-2.1602	-2.0192	-0.794764	1.05035	-0.158532	-0.0269303	1.94635	0.66665	0.0288411
qA3	chr2	A_68_P21037804	17949088	17949138	ag_LACat|INSIDE	LOC100034739	80.52	-1.62898	-1.82465	-1.08513	-0.162303	-1.01708	-0.0227211	1.11222	0.434408	0.0491941
qA3	chr2	A_68_P21037911	17961227	17961272	ag_LACat|PROMOTER	A930004D18Rik	80.19	3.09034	1.92687	4.72219	-0.500522	1.06566	-0.411187	-3.19515	1.07658	0.0374993
qA3	chr2	A_68_P21059043	22477972	22478016	ag_LACat|INSIDE	Gad2	82.46	0.585678	0.222873	0.12618	-0.366019	-1.0247	-0.357743	-0.894397	0.294606	0.0348086
qA3	chr2	A_68_P21059054	22479321	22479365	ag_LACat|INSIDE	Gad2	80.36	-2.29564	-1.71294	-1.59327	-0.789958	-1.37593	-0.443497	0.997493	0.399316	0.0483352
qA3	chr2	A_68_P21061279	22923763	22923813	ag_LACat|PROMOTER	Acbd5	80.97	-3.30396	-2.05431	-2.74136	-0.412781	-1.4113	-0.688301	1.86242	0.538133	0.0176225
qA3	chr2	A_68_P21061710	23011260	23011304	ag_LACat|INSIDE	Mastl	80.72	-2.14453	-2.3203	-1.38027	0.8764	-0.0626395	0.840578	2.49981	0.486436	0.00410058
qA3	chr2	A_68_P21063040	23427563	23427607	ag_LACat|INSIDE	Spopl	89.35	2.9216	3.71933	3.00177	1.64826	2.37771	1.86528	-1.25048	0.383639	0.0208165
qA3	chr2	A_68_P21070355	25036208	25036263	ag_LACat|PROMOTER	Nrarp	80.82	-2.0704	-1.45483	-1.57554	-0.575761	-0.749004	-0.719586	1.0188	0.197468	0.025316
qA3	chr2	A_68_P21070364	25037137	25037181	ag_LACat|INSIDE	Nrarp	88.93	0.158356	0.884786	0.143866	-0.937959	-0.504449	-1.30417	-1.31119	0.388427	0.0177035
qA3	chr2	A_68_P21070453	25050858	25050902	ag_LACat|INSIDE	A830007P12Rik	82.82	0.958396	1.01964	0.825885	-0.127051	-0.148344	0.180036	-0.966425	0.133307	0.00371446
qA3	chr2	A_68_P21070792	25096607	25096656	ag_LACat|DIVERGENT_PROMOTER	2310002J15Rik	80.96	-2.14985	-1.46846	-2.12895	-0.303852	-1.21938	-0.179725	1.3481	0.450344	0.0331919
qA3	chr2	A_68_P21073066	25430072	25430131	ag_LACat|INSIDE	Phpt1	80.38	-0.124988	-0.995072	-0.926558	0.348606	1.64879	1.87262	1.97221	0.615985	0.0330134
qA3	chr2	A_68_P21078906	26320899	26320943	ag_LACat|INSIDE	Notch1	82.62	5.12388	3.9493	4.7228	1.19154	3.09762	1.96059	-2.51541	0.733502	0.0252763
qA3	chr2	A_68_P21080069	26483908	26483952	ag_LACat|PROMOTER	Fam69b	88.42	0.754976	1.27979	0.457506	-0.954072	-0.147512	-0.179809	-1.25789	0.411524	0.0246632
qA3	chr2	A_68_P21081089	26766786	26766844	ag_LACat|INSIDE	Rpl7a	80.69	-2.25352	-1.55087	-1.29917	0.705335	-0.143073	-0.752182	1.63788	0.578242	0.0391838
qA3	chr2	A_68_P21082464	26968091	26968135	ag_LACat|INSIDE	Fam163b	82.33	5.08981	3.69119	4.13563	1.46227	2.85844	1.62356	-2.32412	0.696928	0.0184761
qA3	chr2	A_68_P21086003	27532935	27532979	ag_LACat|INSIDE	Rxra	81.32	-1.42377	-2.03203	-1.29752	0.00390854	-0.430267	-0.555772	1.25706	0.32358	0.0134675
qB	chr2	A_68_P21099810	29702001	29702045	ag_LACat|PROMOTER	Mir219-2	82.66	3.8388	2.62805	2.87444	1.14271	1.17342	0.918349	-2.03561	0.367282	0.0268672
qB	chr2	A_68_P21101049	29904504	29904563	ag_LACat|PROMOTER	Wdr34	79.88	-1.88026	-2.63603	-2.78278	-0.197445	-0.294849	-0.510833	2.09865	0.30391	0.0109845
qB	chr2	A_68_P21101204	29933199	29933243	ag_LACat|PROMOTER	Pkn3	82.1	-0.538442	0.227374	-0.308523	-1.10286	-2.26684	-2.00977	-1.58662	0.473498	0.0258706
qB	chr2	A_68_P21101777	30033697	30033746	ag_LACat|INSIDE	D2Wsu81e	80.52	-1.88846	-1.82022	-1.07672	0.162964	-0.640642	0.0654669	1.45773	0.41898	0.0159243
qB	chr2	A_68_P21102113	30112262	30112306	ag_LACat|INSIDE	Lrrc8a	82.83	3.47861	2.38094	2.4535	0.372971	1.31814	1.47901	-1.71431	0.571078	0.0257078
qB	chr2	A_68_P21105431	30679624	30679668	ag_LACat|INSIDE	Asb6	82.11	3.57735	2.17663	2.68391	0.595537	0.661493	1.53665	-1.8814	0.581962	0.0241945
qB	chr2	A_68_P21106321	30837099	30837143	ag_LACat|INSIDE	BC005624	80.5	-1.70107	-1.46643	-1.34666	-0.351714	-0.726636	0.198504	1.21144	0.304342	0.0326982
qB	chr2	A_68_P21106322	30837278	30837322	ag_LACat|INSIDE	BC005624	80.5	-1.09747	-0.679842	-0.04744	0.711889	0.180721	0.593295	1.10355	0.380649	0.0486661
qB	chr2	A_68_P21106330	30838174	30838222	ag_LACat|INSIDE	Usp20	80.76	0.239253	-0.10621	0.0780302	0.554729	0.455502	0.315272	0.371476	0.138202	0.0439583
qB	chr2	A_68_P21113257	31944518	31944562	ag_LACat|DIVERGENT_PROMOTER	Fam78a	92.8	2.79859	2.61914	2.29662	-0.015325	1.14095	1.31549	-1.75774	0.460848	0.0400072
qB	chr2	A_68_P21113502	31993515	31993561	Unknown	chr2:31993515-31993561	80.94	-1.46839	-0.980941	-0.986586	-0.330319	-0.689665	-0.202497	0.737811	0.250975	0.0279718
qB	chr2	A_68_P21113957	32069689	32069733	ag_LACat|INSIDE	Prrc2b	82.7	3.9957	3.53534	4.05218	2.20842	2.84535	1.48454	-1.68164	0.454608	0.0356653
qB	chr2	A_68_P21114928	32218406	32218450	ag_LACat|DIVERGENT_PROMOTER	Ciz1	85.41	0.780168	0.697215	0.3099	-0.159722	-0.424222	0.198564	-0.724221	0.265675	0.0374791
qB	chr2	A_68_P21115502	32306362	32306412	ag_LACat|INSIDE	Naif1	80.9	-1.31752	-1.43442	-1.27893	-0.672979	-0.934364	-0.706628	0.572301	0.105199	0.00766274
qB	chr2	A_68_P21134361	35437675	35437719	ag_LACat|INSIDE	Dab2ip	80.7	-1.25368	-0.85807	-0.929056	-0.259376	-0.523594	-0.32781	0.643342	0.164073	0.0160196
qB	chr2	A_68_P21141990	37278546	37278596	ag_LACat|PROMOTER	Rc3h2	80.82	-2.13463	-1.60988	-1.43	-0.598227	-0.682308	0.12055	1.33818	0.3806	0.0166482
qB	chr2	A_68_P21142050	37286478	37286537	ag_LACat|PROMOTER	Zbtb6	80.72	-2.40515	-3.89025	-4.4985	-0.566092	-0.323916	-0.663806	3.08003	0.59012	0.0354874
qB	chr2	A_68_P21150021	38567867	38567911	ag_LACat|INSIDE	Nr5a1	82.76	1.22099	1.66251	1.65803	1.02213	0.318362	0.192357	-1.0029	0.330353	0.0397604
qB	chr2	A_68_P21152639	39046148	39046192	ag_LACat|INSIDE	Scai	92.12	1.76332	2.30347	0.928289	-0.280416	0.40407	0.578829	-1.43086	0.540683	0.0485986
qB	chr2	A_68_P21179663	44782139	44782193	ag_LACat|INSIDE	ENSMUST00000133442:503	80.21	-2.67822	-1.97022	-1.40899	0.571069	-0.29772	-0.0924068	2.07946	0.513882	0.0126008
qC1.1	chr2	A_68_P21219426	52279847	52279891	ag_LACat|INSIDE	Arl5a	87.48	0.631454	0.271001	-0.268417	1.88307	1.19416	1.05473	1.16598	0.422565	0.033365
qC1.1	chr2	A_68_P21224216	53050084	53050128	ag_LACat|INSIDE	Prpf40a	83.85	-0.130437	0.589042	-0.140353	2.38608	1.15816	1.63397	1.61999	0.489036	0.0250672
qC1.1	chr2	A_68_P21240008	56967525	56967571	ag_LACat|PROMOTER	Nr4a2	80.29	-1.20696	-2.30964	-1.73385	-0.248514	0.906205	0.406185	2.10477	0.532972	0.0104066
qC1.3	chr2	A_68_P21265783	61550082	61550126	ag_LACat|INSIDE	Psmd14	87.37	-0.419108	-0.789287	-1.31027	0.244086	0.478496	1.06588	1.43571	0.410614	0.0157557
qC2	chr2	A_68_P21311406	69699566	69699610	ag_LACat|PROMOTER	Ssb	88.09	0.585807	0.853454	0.788925	-0.0373407	0.0546391	0.0451693	-0.721906	0.0896934	0.00662232
qC2	chr2	A_68_P21319124	71205525	71205575	ag_LACat|INSIDE	Slc25a12	80.91	-1.53243	-0.992725	-0.816335	0.252317	-0.313324	0.152528	1.14434	0.318203	0.0158191
qC2	chr2	A_68_P21320133	71383777	71383821	ag_LACat|INSIDE	Dlx2	82.35	0.491984	0.23068	0.516244	-0.384004	-1.43491	-1.00915	-1.35566	0.323822	0.0379472
qC3	chr2	A_68_P21338573	74497229	74497276	ag_LACat|INSIDE	Evx2	80.6	-2.03304	-1.3732	-1.29974	-0.430171	-0.968133	-0.641661	0.888674	0.318133	0.0410045
qC3	chr2	A_68_P21338700	74513507	74513554	ag_LACat|INSIDE	Hoxd12	80.23	-1.25222	-0.904355	-0.752498	-0.094762	-0.216208	0.0488615	0.882321	0.183318	0.0131198
qC3	chr2	A_68_P21338701	74513614	74513658	ag_LACat|INSIDE	Hoxd12	82.51	0.12745	0.507847	0.568551	-0.448552	-0.385697	0.107164	-0.643645	0.256164	0.0480121
qC3	chr2	A_68_P21338804	74525880	74525924	ag_LACat|PROMOTER	Hoxd10	81.36	-3.66678	-3.90693	-2.40772	-0.742921	-1.59354	-1.07618	2.1896	0.58165	0.0245157
qC3	chr2	A_68_P21338849	74530757	74530801	ag_LACat|INSIDE	Hoxd10	80.21	-1.64484	-1.7514	-1.26449	-0.359905	-1.08632	-0.311864	0.967546	0.325218	0.0399974
qC3	chr2	A_68_P21339342	74591217	74591268	ag_LACat|PROMOTER	Hoxd1	80.73	-1.04588	-1.08707	-0.873563	-0.160497	-0.5622	-0.206472	0.692449	0.157036	0.0168406
qC3	chr2	A_68_P21341867	74975432	74975479	ag_LACat|INSIDE	ENSMUST00000143898:400	80.85	-1.5791	-1.05329	-0.512464	-0.301573	1.06913	0.521596	1.478	0.576664	0.0459335
qE1	chr2	A_68_P21420370	90894313	90894357	ag_LACat|INSIDE	Psmc3	83.86	-1.20703	-0.513136	-1.02346	-0.063027	-0.32314	0.265537	0.874333	0.308554	0.0329388
qE1	chr2	A_68_P21420760	90955379	90955423	ag_LACat|INSIDE	Sfpi1	82.69	1.99337	1.29074	1.27186	0.128892	-0.18689	0.824735	-1.26308	0.43784	0.0319599
qE1	chr2	A_68_P21421469	91077354	91077401	ag_LACat|INSIDE	A330069E16Rik	80.85	-1.1874	-1.2665	-1.64273	-0.905777	-0.869896	-0.362947	0.652667	0.257794	0.0463978
qE1	chr2	A_68_P21423813	91490121	91490167	ag_LACat|DIVERGENT_PROMOTER	Arhgap1	80.04	-1.33915	-1.23403	-1.04333	-0.683601	-0.578091	-0.122207	0.744203	0.211339	0.0316668
qE1	chr2	A_68_P21425367	91762276	91762320	ag_LACat|PROMOTER	Chrm4	84.91	-3.82389	-4.65296	-3.00513	-1.13832	-0.968126	-2.74722	2.20944	0.851187	0.0420529
qE1	chr2	A_68_P21425962	91848767	91848819	ag_LACat|INSIDE	Creb3l1	80.87	-1.74702	-0.939255	-0.711582	0.206934	-0.439399	0.26077	1.14205	0.440178	0.0472004
qE1	chr2	A_68_P21426310	91900168	91900212	ag_LACat|PROMOTER	ENSMUST00000123840:-664	82.16	1.04174	0.446581	0.515127	-0.447319	-0.719605	-0.0583067	-1.07623	0.310183	0.0160605
qE1	chr2	A_68_P21433078	93028237	93028293	ag_LACat|INSIDE	Trp53i11	80.19	-2.69753	-1.91249	-1.78851	-0.619111	-1.41897	-1.18015	1.0601	0.425939	0.0476104
qE1	chr2	A_68_P21438062	93796300	93796358	ag_LACat|INSIDE	Gm13889	80.94	-2.22319	-2.3745	-1.71933	-0.162041	-0.324554	-0.490509	1.77997	0.239128	0.00460004
qE1	chr2	A_68_P21439330	93998194	93998249	ag_LACat|PROMOTER	Hsd17b12	80.42	-3.62671	-2.44542	-2.3095	-0.0245877	-1.41686	-1.03226	1.96931	0.680447	0.0287889
qE1	chr2	A_68_P21439333	93998435	93998484	ag_LACat|PROMOTER	Hsd17b12	80.4	-2.22963	-1.47349	-0.797045	0.532768	0.0397245	0.98406	2.01891	0.560493	0.0202373
qE2	chr2	A_68_P21485381	103601522	103601570	ag_LACat|PROMOTER	Nat10	80.37	-2.81537	-2.19051	-2.00555	-1.19488	-1.31573	-1.31329	1.06251	0.232607	0.0460438
qE2	chr2	A_68_P21485637	103637974	103638021	ag_LACat|PROMOTER	Caprin1	80.85	-0.931862	-0.988724	-1.07658	-0.285147	-0.264971	0.14322	0.863423	0.148311	0.0182452
qE2	chr2	A_68_P21489522	104333335	104333384	ag_LACat|INSIDE	Hipk3	80.89	-0.510915	-0.390279	0.759389	0.900058	1.93806	1.44118	1.4737	0.575275	0.0475337
qE2	chr2	A_68_P21489525	104333716	104333760	ag_LACat|INSIDE	Hipk3	82	-4.3898	-5.27617	-4.34859	-0.227667	-2.20378	-0.582287	3.66694	0.743692	0.0132131
qE3	chr2	A_68_P21495969	105516897	105516942	ag_LACat|INSIDE	Pax6	82.64	1.38885	0.625894	1.24332	-0.314635	-0.921015	0.338651	-1.38502	0.487928	0.041083
qE4	chr2	A_68_P21533789	113167681	113167725	ag_LACat|PROMOTER	Fmn1	80.76	-2.00455	-1.57431	-1.18841	0.483561	-0.607853	-0.390483	1.4175	0.464789	0.0302747
qE5	chr2	A_68_P21566914	118742125	118742169	ag_LACat|INSIDE	Bahd1	82.09	3.45886	2.5806	2.35565	1.24134	1.5397	0.44497	-1.72303	0.541589	0.0213638
qE5	chr2	A_68_P21567887	118938786	118938830	ag_LACat|INSIDE	Rad51	92.34	0.284028	0.80263	0.334036	-0.476675	0.068402	-0.222979	-0.683982	0.263434	0.0401677
qE5	chr2	A_68_P21568534	119063096	119063140	ag_LACat|INSIDE	Spint1	82.91	2.20582	2.37082	1.19557	-0.0844037	0.172522	0.978156	-1.56865	0.561283	0.033165
qE5	chr2	A_68_P21568808	119114515	119114562	ag_LACat|INSIDE	Vps18	80.37	-0.520363	-1.00648	-0.816025	-0.233742	0.127558	-0.184691	0.683997	0.207854	0.0212267
qE5	chr2	A_68_P21569027	119148109	119148156	ag_LACat|PROMOTER	Dll4	80.32	-1.86637	-1.38655	-1.02556	0.00952796	-0.713289	-0.636515	0.979402	0.385993	0.0430685
qE5	chr2	A_68_P21569068	119152881	119152925	ag_LACat|PROMOTER	Gm14207	82.75	0.499754	0.684734	0.0340061	-0.390277	-1.00248	-0.146854	-0.919369	0.365889	0.0491119
qE5	chr2	A_68_P21575073	120230003	120230050	ag_LACat|PROMOTER	Tmem87a	80.49	-1.9904	-1.99449	-3.02334	-0.0868237	-1.1204	-0.527958	1.75768	0.525062	0.0188462
qE5	chr2	A_68_P21576016	120393619	120393664	ag_LACat|INSIDE	Snap23	87.62	-0.469542	-1.07363	-1.64669	-0.0745198	0.599198	1.39463	1.70306	0.624167	0.037463
qE5	chr2	A_68_P21579979	121115051	121115098	ag_LACat|PROMOTER	Mtap1a	80.88	-1.28925	-0.768007	-0.630202	0.366878	-0.0692497	0.684995	1.22336	0.34237	0.0148045
qE5	chr2	A_68_P21587822	122564578	122564633	ag_LACat|INSIDE	Pldn	80.65	-1.0537	-1.25906	-0.336022	-0.145332	0.416625	1.11045	1.34351	0.524994	0.0462421
qF1	chr2	A_68_P21604779	125608569	125608613	ag_LACat|INSIDE	Secisbp2l	87.14	0.1461	0.0442094	-0.857972	1.41253	1.4455	0.714277	1.41332	0.4552	0.0270843
qF1	chr2	A_68_P21605247	125684679	125684728	ag_LACat|INSIDE	Cops2	80.57	-0.955453	-0.790022	-0.0775007	1.90186	1.40371	0.541717	1.89009	0.544309	0.0217102
qF1	chr2	A_68_P21614424	127410454	127410507	ag_LACat|DIVERGENT_PROMOTER	Zfp661	80.42	-0.826274	-1.04529	-0.560069	0.139927	-0.390364	0.192804	0.791332	0.266581	0.0307203
qF1	chr2	A_68_P21614445	127412852	127412903	ag_LACat|DIVERGENT_PROMOTER	Mrps5	80.64	-2.49622	-2.01498	-1.05514	-0.475932	-0.576705	0.373214	1.62897	0.591826	0.0403246
qF1	chr2	A_68_P21615858	127657441	127657493	ag_LACat|INSIDE	Bub1	80.64	-1.52522	-2.12009	-1.31501	0.239523	-0.921612	-0.233475	1.34825	0.47209	0.0361354
qF1	chr2	A_68_P21622283	128792891	128792935	ag_LACat|PROMOTER	Zc3h6	89.53	5.03729	5.03845	3.61743	0.842165	2.96769	1.12441	-2.91963	0.930763	0.0277193
qF1	chr2	A_68_P21626036	129513877	129513921	ag_LACat|INSIDE	Pdyn	82.74	6.32353	4.15594	4.54566	1.16116	3.09388	2.5016	-2.75616	1.01149	0.0360761
qF1	chr2	A_68_P21626037	129514047	129514091	ag_LACat|INSIDE	Pdyn	82.18	6.11504	4.40964	4.80353	1.76652	2.113	2.44226	-3.00214	0.580207	0.0181065
qF1	chr2	A_68_P21626545	129627244	129627288	ag_LACat|PROMOTER	4932416H05Rik	84.85	-1.99993	-2.70761	-2.07189	0.562824	-0.0496541	-1.02033	2.09076	0.559922	0.0283915
qF1	chr2	A_68_P21628851	130099810	130099854	ag_LACat|PROMOTER	Nop56	84.12	-3.07597	-4.04666	-2.47861	-0.492057	-0.512412	-2.02639	2.19012	0.787918	0.0332614
qF1	chr2	A_68_P21635209	131317684	131317728	ag_LACat|INSIDE	Smox	92.85	2.13036	3.14389	2.34475	1.15907	1.42919	0.81829	-1.40415	0.396105	0.0258971
qF1	chr2	A_68_P21635699	131387297	131387341	ag_LACat|INSIDE	Adra1d	82.94	0.849241	0.827203	0.748931	-0.104515	-0.125142	-0.386703	-1.01391	0.0990052	0.00422457
qF1	chr2	A_68_P21635700	131387484	131387530	ag_LACat|INSIDE	Adra1d	80.2	-1.26696	-1.26612	-0.93668	-0.267612	-0.758694	-0.242301	0.733719	0.227007	0.0280345
qF2	chr2	A_68_P21637466	131735690	131735734	ag_LACat|INSIDE	Prnp	87.47	0.0641628	-0.22241	-1.1897	1.43944	1.03518	0.82721	1.54993	0.456471	0.0374418
qF2	chr2	A_68_P21639325	132073563	132073607	ag_LACat|PROMOTER	5730494N06Rik	80.27	-1.20673	-1.21547	-1.03733	0.289918	-0.0432659	0.601387	1.43586	0.199314	0.0108088
qF3	chr2	A_68_P21658147	135484670	135484721	ag_LACat|PROMOTER	ENSMUST00000144931:-51	80.79	-2.88024	-2.18601	-1.55806	0.0564787	-1.24537	-0.450507	1.66164	0.621111	0.0366091
qF3	chr2	A_68_P21658152	135485718	135485777	ag_LACat|PROMOTER	ENSMUST00000154946:-9441	80.98	-1.94816	-1.39228	-0.870842	0.326317	0.577661	1.01484	2.04337	0.418214	0.00820926
qF3	chr2	A_68_P21662569	136213227	136213277	ag_LACat|INSIDE	Pak7	80.32	-1.99585	-1.40128	-2.39787	-0.812509	0.255592	0.686118	1.97473	0.600086	0.0268572
qF3	chr2	A_68_P21665422	136716793	136716837	ag_LACat|PROMOTER	2210009G21Rik	83.45	0.704534	1.03551	0.649785	1.19731	1.77057	1.73211	0.770052	0.249439	0.0321111
qF3	chr2	A_68_P21665424	136717006	136717053	ag_LACat|INSIDE	2210009G21Rik	80.69	-1.61223	-1.1906	-0.457315	0.947971	0.134712	-0.0830073	1.41994	0.531662	0.0371237
qF3	chr2	A_68_P21665425	136717109	136717162	ag_LACat|INSIDE	Mkks	80.72	-2.03169	-1.29337	-0.411907	1.9411	0.283907	0.243356	2.06844	0.838932	0.0487618
qG1	chr2	A_68_P21704240	143741629	143741688	ag_LACat|INSIDE	Dstn	80.82	-2.64389	-1.64864	-2.13478	-0.446526	-1.28426	-1.12126	1.19175	0.443979	0.0370432
qG1	chr2	A_68_P21704887	143835684	143835732	ag_LACat|INSIDE	Rrbp1	80.9	-0.372093	-1.29894	-1.31285	0.955425	0.960202	0.445391	1.78163	0.393639	0.0140402
qG1	chr2	A_68_P21717091	146047015	146047064	ag_LACat|PROMOTER	Insm1	80.92	-3.93249	-4.36072	-6.07073	-1.13852	-3.10938	-1.8056	2.77015	1.00587	0.034406
qG2	chr2	A_68_P21721822	146839513	146839572	ag_LACat|INSIDE	Xrn2	80.27	-2.24339	-1.60253	-2.2895	-0.585247	-0.345704	0.546961	1.91714	0.462296	0.0137448
qG2	chr2	A_68_P21722829	147020930	147020986	ag_LACat|PROMOTER	Nkx2-2	80.45	-2.94206	-2.57032	-1.97193	-0.759441	-1.73336	-0.581439	1.47002	0.523049	0.034704
qG2	chr2	A_68_P21723791	147191818	147191862	ag_LACat|INSIDE	Pax1	80.8	-1.74528	-1.75903	-1.26057	-0.730972	-1.04853	-0.703499	0.760625	0.22423	0.0233831
qG3	chr2	A_68_P21745601	151567033	151567077	ag_LACat|PROMOTER	Psmf1	81.93	-4.4379	-4.84729	-2.08714	-0.711066	-0.600535	0.44753	3.50275	1.00358	0.0394721
qG3	chr2	A_68_P21746886	151795743	151795787	ag_LACat|INSIDE	Fam110a	82.09	5.28237	3.49034	4.21971	1.31616	2.59909	2.59867	-2.1595	0.773928	0.0344506
qG3	chr2	A_68_P21747254	151855426	151855476	Unknown	chr2:151855426-151855476	80.8	-1.19543	-0.796789	-0.702228	0.245613	0.0446242	0.270596	1.08509	0.181794	0.00864427
qG3	chr2	A_68_P21748792	152157814	152157858	ag_LACat|INSIDE	Rbck1	81.27	-4.45699	-3.45545	-1.78472	-0.182974	-1.15691	0.553896	2.97039	1.04094	0.0410187
qH1	chr2	A_68_P21750611	152512670	152512714	ag_LACat|PROMOTER	Mcts2	82.7	4.97868	3.06107	3.6765	0.496167	1.75113	2.02252	-2.48214	0.845401	0.0293256
qH1	chr2	A_68_P21760174	154198183	154198230	ag_LACat|INSIDE	Cdk5rap1	80.87	-0.663319	-0.513719	-0.271903	1.01416	0.836693	0.667282	1.32236	0.174875	0.00102911
qH1	chr2	A_68_P21760178	154198580	154198639	ag_LACat|PROMOTER	Cdk5rap1	80.94	-2.37607	-1.23004	-2.18797	-1.06304	-0.306813	-0.617237	1.269	0.468918	0.048626
qH1	chr2	A_68_P21761225	154395003	154395052	ag_LACat|INSIDE	E2f1	80.77	-1.97052	-1.47846	-0.849649	-0.307901	-0.506245	0.236301	1.24026	0.446085	0.040718
qH1	chr2	A_68_P21768599	155782152	155782203	ag_LACat|PROMOTER	Cep250	80.81	-1.42532	-1.25542	-0.857717	0.158848	-0.233285	-0.00991562	1.15137	0.230056	0.0070005
qH1	chr2	A_68_P21769252	155891129	155891180	ag_LACat|INSIDE	Spag4	80.15	0.305558	0.0368852	0.13177	0.78305	0.621575	0.868834	0.599748	0.123413	0.0050696
qH1	chr2	A_68_P21774736	156846905	156846949	ag_LACat|INSIDE	9830001H06Rik	82.48	4.0803	2.88069	3.41199	1.08193	1.78083	2.04662	-1.8212	0.51826	0.0166895
qH1	chr2	A_68_P21774857	156866238	156866282	ag_LACat|INSIDE	9830001H06Rik	82.54	4.31244	3.31094	3.29224	1.80398	1.48965	1.52021	-2.03392	0.356864	0.0194585
qH1	chr2	A_68_P21775425	156960617	156960667	ag_LACat|INSIDE	Samhd1	80.68	-2.26771	-1.74714	-1.99299	-0.261968	-0.655155	-0.0989521	1.66392	0.25755	0.00179244
qH1	chr2	A_68_P21775754	157029669	157029722	ag_LACat|INSIDE	Rbl1	80.63	-1.28753	-0.594659	-0.807305	-0.12763	0.0859462	0.920071	1.18929	0.428305	0.0437333
qH1	chr2	A_68_P21776096	157104650	157104694	ag_LACat|PROMOTER	Rpn2	86.78	-0.293547	-1.06366	-0.3605	0.265008	0.195257	0.629261	0.935744	0.310973	0.0425548
qH1	chr2	A_68_P21776627	157193368	157193412	ag_LACat|INSIDE	Manbal	86.16	-0.778829	-1.57287	-1.09481	0.18856	-0.477119	-0.0977502	1.02007	0.345864	0.0288422
qH1	chr2	A_68_P21783951	158439556	158439600	ag_LACat|INSIDE	Slc32a1	88.62	0.868858	1.1488	0.512839	-0.553972	-0.190205	-0.143246	-1.13931	0.256228	0.00949201
qH2	chr2	A_68_P21796151	160472451	160472495	ag_LACat|INSIDE	Top1	86.87	1.11318	1.16379	1.21808	0.888571	1.00848	0.96656	-0.210482	0.0534162	0.0110532
qH2	chr2	A_68_P21809435	162756830	162756876	ag_LACat|PROMOTER	Srsf6	80.94	-1.45264	-1.39275	-2.25647	-0.0873654	-0.50309	-0.015672	1.49858	0.351421	0.0167603
qH3	chr2	A_68_P21819742	164611894	164611949	ag_LACat|INSIDE	Snx21	80.48	-1.62605	-1.35413	-0.865617	-0.241602	-0.336895	0.816434	1.36125	0.48341	0.0451444
qH3	chr2	A_68_P21820673	164774623	164774670	ag_LACat|INSIDE	Mmp9	80.57	-1.02156	-0.949867	-0.145458	0.632946	0.468778	0.780534	1.33305	0.302828	0.0319369
qH3	chr2	A_68_P21820674	164774781	164774827	ag_LACat|INSIDE	Mmp9	80.75	-1.35017	-0.868469	-1.33596	-0.157693	-0.6213	-0.529551	0.748688	0.244944	0.0248439
qH3	chr2	A_68_P21821743	164941881	164941925	ag_LACat|INSIDE	Cdh22	82.32	3.3934	2.39643	2.72861	0.349701	1.43491	1.59282	-1.71367	0.558331	0.0279309
qH3	chr2	A_68_P21822402	165040890	165040943	ag_LACat|INSIDE	Cdh22	80.34	-0.95456	-0.951583	-0.670306	-0.628639	-0.397883	-0.243846	0.435361	0.168258	0.0423411
qH3	chr2	A_68_P21824779	165420798	165420842	ag_LACat|INSIDE	ENSMUST00000063422:292	88.5	-1.56294	-1.01052	-1.40607	-2.08755	-1.70075	-2.20713	-0.671965	0.258969	0.0404414
qH3	chr2	A_68_P21826384	165687416	165687460	ag_LACat|INSIDE	Zmynd8	80.89	3.89915	3.71571	3.69689	2.5315	3.14804	2.7145	-0.972567	0.201939	0.0234675
qH3	chr2	A_68_P21828031	165980867	165980921	ag_LACat|INSIDE	Sulf2	80.81	-1.63821	-1.23256	-0.914834	0.524574	0.338734	1.5178	2.05557	0.46976	0.0143642
qH3	chr2	A_68_P21833673	166930335	166930379	ag_LACat|INSIDE	Kcnb1	82.25	5.65028	3.80711	4.68812	2.44968	2.07624	1.95585	-2.55458	0.555966	0.0330131
qH3	chr2	A_68_P21834172	167013866	167013910	ag_LACat|INSIDE	Kcnb1	82.6	3.39767	2.26915	3.03333	0.795833	1.77008	1.50694	-1.54243	0.50909	0.025825
qH3	chr2	A_68_P21839461	167924453	167924497	ag_LACat|INSIDE	Pard6b	82.79	5.07606	3.53574	4.51624	2.36159	3.10795	2.10393	-1.85152	0.613359	0.0331589
qH3	chr2	A_68_P21843351	168581527	168581571	ag_LACat|INSIDE	Sall4	82.08	5.4005	3.99706	4.59369	1.75829	3.02279	1.82567	-2.4615	0.667389	0.0130692
qH3	chr2	A_68_P21844196	168751893	168751938	ag_LACat|INSIDE	Zfp64	82.1	4.13992	3.51957	3.653	1.44714	2.15111	1.6962	-2.00601	0.322202	0.00205138
qH3	chr2	A_68_P21851438	169959143	169959187	ag_LACat|PROMOTER	Zfp217	82.08	0.982191	0.64469	1.05125	-0.292947	-0.312519	0.0546201	-1.07633	0.199923	0.00344283
qH3	chr2	A_68_P21862262	171867996	171868046	ag_LACat|INSIDE	Cbln4	80.7	-1.29332	-1.50307	-0.957168	-0.827627	-0.279981	0.0133913	0.886445	0.331042	0.0478627
qH3	chr2	A_68_P21863933	172196839	172196895	ag_LACat|INSIDE	Cstf1	80.57	-1.99791	-1.34905	-1.09011	0.0489539	-0.81218	0.366693	1.34684	0.507986	0.0420042
qH3	chr2	A_68_P21864902	172374468	172374518	ag_LACat|PROMOTER	Tcfap2c	80.74	-2.77612	-1.80451	-2.64414	-0.835689	-1.79051	-0.682787	1.30526	0.531415	0.0482555
qH4	chr2	A_68_P21873560	173946665	173946709	ag_LACat|INSIDE	Npepl1	82.67	3.45749	3.43629	3.27087	2.16977	2.35346	1.43781	-1.4012	0.276519	0.0329476
qH4	chr2	A_68_P21874395	174110645	174110689	ag_LACat|INSIDE	Gnas	82.67	2.03971	1.28733	1.23968	0.205159	0.01616	0.601455	-1.24798	0.352364	0.0209864
qH4	chr2	A_68_P21874404	174111611	174111655	ag_LACat|INSIDE	Gnas	80.62	1.88154	2.43005	1.82921	0.802452	1.58249	0.788865	-0.989001	0.371064	0.0429589
qH4	chr2	A_68_P21874491	174122821	174122865	ag_LACat|DIVERGENT_PROMOTER	Gnas	82.44	3.43258	2.38062	2.12294	-0.0618746	0.169422	1.37163	-2.15232	0.689857	0.0232169
qH4	chr2	A_68_P21874501	174124027	174124071	ag_LACat|INSIDE	Gnas	82.02	3.42525	2.67408	2.87579	1.29074	2.04656	0.481402	-1.71881	0.552248	0.0437967
qH4	chr2	A_68_P21874505	174124504	174124548	ag_LACat|INSIDE	Gnas	86.82	2.28664	2.60241	2.09959	1.36348	1.96367	1.5387	-0.707596	0.265294	0.0392918
qH4	chr2	A_68_P21874745	174153164	174153208	ag_LACat|PROMOTER	Gnas	82.55	3.10204	2.5639	2.37809	0.725951	1.86447	0.996556	-1.48569	0.457634	0.0289252
qH4	chr2	A_68_P21888638	177854212	177854261	ag_LACat|INSIDE	Phactr3	80.5	-1.48903	-1.85384	-0.916052	-0.0758609	-0.8394	0.0144899	1.11938	0.44398	0.0436259
qH4	chr2	A_68_P21900919	179760085	179760129	ag_LACat|INSIDE	Lsm14b	92.53	1.64842	2.77628	2.0876	0.599823	1.2621	0.3577	-1.43089	0.4887	0.02977
qH4	chr2	A_68_P21906140	180510724	180510768	ag_LACat|INSIDE	Bhlhe23	82.91	0.747361	-0.181615	0.191685	-0.899586	-1.69123	-0.502529	-1.28359	0.505643	0.0472064
qH4	chr2	A_68_P21906145	180511577	180511621	ag_LACat|INSIDE	Bhlhe23	92.6	0.0270242	0.633988	-0.394145	-1.19306	-0.661119	-1.31773	-1.14626	0.408037	0.0401503
qH4	chr2	A_68_P21910748	181193546	181193592	ag_LACat|INSIDE	Zbtb46	80.79	-1.88592	-2.42018	-1.5341	1.32144	-0.253052	0.0782279	2.32894	0.601633	0.0224081
qH4	chr2	A_68_P21911962	181406006	181406050	ag_LACat|INSIDE	Sox18	88.27	-1.04202	-0.295305	-0.873603	-1.71997	-1.97117	-1.98447	-1.1549	0.254878	0.0246639
qA1	chr3	A_68_P21942309	10367019	10367063	ag_LACat|INSIDE	Chmp4c	80.26	-0.262453	-0.698443	-1.53188	0.253693	0.477246	0.891837	1.37185	0.456699	0.0471796
qA2	chr3	A_68_P21977354	19794677	19794728	ag_LACat|PROMOTER	4632415L05Rik	80.91	-1.31742	-0.63553	-0.451656	0.0428967	0.300573	1.00025	1.24944	0.448552	0.0327896
qA3	chr3	A_68_P22009692	27052749	27052798	ag_LACat|INSIDE	Ect2	80.99	-3.09233	-1.79356	-1.54026	0.652445	-0.955765	-0.33181	1.93034	0.774734	0.0451952
qA3	chr3	A_68_P22019078	28680105	28680149	ag_LACat|PROMOTER	Eif5a2	92.54	1.79778	1.53115	1.63598	0.880328	1.18324	0.623327	-0.759341	0.195442	0.026304
qA3	chr3	A_68_P22019227	28704574	28704618	ag_LACat|INSIDE	Rpl22l1	87.69	-0.589664	-1.30411	-1.98759	0.0235503	0.253739	0.531699	1.56345	0.44947	0.0474212
qA3	chr3	A_68_P22029223	30501220	30501268	ag_LACat|INSIDE	Mynn	80.84	-1.27369	-0.611137	-0.351033	0.988497	0.35858	-0.0494704	1.17782	0.47077	0.045231
qA3	chr3	A_68_P22032039	31048745	31048789	ag_LACat|PROMOTER	Cldn11	88.96	0.413414	0.770653	0.540977	-0.445371	0.0487607	0.0374356	-0.69474	0.218312	0.0300136
qA3	chr3	A_68_P22049507	34562457	34562513	ag_LACat|INSIDE	Sox2ot	80.62	-1.31417	-0.951074	-0.555736	0.00512324	-0.0142402	0.106207	0.972688	0.209307	0.0436728
qA3	chr3	A_68_P22049509	34562671	34562720	ag_LACat|INSIDE	Sox2ot	80.37	-0.974975	-0.849569	-0.60208	-0.516153	-0.330285	-0.311616	0.422857	0.142758	0.0399718
qA3	chr3	A_68_P22049510	34562748	34562792	ag_LACat|INSIDE	Sox2ot	82.65	0.997378	1.17409	0.447365	-0.379887	-0.786521	0.0221926	-1.25435	0.369281	0.0173838
qA3	chr3	A_68_P22049516	34563303	34563353	ag_LACat|INSIDE	Sox2ot	80.69	-1.62179	-2.14314	-1.72385	-1.14549	-1.21562	-0.577532	0.850045	0.295198	0.0322897
qB	chr3	A_68_P22059404	36570649	36570699	ag_LACat|INSIDE	Trpc3	80.59	5.28962	1.4572	4.82869	-2.97249	0.43981	0.23147	-4.62558	1.88803	0.0479715
qB	chr3	A_68_P22081032	40512823	40512867	ag_LACat|INSIDE	Slc25a31	80.57	4.65041	5.04004	4.92237	3.71065	4.15587	4.44227	-0.768014	0.268001	0.0485628
qB	chr3	A_68_P22081523	40604233	40604277	ag_LACat|INSIDE	Plk4	87.79	-0.32885	-0.72451	-1.12608	0.927436	0.443968	0.00990008	1.18691	0.40428	0.028587
qB	chr3	A_68_P22101740	45180904	45180963	ag_LACat|PROMOTER	Pcdh10	80.34	-0.455356	-2.77462	-1.17627	0.59086	1.35234	1.5501	2.63318	0.798298	0.0453645
qB	chr3	A_68_P22101771	45184756	45184808	ag_LACat|INSIDE	Pcdh10	80.92	-2.88962	-2.5746	-3.36253	-1.26303	-0.718543	-0.4797	2.12183	0.376215	0.00287128
qC	chr3	A_68_P22130348	51364282	51364326	ag_LACat|INSIDE	Setd7	92.98	2.32432	3.45142	3.0949	1.03594	2.10293	0.675007	-1.68559	0.62158	0.0390225
qD	chr3	A_68_P22168801	58330012	58330064	ag_LACat|PROMOTER	Serp1	80.8	-1.69635	-0.981814	-0.983066	-0.483851	0.364072	0.584427	1.37529	0.460186	0.0310183
qD	chr3	A_68_P22169029	58381100	58381144	ag_LACat|INSIDE	2810407C02Rik	89.76	1.24948	1.95923	1.05644	-0.237364	0.322428	0.67329	-1.16893	0.440624	0.0376126
qE1	chr3	A_68_P22193997	63702718	63702766	ag_LACat|INSIDE	ENSMUST00000159188:622	80.98	-0.941777	-0.975416	-0.749957	0.359697	-0.259535	0.675017	1.14744	0.28146	0.0453496
qE1	chr3	A_68_P22201240	65463043	65463087	ag_LACat|PROMOTER	Lekr1	82.42	0.546199	0.553044	0.797236	-0.0977646	-0.289449	0.233505	-0.683396	0.192128	0.0278963
qE1	chr3	A_68_P22217910	68673027	68673086	ag_LACat|PROMOTER	1110032F04Rik	79.5	-0.944694	-1.93481	-1.69978	0.161547	1.30334	-0.172475	1.95723	0.608676	0.0276973
qE1	chr3	A_68_P22220273	69121730	69121776	ag_LACat|INSIDE	Ppm1l	80.96	-1.99535	-1.62034	-1.56099	-0.799284	-0.817931	-0.152263	1.13573	0.289716	0.0172149
qE3	chr3	A_68_P22248623	75760310	75760354	ag_LACat|INSIDE	Golim4	81.98	-3.78532	-3.24135	-1.79847	-0.0555854	-1.14705	-0.964451	2.21935	0.759609	0.0437082
qE3	chr3	A_68_P22264736	79433158	79433202	ag_LACat|INSIDE	4930579G24Rik	86.41	-0.697831	-1.64709	-1.16191	0.322789	-0.369107	0.534952	1.33182	0.446627	0.026216
qE3	chr3	A_68_P22271770	80841187	80841239	ag_LACat|INSIDE	Pdgfc	80.38	-1.88435	-1.83258	-1.34018	-0.503415	-0.902129	-1.14979	0.833925	0.295319	0.0314491
qE3	chr3	A_68_P22282900	82859514	82859558	ag_LACat|INSIDE	Plrg1	80.96	-1.0228	-0.840841	-0.746971	0.229036	-0.185346	-0.103065	0.850414	0.169529	0.00773147
qE3	chr3	A_68_P22283298	82932883	82932927	ag_LACat|INSIDE	ENSMUST00000047876:264	82.99	0.369946	0.406442	0.476089	-0.210089	-0.948591	-0.585253	-0.998804	0.199496	0.0401675
qF1	chr3	A_68_P22289425	83994431	83994475	ag_LACat|INSIDE	Trim2	82.68	2.64746	2.277	2.17862	0.924786	1.64297	1.3014	-1.07798	0.285888	0.0165733
qF1	chr3	A_68_P22289426	83994599	83994643	ag_LACat|INSIDE	Trim2	82.4	1.61133	2.31152	1.70422	1.03462	1.01456	0.559075	-1.00627	0.306053	0.0242322
qF1	chr3	A_68_P22289431	83995075	83995119	ag_LACat|INSIDE	Trim2	82.39	2.90255	2.91819	2.74837	1.60155	1.63617	0.985092	-1.44877	0.216928	0.0158933
qF1	chr3	A_68_P22310616	87710286	87710333	ag_LACat|INSIDE	Hdgf	80.46	-0.0878075	0.106005	-0.203669	0.54576	0.427532	1.01561	0.72479	0.220395	0.0376187
qF1	chr3	A_68_P22312795	88058385	88058433	ag_LACat|INSIDE	Rhbg	80.85	-1.68129	-1.70751	-1.33673	-0.93332	-0.541803	-0.866129	0.794759	0.196234	0.00947534
qF1	chr3	A_68_P22313146	88137030	88137074	ag_LACat|INSIDE	Tmem79	92.04	4.65184	5.59396	3.50034	1.71057	2.75572	1.34519	-2.64489	0.839388	0.0278995
qF1	chr3	A_68_P22313387	88169930	88169974	ag_LACat|INSIDE	Paqr6	82.06	3.13603	2.31971	1.75691	1.23074	1.12757	0.494519	-1.45328	0.514801	0.0472177
qF1	chr3	A_68_P22315106	88489517	88489568	ag_LACat|PROMOTER	2810403A07Rik	80.55	-1.28016	-1.30135	-1.14269	-0.150411	-0.293426	0.254466	1.17828	0.174572	0.0129858
qF1	chr3	A_68_P22317617	88973343	88973387	ag_LACat|INSIDE	Clk2	82.77	3.94081	2.69419	2.71315	0.674517	1.40701	1.12823	-2.04613	0.511019	0.0216854
qF1	chr3	A_68_P22317620	88973626	88973681	ag_LACat|INSIDE	Clk2	80.72	7.18701	6.26311	7.04366	4.13596	5.01518	5.18988	-2.05092	0.500664	0.00953128
qF1	chr3	A_68_P22318336	89084785	89084834	ag_LACat|PROMOTER	Efna1	80.81	-1.06318	-1.08061	-0.670077	0.0197147	-0.360581	0.212672	0.895225	0.246939	0.0156654
qF1	chr3	A_68_P22318527	89120595	89120646	ag_LACat|INSIDE	Efna3	80.81	-0.68831	-0.294834	0.0365551	0.785138	0.267799	0.497119	0.832215	0.29326	0.0368373
qF1	chr3	A_68_P22324420	90096680	90096733	ag_LACat|PROMOTER	AK141586:-399	80.77	-2.81544	-2.03137	-2.92994	1.04502	-0.930981	0.370711	2.75383	0.704071	0.0252748
qF1	chr3	A_68_P22324934	90193019	90193063	ag_LACat|INSIDE	Slc27a3	82.16	1.22068	0.509437	0.898759	-0.458303	-0.474133	0.160841	-1.13349	0.338598	0.0180741
qF1	chr3	A_68_P22325400	90268787	90268831	ag_LACat|INSIDE	Npr1	80.71	1.87609	2.4743	1.90845	0.956603	1.27703	1.43478	-0.863476	0.273453	0.0266096
qF1	chr3	A_68_P22325649	90313510	90313558	ag_LACat|PROMOTER	2500003M10Rik	80.89	-1.44844	-1.27192	-1.04575	-0.17017	-0.425962	-0.165091	1.00163	0.165473	0.00309871
qF2.1	chr3	A_68_P22341861	94820054	94820098	ag_LACat|PROMOTER	Zfp687	80.58	-3.07305	-1.91943	-2.01875	-0.0535543	-1.26149	-0.860237	1.61198	0.591379	0.0346875
qF2.1	chr3	A_68_P22347227	95862090	95862138	ag_LACat|INSIDE	Vps45	80.43	-1.69694	-1.49846	-1.27523	-0.207317	-0.513294	-0.0948544	1.21839	0.201537	0.00222119
qF2.1	chr3	A_68_P22347938	95976153	95976200	ag_LACat|PROMOTER	Sf3b4	80.76	-2.07856	-1.71879	-1.04702	-0.470698	-0.384181	0.22054	1.40334	0.424348	0.023345
qF2.1	chr3	A_68_P22347941	95976411	95976455	ag_LACat|PROMOTER	Sf3b4	84.73	-4.55044	-6.25004	-3.4866	-2.20765	-0.512792	-2.44533	3.04044	1.15386	0.0432136
qF2.1	chr3	A_68_P22347943	95976690	95976736	ag_LACat|INSIDE	Sf3b4	80.83	-0.160727	-0.457589	-0.666618	0.0639288	0.590187	0.635288	0.858113	0.269582	0.0235454
qF2.1	chr3	A_68_P22347944	95976756	95976808	ag_LACat|INSIDE	Sf3b4	80.24	-1.79253	-1.00642	-1.12359	-0.17805	-0.73871	-0.287715	0.90602	0.339999	0.0447357
qF2.2	chr3	A_68_P22356266	97572026	97572070	ag_LACat|PROMOTER	Pde4dip	84.7	-4.02829	-5.07341	-2.42829	-0.919734	-0.23461	-1.2536	3.04068	0.872904	0.044103
qF2.2	chr3	A_68_P22357034	97705456	97705511	ag_LACat|INSIDE	Sec22b	80.73	-2.09291	-1.48219	-1.92636	-0.483774	0.252963	0.169145	1.81326	0.33896	0.00429894
qF2.2	chr3	A_68_P22357702	97817996	97818046	ag_LACat|INSIDE	Notch2	80.93	-0.913876	-0.948076	-0.390803	0.473071	-0.185937	0.00284265	0.847577	0.307219	0.0337642
qF2.2	chr3	A_68_P22363031	99045299	99045347	ag_LACat|INSIDE	ENSMUST00000151606:1019	80.96	-2.67468	-1.73982	-2.15725	-0.872579	-0.899163	-1.16419	1.21194	0.296775	0.0351113
qF2.2	chr3	A_68_P22363128	99057574	99057618	ag_LACat|PROMOTER	Tbx15	89.68	3.28444	2.97582	1.85787	0.737855	1.36031	1.17094	-1.61634	0.504237	0.0486562
qF2.2	chr3	A_68_P22369563	100293548	100293593	ag_LACat|PROMOTER	Fam46c	82.81	3.38635	2.83747	3.94023	0.893892	1.41567	1.61449	-2.08	0.435364	0.00813249
qF2.2	chr3	A_68_P22372360	100773637	100773684	ag_LACat|PROMOTER	Ttf2	80.76	-1.61302	-1.5224	-1.93256	-0.737026	-1.07397	-0.643618	0.871124	0.208279	0.00852516
qF2.2	chr3	A_68_P22383503	102739831	102739875	ag_LACat|INSIDE	Sycp1	86.72	4.4195	4.46408	3.92153	3.26679	3.50059	3.89697	-0.713591	0.292161	0.0480397
qF2.2	chr3	A_68_P22388658	103718357	103718401	ag_LACat|INSIDE	Rsbn1	83.61	-1.69996	-0.483325	-1.58261	0.304304	0.122757	0.716273	1.63641	0.459732	0.0352707
qF2.2	chr3	A_68_P22392374	104443280	104443324	ag_LACat|INSIDE	Slc16a1	80.79	-1.32783	-0.852739	-0.997535	0.0356875	0.0621696	-0.0913645	1.06153	0.153479	0.0106764
qF2.2	chr3	A_68_P22392958	104561530	104561574	ag_LACat|DOWNSTREAM	Fam19a3	82.49	1.77215	1.01905	1.61069	0.259036	0.211325	0.678683	-1.08428	0.308142	0.0221737
qF2.2	chr3	A_68_P22393614	104668299	104668347	ag_LACat|INSIDE	St7l	80.49	-1.75844	-1.21385	-0.686245	0.778999	-0.240186	0.0598144	1.41905	0.499634	0.0305441
qF2.2	chr3	A_68_P22398699	105507677	105507722	ag_LACat|PROMOTER	6530418L21Rik	80.66	-1.56909	-1.63247	-1.0336	0.223267	-0.544578	-0.434003	1.15995	0.350765	0.0210823
qF2.2	chr3	A_68_P22400150	105761819	105761870	ag_LACat|PROMOTER	Wdr77	80.72	-1.45625	-1.10125	-1.00637	-0.408059	-0.369843	0.119532	0.968501	0.250475	0.0125224
qF2.2	chr3	A_68_P22400154	105762341	105762385	ag_LACat|PROMOTER	Wdr77	80.19	-1.87153	-1.51965	-1.48603	0.144062	-0.764489	-0.0600359	1.39892	0.325368	0.0224301
qF2.3	chr3	A_68_P22402371	106351093	106351145	ag_LACat|INSIDE	Dram2	80.74	-1.95925	-1.09782	-1.40798	-0.282761	-0.617578	0.607622	1.39078	0.50419	0.0413342
qF2.3	chr3	A_68_P22405715	107136333	107136382	ag_LACat|PROMOTER	Rbm15	80.8	-2.54979	-2.16655	-1.59867	-0.108434	-0.905754	0.117122	1.80598	0.478924	0.0125462
qF2.3	chr3	A_68_P22410843	107949225	107949272	ag_LACat|PROMOTER	Gnai3	80.24	-0.984175	-1.66224	-1.15172	-0.754727	0.115814	0.0642674	1.0745	0.396735	0.0415461
qF2.3	chr3	A_68_P22411290	108013838	108013882	ag_LACat|PROMOTER	Atxn7l2	82.48	2.41506	2.09247	1.71103	0.933124	0.873759	1.21578	-1.0653	0.252287	0.0187372
qF3	chr3	A_68_P22411404	108029209	108029254	ag_LACat|INSIDE	Sypl2	80.61	-0.638011	-0.752574	-0.0152914	0.795039	0.448603	0.335643	0.995054	0.299878	0.0289344
qF3	chr3	A_68_P22412462	108209734	108209778	ag_LACat|INSIDE	Celsr2	82.4	4.48297	3.58164	4.73446	1.92597	2.75935	1.73014	-2.12787	0.543386	0.010958
qF3	chr3	A_68_P22415884	108830079	108830123	ag_LACat|INSIDE	Fam102b	88.89	-0.264572	-0.0621508	-0.121861	-0.714204	-0.734093	-1.24881	-0.749509	0.191902	0.0388959
qF3	chr3	A_68_P22415885	108830192	108830245	ag_LACat|INSIDE	Fam102b	80.37	-3.80806	-2.36499	-3.54205	-0.82773	-1.23792	-2.22313	1.80877	0.700104	0.0409178
qG1	chr3	A_68_P22446098	115590700	115590750	ag_LACat|INSIDE	A930005H10Rik	80.6	-2.70178	-1.58846	-1.73705	0.083257	-1.28365	0.0600138	1.62897	0.653849	0.0497297
qG1	chr3	A_68_P22451304	116510918	116510962	ag_LACat|INSIDE	Agl	86.54	1.11269	0.451592	0.805942	1.51914	1.6873	2.28686	1.04103	0.346195	0.0275347
qG1	chr3	A_68_P22476376	121128834	121128887	ag_LACat|PROMOTER	Cnn3	80.6	-1.54344	-1.1557	-1.04562	0.0177017	-0.382079	0.205765	1.19538	0.26479	0.00685414
qG1	chr3	A_68_P22484164	122432237	122432290	ag_LACat|INSIDE	Pde5a	80.84	-1.51577	-1.01828	-1.1744	0.960995	0.0680395	0.0733819	1.60362	0.362248	0.0178091
qG1	chr3	A_68_P22484166	122432487	122432536	ag_LACat|INSIDE	Pde5a	80.21	-1.10673	-1.25325	-0.892586	-0.0234414	-0.359844	-0.589544	0.759913	0.219726	0.0239024
qG2	chr3	A_68_P22509000	127201404	127201450	ag_LACat|DOWNSTREAM	ENSMUST00000104965:493	80.52	-0.547215	-0.432017	0.217571	1.13786	0.467753	0.823015	1.06343	0.35242	0.0274105
qG3	chr3	A_68_P22518743	128917046	128917096	ag_LACat|INSIDE	Pitx2	80.89	-1.76295	-1.31085	-1.39012	-0.643729	-1.05307	-0.615741	0.717128	0.229208	0.0225112
qG3	chr3	A_68_P22518749	128917810	128917855	ag_LACat|INSIDE	Pitx2	80.35	-1.16138	-0.669653	-0.193336	0.762817	0.0502169	0.83048	1.22263	0.431959	0.0315661
qG3	chr3	A_68_P22522750	129604219	129604264	ag_LACat|PROMOTER	Casp6	80.76	-0.21088	0.122779	-0.0590269	0.372394	0.326871	0.746614	0.531002	0.187326	0.0364169
qG3	chr3	A_68_P22530172	130814763	130814813	ag_LACat|INSIDE	Lef1	80.67	-1.08465	-1.03918	-1.4514	-0.750008	-0.135421	-0.605938	0.694622	0.258062	0.0433685
qG3	chr3	A_68_P22552053	135100843	135100894	ag_LACat|INSIDE	4930539J05Rik	80.54	-1.67336	-0.846067	-0.578576	-0.157676	0.26083	0.487555	1.22957	0.423359	0.0440153
qH2	chr3	A_68_P22601438	143867620	143867676	ag_LACat|PROMOTER	Lmo4	80.57	-2.68744	-1.73436	-0.915914	0.624338	-0.611574	0.256107	1.86886	0.717085	0.0466449
qH2	chr3	A_68_P22603838	144233994	144234049	ag_LACat|INSIDE	sep-15	80.02	-3.13775	-2.11444	-2.08705	-0.365149	-0.183903	-0.425436	2.12159	0.341573	0.021723
qH2	chr3	A_68_P22611610	145587027	145587075	ag_LACat|PROMOTER	Bcl10	80.91	-1.72195	-0.681177	-1.66227	-0.0616043	-0.0251531	0.239019	1.40589	0.352838	0.0444327
qH2	chr3	A_68_P22613732	145947682	145947726	ag_LACat|INSIDE	Lpar3	82.23	6.06259	4.19677	5.07236	1.22016	2.77682	2.62977	-2.90166	0.845198	0.0168868
qH3	chr3	A_68_P22630574	148652683	148652731	ag_LACat|PROMOTER	ENSMUST00000098518:-426	80.6	-1.52611	-1.28292	-1.70292	0.0765688	-0.452903	0.0842478	1.40662	0.244566	0.00431664
qH3	chr3	A_68_P22658555	153387824	153387868	ag_LACat|INSIDE	St6galnac3	82.25	0.759767	0.798144	0.792089	-0.383538	-0.400268	0.123938	-1.00329	0.150176	0.0276713
qH4	chr3	A_68_P22680669	157197073	157197117	ag_LACat|PROMOTER	Zranb2	86.17	-0.48596	-0.595404	-0.869608	0.763686	0.353162	0.901459	1.32309	0.227624	0.00406478
qA1	chr4	A_68_P22693143	3502164	3502210	ag_LACat|INSIDE	Tgs1	80.98	-1.31302	-1.13921	-0.798257	0.867269	0.129947	-0.164214	1.36116	0.373935	0.0298812
qA1	chr4	A_68_P22708701	6917505	6917553	ag_LACat|INSIDE	Tox	80.27	-1.17595	-0.685856	-0.233334	0.481675	-0.0747271	0.45891	0.987001	0.370669	0.0469272
qA1	chr4	A_68_P22716231	8679020	8679064	ag_LACat|INSIDE	Chd7	82.89	6.40184	5.05898	5.16521	3.36176	3.33993	1.65199	-2.75745	0.814313	0.020384
qA1	chr4	A_68_P22729555	11314778	11314834	ag_LACat|PROMOTER	Esrp1	80.32	-1.775	-1.34509	-1.24747	-0.530083	-0.87408	-0.13653	0.942292	0.30628	0.0273661
qA3	chr4	A_68_P22774531	21654998	21655046	ag_LACat|INSIDE	Ccnc	80.31	-2.02345	-1.42962	-1.26421	-0.377924	-0.599565	0.420197	1.38666	0.441051	0.0261862
qA3	chr4	A_68_P22774761	21703286	21703330	ag_LACat|DIVERGENT_PROMOTER	Usp45	83.44	-1.08232	-0.153006	-0.70341	0.224379	1.48231	1.571	1.73881	0.575332	0.0360983
qA3	chr4	A_68_P22775163	21775195	21775253	ag_LACat|INSIDE	4930528A17Rik	80.83	-3.53916	-2.9293	-1.60691	-0.746283	-0.989133	-0.0147786	2.10839	0.704732	0.0464305
qA3	chr4	A_68_P22778595	22425467	22425523	ag_LACat|INSIDE	AK139518:798047	80.7	-1.88702	-2.30579	-2.44069	0.398567	-1.01897	0.41615	2.14308	0.524317	0.0343871
qA3	chr4	A_68_P22787931	24778185	24778229	ag_LACat|INSIDE	Klhl32	92.47	1.99742	3.09772	2.45006	0.748748	1.26615	0.95553	-1.52492	0.383467	0.0254199
qA3	chr4	A_68_P22788489	24894093	24894152	ag_LACat|PROMOTER	Gpr63	80.34	-2.07684	-1.42944	-1.76755	-1.09442	-0.709817	-0.811105	0.886163	0.246618	0.0224785
qA4	chr4	A_68_P22803175	28740439	28740495	ag_LACat|INSIDE	Epha7	80.54	-2.5305	-2.27307	-2.04073	-0.306984	-1.56543	-0.70843	1.42115	0.41852	0.0478121
qA5	chr4	A_68_P22831645	34562372	34562417	ag_LACat|INSIDE	Rars2	80.93	-1.52625	-1.19389	-1.15498	-0.226207	-0.917298	-0.259768	0.823945	0.279884	0.0472403
qA5	chr4	A_68_P22855815	40090898	40090944	ag_LACat|INSIDE	Aco1	80.44	-0.706372	-0.964645	0.16118	1.14825	1.05421	0.57538	1.42923	0.422836	0.033534
qA5	chr4	A_68_P22858440	40670288	40670339	ag_LACat|INSIDE	Dnaja1	80.47	-1.15827	-0.480816	-0.694475	0.843102	-0.0811764	0.744453	1.27998	0.402531	0.0279045
qA5	chr4	A_68_P22859653	40895771	40895815	ag_LACat|INSIDE	Chmp5	82.77	3.37021	1.71718	2.67014	-0.111756	1.02899	1.26852	-1.85726	0.738822	0.0449539
qA5	chr4	A_68_P22861614	41261558	41261602	ag_LACat|INSIDE	Dcaf12	84.6	-3.11029	-3.47048	-2.01525	-1.05539	-0.638253	-0.954304	1.98269	0.459861	0.0369479
qA5	chr4	A_68_P22864043	41678560	41678610	ag_LACat|PROMOTER	Arid3c	80.87	0.248739	0.0202639	0.48899	0.858104	0.978414	0.9517	0.676742	0.140274	0.0306515
qA5	chr4	A_68_P22864088	41687513	41687565	ag_LACat|INSIDE	Sigmar1	80.64	-1.43552	-1.14307	-0.517053	0.428052	-0.409926	0.266902	1.12689	0.430802	0.0393335
qA5	chr4	A_68_P22864091	41687979	41688032	ag_LACat|INSIDE	Sigmar1	80.56	-3.12064	-2.51083	-3.04114	-1.70226	-1.63519	-1.77327	1.1873	0.18883	0.0212873
qA5	chr4	A_68_P22871354	43394705	43394749	ag_LACat|PROMOTER	Rusc2	92.81	1.53359	2.23731	1.36714	-0.0296601	0.629475	0.854857	-1.22779	0.43442	0.0309797
qA5	chr4	A_68_P22871555	43429277	43429321	ag_LACat|INSIDE	Rusc2	82.84	4.47956	3.64385	4.06888	1.99026	2.80466	1.92346	-1.82464	0.428266	0.00854885
qB1	chr4	A_68_P22878717	44726037	44726081	ag_LACat|PROMOTER	Pax5	82.21	1.20204	1.16735	0.679209	-0.0964884	-0.146598	0.580161	-0.90384	0.329163	0.0401184
qB1	chr4	A_68_P22881045	45096997	45097044	ag_LACat|INSIDE	Fbxo10	80.7	-1.52191	-1.1043	-0.567628	-0.327924	-0.207238	0.377674	1.01212	0.403414	0.0480789
qB1	chr4	A_68_P22882729	45421854	45421901	ag_LACat|PROMOTER	Mcart1	80.64	-3.91802	-2.7656	-2.89484	-0.798935	-1.89221	-1.24809	1.87974	0.556672	0.0183358
qB1	chr4	A_68_P22888514	46402148	46402192	ag_LACat|INSIDE	5830415F09Rik	83.44	-0.543283	0.385715	-0.861134	1.6957	0.826327	1.38018	1.6403	0.512891	0.0275929
qB1	chr4	A_68_P22889663	46627221	46627267	ag_LACat|INSIDE	Tbc1d2	80.96	4.32809	4.23323	4.32729	1.31188	2.98795	2.18119	-2.13586	0.420856	0.0471563
qB1	chr4	A_68_P22893528	47258456	47258500	ag_LACat|INSIDE	Col15a1	82.06	4.9898	3.53007	3.68472	0.638144	1.935	1.77247	-2.61966	0.711056	0.0136541
qB1	chr4	A_68_P22894259	47365606	47365650	ag_LACat|PROMOTER	Tgfbr1	83.52	-0.313105	0.193177	-0.0706979	1.15828	1.22302	1.0871	1.21968	0.151416	0.010031
qB1	chr4	A_68_P22898220	48064502	48064546	ag_LACat|INSIDE	Nr4a3	82.98	1.17004	0.956343	0.875617	0.128318	-0.46299	-0.228072	-1.18825	0.212067	0.00881572
qB1	chr4	A_68_P22905510	49534013	49534060	ag_LACat|DIVERGENT_PROMOTER	Zfp189	80.57	-1.60958	-1.68658	-1.43943	0.839697	-0.105309	-0.350879	1.70636	0.355941	0.0378797
qB1	chr4	A_68_P22905511	49534082	49534127	ag_LACat|INSIDE	Zfp189	86.17	-0.814561	-1.98368	-1.63928	0.877883	-0.610987	0.137689	1.61403	0.634141	0.0455072
qB3	chr4	A_68_P22934129	55493395	55493439	Unknown	chr4:55493395-55493439	82.01	2.65946	1.98826	1.66764	0.498063	0.863937	0.24533	-1.56934	0.385209	0.0156469
qB3	chr4	A_68_P22934419	55543648	55543695	ag_LACat|INSIDE	Klf4	80.74	-1.43393	-1.17426	-1.5111	0.490476	-0.40949	-0.482766	1.23917	0.338685	0.0470926
qB3	chr4	A_68_P22934434	55545364	55545408	ag_LACat|PROMOTER	Klf4	82.78	1.63583	1.62402	1.39165	0.1153	-0.558561	0.64207	-1.48423	0.348609	0.0446422
qB3	chr4	A_68_P22953596	58924953	58924997	ag_LACat|INSIDE	AI314180	92.73	2.42722	3.14336	1.78882	0.125066	0.974701	0.846837	-1.80427	0.535397	0.0238145
qB3	chr4	A_68_P22958314	59796406	59796450	ag_LACat|INSIDE	1110054O05Rik	84.66	-3.93944	-5.01057	-2.36116	-0.684536	-0.351001	-2.0211	2.75151	1.04491	0.0486854
qB3	chr4	A_68_P22963965	62021291	62021335	ag_LACat|INSIDE	Fkbp15	86.23	-0.294953	-1.05286	-1.18986	1.98008	1.06407	1.85695	2.47959	0.461583	0.00344806
qB3	chr4	A_68_P22964279	62070040	62070084	ag_LACat|INSIDE	Prpf4	80.87	-1.72369	-1.64933	-1.13986	-0.312843	-1.02102	-0.130173	1.01628	0.371626	0.0431813
qC1	chr4	A_68_P22970352	63077484	63077528	ag_LACat|INSIDE	Whrn	82.04	3.62112	2.69531	2.46295	1.00237	1.83608	1.33638	-1.53485	0.486633	0.0284518
qC1	chr4	A_68_P22973925	63678841	63678885	ag_LACat|INSIDE	Tnc	82.77	4.52156	3.37807	4.22858	0.980171	1.94292	2.15502	-2.35004	0.575151	0.00925829
qC3	chr4	A_68_P23012927	71862510	71862565	ag_LACat|INSIDE	C630043F03Rik	80.99	-2.61184	-2.60148	-1.42915	-0.421176	-1.27111	0.0523565	1.66751	0.636608	0.0389992
qC3	chr4	A_68_P23048398	80557861	80557911	ag_LACat|INSIDE	D4Bwg0951e	80.6	-2.38425	-1.97732	-1.27145	0.982942	-0.541949	-0.420977	1.88435	0.665004	0.0398544
qC3	chr4	A_68_P23062260	83063346	83063404	ag_LACat|PROMOTER	Snapc3	80.71	-1.55535	-1.12378	-1.34769	-0.523121	-0.337916	-0.553792	0.870666	0.156803	0.00803539
qC4	chr4	A_68_P23080555	86221448	86221503	ag_LACat|PROMOTER	Rraga	80.44	-2.8162	-2.04559	-1.44783	-0.772453	-0.0261693	0.0546591	1.85522	0.538341	0.0227952
qC4	chr4	A_68_P23094194	88783218	88783262	ag_LACat|PROMOTER	Mtap	85.76	0.0844068	0.172959	0.342753	0.622402	0.581804	0.410654	0.338247	0.114865	0.0285486
qC5	chr4	A_68_P23118562	94270111	94270164	ag_LACat|PROMOTER	Plaa	80.74	-1.71188	-1.89551	-0.878777	-0.54248	0.597431	0.928203	1.82311	0.619136	0.0337296
qC5	chr4	A_68_P23118615	94281381	94281428	ag_LACat|INSIDE	Ift74	80.59	-1.85777	-1.10982	-1.16184	0.0830849	0.329157	0.768143	1.76994	0.360459	0.00534783
qC6	chr4	A_68_P23134166	97418364	97418410	ag_LACat|INSIDE	Nfia	80.52	-3.73958	-2.2581	-4.19927	-0.563167	-1.98517	-1.37803	2.0902	0.81456	0.0494037
qC6	chr4	A_68_P23140776	98483687	98483732	ag_LACat|INSIDE	Kank4	80.35	-1.29399	-0.68796	0.10942	2.0281	1.35307	0.709942	1.98788	0.642534	0.0235336
qC6	chr4	A_68_P23141230	98591156	98591211	ag_LACat|INSIDE	Usp1	80.7	-2.32569	-2.33584	-1.52651	-1.27548	-0.959762	-0.689684	1.0877	0.357118	0.0346051
qC6	chr4	A_68_P23154326	100964853	100964897	ag_LACat|DOWNSTREAM	ENSMUST00000131864:29476	88.96	-0.34032	-0.153747	-0.29386	-0.838686	-0.563503	-0.878171	-0.497478	0.126592	0.0197979
qC6	chr4	A_68_P23154332	100965654	100965698	ag_LACat|INSIDE	ENSMUST00000131864:28674	92.09	4.94228	4.32375	3.77105	1.56935	2.35392	0.430246	-2.89452	0.732179	0.0174922
qC6	chr4	A_68_P23154335	100965965	100966014	ag_LACat|INSIDE	ENSMUST00000131864:28361	80.86	-1.42095	-0.608078	-0.519762	0.429786	-0.0411684	0.358767	1.09872	0.35387	0.0425866
qC6	chr4	A_68_P23158199	101760754	101760798	ag_LACat|INSIDE	ENSMUST00000106911:629	92.23	2.27143	2.9263	2.08712	-0.413769	0.676846	1.14962	-1.95739	0.585868	0.0321562
qC6	chr4	A_68_P23164318	102786543	102786587	ag_LACat|INSIDE	Wdr78	82.89	1.89702	1.73238	1.63856	-0.00576961	1.01213	0.492667	-1.25631	0.301615	0.0432456
qC6	chr4	A_68_P23165466	102986804	102986863	ag_LACat|INSIDE	Oma1	80.11	-1.20495	-1.48571	-2.28398	-0.362897	-0.238759	0.445391	1.60612	0.469091	0.0192542
qC7	chr4	A_68_P23186708	106500560	106500619	Unknown	chr4:106500560-106500619	79.94	-1.13327	-2.31141	-0.835367	0.309571	1.12878	-0.214247	1.83472	0.687048	0.038074
qC7	chr4	A_68_P23189063	106850712	106850761	ag_LACat|INSIDE	2210012G02Rik	80.45	-1.21869	-1.09284	-0.255367	0.98287	0.861355	0.790103	1.73374	0.292794	0.025787
qC7	chr4	A_68_P23190150	107040819	107040863	ag_LACat|INSIDE	Tmem48	82.93	1.21075	0.828815	1.32064	0.0612023	-0.471193	0.482272	-1.09598	0.346936	0.0380874
qC7	chr4	A_68_P23190565	107107931	107107979	ag_LACat|INSIDE	Glis1	80.49	-2.24503	-1.46514	-1.21395	-0.0810212	-0.881311	-0.510375	1.15047	0.442252	0.0453318
qC7	chr4	A_68_P23193446	107562348	107562392	ag_LACat|PROMOTER	0610037L13Rik	80.32	-0.830685	-0.62659	-0.583388	0.351919	-0.241971	0.185808	0.778806	0.206704	0.0327178
qC7	chr4	A_68_P23194288	107704913	107704957	ag_LACat|PROMOTER	Podn	82.6	1.29552	1.24251	1.94837	-0.085628	0.0355625	0.362613	-1.39128	0.294622	0.0108694
qC7	chr4	A_68_P23196097	108132960	108133004	ag_LACat|INSIDE	Zcchc11	87.95	-0.186246	-0.692015	-1.23545	0.661145	-0.0231586	1.03434	1.26201	0.500179	0.0435604
qC7	chr4	A_68_P23197906	108505769	108505822	ag_LACat|INSIDE	Btf3l4	80.82	-2.76388	-2.08894	-2.15017	-0.611001	-0.733684	-0.00700196	1.88377	0.359333	0.00378205
qC7	chr4	A_68_P23197911	108506457	108506509	ag_LACat|DIVERGENT_PROMOTER	Btf3l4	80.61	-2.19148	-2.3759	-1.13758	0.429599	-0.797254	-0.406816	1.6435	0.610417	0.0361616
qC7	chr4	A_68_P23203724	109649844	109649888	ag_LACat|PROMOTER	Dmrta2	89.95	8.57101	6.3119	4.46227	1.06478	3.45296	2.04626	-4.26039	1.53591	0.0485896
qC7	chr4	A_68_P23203725	109649960	109650012	ag_LACat|PROMOTER	Dmrta2	80.73	-2.13589	-1.7843	-1.76586	-1.03213	-1.16751	-0.475355	1.00368	0.271227	0.0232853
qD1	chr4	A_68_P23219032	114079495	114079539	ag_LACat|INSIDE	Gm12824	92.03	1.77881	2.28811	0.967921	0.521764	0.330076	-0.457464	-1.54682	0.558501	0.0365806
qD1	chr4	A_68_P23222802	114672571	114672615	ag_LACat|PROMOTER	Stil	81.78	-4.39627	-5.62064	-2.87206	-0.867677	-0.389318	2.2631	4.63169	1.44416	0.0226199
qD1	chr4	A_68_P23222807	114673047	114673106	ag_LACat|INSIDE	Stil	80.03	-1.73415	-1.05499	-0.560067	-0.270022	0.483277	0.312195	1.29155	0.464029	0.0414861
qD1	chr4	A_68_P23226521	115571101	115571145	ag_LACat|INSIDE	ENSMUST00000165938:7852	88.56	1.3476	0.711891	0.423045	-0.850344	-0.261897	-0.225288	-1.27335	0.388334	0.0231453
qD1	chr4	A_68_P23226777	115609072	115609120	ag_LACat|INSIDE	Dmbx1	80.81	-2.05262	-1.6758	-1.36434	-0.797322	-1.04977	-0.607809	0.879283	0.266996	0.0271503
qD1	chr4	A_68_P23227083	115652148	115652204	ag_LACat|INSIDE	ENSMUST00000125761:38104	80.99	-2.04743	-2.03327	-1.74181	-0.843826	-1.49924	-0.940258	0.846393	0.248136	0.0357192
qD1	chr4	A_68_P23229782	116229725	116229769	ag_LACat|DIVERGENT_PROMOTER	Gpbp1l1	80.25	-0.863496	-1.264	-0.519003	1.6472	0.246514	0.906604	1.81561	0.50609	0.027884
qD1	chr4	A_68_P23230191	116299963	116300007	ag_LACat|INSIDE	Nasp	86.98	-0.643663	-0.892293	-0.976119	-0.086082	-0.306398	0.341626	0.820407	0.236833	0.0311634
qD1	chr4	A_68_P23232474	116782205	116782250	ag_LACat|INSIDE	Ptch2	80.79	1.3582	1.69802	2.02048	1.02759	1.23826	0.770308	-0.680183	0.266598	0.0499121
qD1	chr4	A_68_P23232644	116805889	116805940	ag_LACat|INSIDE	Plk3	80.98	-0.511951	-0.201349	0.0215427	0.179076	0.691792	0.524598	0.695742	0.249572	0.032346
qD2.1	chr4	A_68_P23234761	117167766	117167811	ag_LACat|INSIDE	Rnf220	80.99	-1.28924	-1.01935	-1.09326	-0.0930519	-0.744675	-0.428278	0.711949	0.219355	0.0469378
qD2.1	chr4	A_68_P23234769	117168890	117168941	ag_LACat|INSIDE	Rnf220	81	-1.22214	-1.34572	-0.8674	-0.255591	-0.527802	-0.661602	0.663422	0.214581	0.0249805
qD2.1	chr4	A_68_P23240390	118110033	118110078	ag_LACat|PROMOTER	Cdc20	80.91	-0.84216	-0.583635	-0.700011	-0.154655	0.137744	0.45009	0.852995	0.203601	0.0255018
qD2.1	chr4	A_68_P23240955	118214466	118214510	ag_LACat|INSIDE	Tmem125	82.59	4.63055	3.20413	4.32578	1.12723	1.8824	2.07537	-2.35849	0.590323	0.0145382
qD2.1	chr4	A_68_P23244007	118846862	118846913	ag_LACat|PROMOTER	Zfp691	80.63	-0.24406	-1.21362	-0.800167	0.365228	0.627676	0.212424	1.15439	0.328358	0.0385458
qD2.1	chr4	A_68_P23244379	118904986	118905030	ag_LACat|INSIDE	AU022252	92.12	1.15448	1.4418	0.912411	0.641485	0.600468	0.467945	-0.599595	0.167687	0.0473166
qD2.2	chr4	A_68_P23250464	119960640	119960684	ag_LACat|PROMOTER	Foxo6	81.29	-3.06347	-2.91572	-1.8914	-0.416494	-0.964051	-1.39035	1.69989	0.531046	0.0241297
qD2.2	chr4	A_68_P23251106	120078426	120078470	ag_LACat|INSIDE	Scmh1	86.69	-0.413147	-1.21656	-0.999732	0.501848	-0.240913	0.310574	1.06698	0.377742	0.0313541
qD2.2	chr4	A_68_P23252018	120243312	120243363	ag_LACat|PROMOTER	Ctps	80.77	-1.0473	-0.807243	-0.597411	-0.0847559	-0.331865	0.42327	0.819536	0.287615	0.0452281
qD2.2	chr4	A_68_P23253011	120419506	120419550	ag_LACat|INSIDE	Kcnq4	86.51	0.686959	0.457252	0.293356	0.0041425	-0.363161	-0.131455	-0.64268	0.180761	0.0149293
qD2.2	chr4	A_68_P23254536	120689836	120689880	ag_LACat|PROMOTER	Smap2	89.17	1.75046	2.28172	1.07783	0.16845	0.560686	0.211119	-1.38992	0.385857	0.0447775
qD2.2	chr4	A_68_P23260020	122638315	122638359	ag_LACat|INSIDE	Mfsd2a	88.95	-0.49631	-0.452454	-0.535974	-1.39673	-0.95793	-1.38558	-0.751834	0.137633	0.0320317
qD2.2	chr4	A_68_P23260193	122672993	122673047	ag_LACat|PROMOTER	Mycl1	80.02	-3.46611	-2.16842	-1.89457	-0.17282	0.375964	-0.40293	2.44311	0.584391	0.0219647
qD2.2	chr4	A_68_P23264567	123427651	123427695	ag_LACat|PROMOTER	Akirin1	87.98	0.0255601	-0.276294	-1.00354	1.53107	0.552934	0.638674	1.32565	0.504722	0.0387097
qD2.2	chr4	A_68_P23265187	123582818	123582877	ag_LACat|INSIDE	Mycbp	79.98	-2.10074	-2.93781	-1.92837	-0.47889	-0.00487319	0.673268	2.38547	0.527525	0.00652116
qD2.2	chr4	A_68_P23267378	123954663	123954722	Unknown	chr4:123954663-123954722	80.01	-0.372093	-2.33166	-1.34553	1.21292	1.87894	2.15429	3.09848	0.690041	0.0172037
qD2.2	chr4	A_68_P23267379	123954796	123954841	Unknown	chr4:123954796-123954841	80.93	-1.42298	-1.07184	-0.753861	0.113661	-0.578003	-0.190906	0.864476	0.32119	0.0360229
qD2.2	chr4	A_68_P23277932	125735548	125735592	ag_LACat|PROMOTER	Oscp1	81.87	-2.35107	-2.86193	-1.09613	-0.109151	-0.767665	0.401513	1.94461	0.704654	0.0441727
qD2.2	chr4	A_68_P23277933	125735713	125735761	ag_LACat|PROMOTER	Oscp1	80.49	-1.76648	-1.18793	-0.851703	-0.0337882	-0.451713	0.413222	1.24461	0.422027	0.0273837
qD2.2	chr4	A_68_P23280029	126106861	126106905	ag_LACat|PROMOTER	Eif2c3	87.84	-1.38187	-1.91929	-2.07453	0.397288	-0.432142	0.111454	1.81743	0.369967	0.00512889
qD2.2	chr4	A_68_P23288223	127665242	127665286	ag_LACat|PROMOTER	ENSMUST00000144298:-23	88.19	0.216296	0.455931	0.156883	-0.80272	-0.318329	-0.509355	-0.819838	0.189649	0.0119399
qD2.2	chr4	A_68_P23291912	128263293	128263337	ag_LACat|INSIDE	Zscan20	82.04	4.98315	3.15977	3.63308	1.10435	2.41676	2.2526	-2.00077	0.783111	0.0471249
qD2.2	chr4	A_68_P23294133	128639192	128639247	ag_LACat|INSIDE	Adc	80.42	-0.441303	-0.622409	-0.327623	0.20609	0.349229	-0.103835	0.614273	0.179258	0.0242903
qD2.2	chr4	A_68_P23296399	129054314	129054367	ag_LACat|INSIDE	Zbtb8a	80.87	-1.68357	-2.20383	-1.39464	-0.164341	-0.359899	-0.257546	1.50008	0.239419	0.0194083
qD2.2	chr4	A_68_P23296721	129138758	129138806	ag_LACat|PROMOTER	Bsdc1	80.69	-0.307098	-0.321207	0.455939	0.683752	1.24487	0.701574	0.934186	0.359968	0.0470999
qD2.2	chr4	A_68_P23297032	129190684	129190728	ag_LACat|PROMOTER	Marcksl1	86.49	-0.0204017	-0.464206	-0.209204	0.326363	0.283672	0.570624	0.624824	0.177979	0.0203268
qD2.2	chr4	A_68_P23298602	129488326	129488374	ag_LACat|PROMOTER	Ptp4a2	80.74	-0.17252	-0.272696	-0.162352	0.640077	0.386285	0.531933	0.721954	0.0887847	0.00359567
qD2.2	chr4	A_68_P23299954	129724880	129724924	ag_LACat|PROMOTER	Col16a1	92.62	1.16274	1.73563	0.655269	0.512157	-0.0611122	-0.327882	-1.14349	0.457144	0.048274
qD2.3	chr4	A_68_P23308457	131375424	131375468	ag_LACat|INSIDE	Ptpru	82.09	3.49966	2.86297	2.53052	0.124206	1.96445	1.01764	-1.92896	0.665961	0.0479777
qD2.3	chr4	A_68_P23310232	131669862	131669906	ag_LACat|INSIDE	Oprd1	82.88	3.80427	3.66938	3.09949	0.225254	1.25025	1.53895	-2.51956	0.501797	0.0107004
qD2.3	chr4	A_68_P23310999	131830054	131830104	ag_LACat|DIVERGENT_PROMOTER	Taf12	80.9	-2.03836	-1.51798	-1.03047	-0.515984	-0.413804	0.320186	1.32573	0.452631	0.0282665
qD2.3	chr4	A_68_P23311151	131864558	131864605	ag_LACat|DIVERGENT_PROMOTER	Snhg12	80.87	-0.975728	-0.807779	-0.665273	0.188828	-0.370911	0.152677	0.806458	0.220925	0.0293974
qD2.3	chr4	A_68_P23316407	132776804	132776848	ag_LACat|INSIDE	Cd164l2	85.16	3.45329	2.69483	4.33127	0.913477	1.78795	0.0886482	-2.5631	0.786641	0.0197944
qD2.3	chr4	A_68_P23317854	133042232	133042276	ag_LACat|INSIDE	Fam46b	82.16	5.38117	3.34523	4.31265	1.34335	2.70817	1.98254	-2.335	0.801981	0.0365947
qD2.3	chr4	A_68_P23317855	133042356	133042402	ag_LACat|INSIDE	Fam46b	80.69	4.34928	3.81511	3.64432	2.07971	2.86494	2.49163	-1.45747	0.358516	0.00946443
qD3	chr4	A_68_P23325221	134409649	134409693	ag_LACat|PROMOTER	Tmem57	81.65	-5.21639	-4.26293	-3.3172	-0.196643	-2.14593	-0.815593	3.21279	0.917184	0.0156282
qD3	chr4	A_68_P23331196	135472765	135472809	ag_LACat|INSIDE	Cnr2	82.63	4.50923	3.24683	3.36577	0.449536	1.82453	1.37474	-2.491	0.659079	0.0120234
qD3	chr4	A_68_P23331439	135519382	135519426	ag_LACat|PROMOTER	Gale	80.9	-1.14878	-1.77335	-0.741909	0.144555	-0.603201	0.26198	1.15579	0.466142	0.0465156
qD3	chr4	A_68_P23331869	135609312	135609356	ag_LACat|PROMOTER	Rpl11	82.47	1.0496	1.16873	0.587328	-0.221556	-0.275077	0.284489	-1.00593	0.290333	0.0161212
qD3	chr4	A_68_P23334940	136193372	136193416	ag_LACat|INSIDE	ENSMUST00000146123:14888	82.13	2.10779	2.20415	1.87088	0.0587655	0.767826	0.290365	-1.68862	0.251289	0.00622936
qD3	chr4	A_68_P23339117	136852408	136852454	ag_LACat|INSIDE	Wnt4	80.47	4.53359	3.85825	3.75259	3.08806	3.46117	2.97126	-0.87465	0.320369	0.0487492
qD3	chr4	A_68_P23342100	137351824	137351868	ag_LACat|INSIDE	Alpl	82.59	1.77448	1.64434	3.06902	0.0502341	0.101559	0.614364	-1.90723	0.518358	0.0382653
qD3	chr4	A_68_P23349522	138629950	138629994	ag_LACat|INSIDE	Htr6	89.97	3.33273	4.42444	2.22181	0.0393515	1.14652	1.19229	-2.5336	0.826922	0.0367713
qD3	chr4	A_68_P23352771	139130470	139130514	ag_LACat|PROMOTER	Iffo2	87.72	1.69025	1.21119	1.51253	3.04953	2.92389	3.07152	1.54366	0.151707	0.00443075
qD3	chr4	A_68_P23352994	139160798	139160847	ag_LACat|INSIDE	Iffo2	80.48	4.06132	2.8	3.71338	0.780919	-0.238759	0.445391	-3.19571	0.55207	0.00315788
qD3	chr4	A_68_P23352996	139161037	139161081	ag_LACat|INSIDE	Iffo2	82.19	5.53096	3.45208	3.72967	0.673057	1.95911	1.96612	-2.70481	0.88304	0.0323328
qD3	chr4	A_68_P23353259	139198138	139198182	ag_LACat|INSIDE	Aldh4a1	82.72	3.11998	2.34806	3.052	1.3519	1.78881	0.915952	-1.48779	0.407212	0.0135054
qD3	chr4	A_68_P23353413	139225072	139225116	ag_LACat|INSIDE	Tas1r2	82.96	2.85351	2.85661	3.13682	1.07007	1.3872	1.38162	-1.66935	0.162252	0.0003091
qD3	chr4	A_68_P23361406	140543167	140543212	ag_LACat|INSIDE	Atp13a2	80.5	-1.15811	-0.867655	-1.0194	0.0359543	-0.179923	-0.29178	0.869806	0.147019	0.00258855
qD3	chr4	A_68_P23362018	140634274	140634319	ag_LACat|DIVERGENT_PROMOTER	Necap2	80.12	-1.46158	-0.745532	-1.27331	0.0430463	-0.621553	-0.345729	0.85206	0.332383	0.042302
qD3	chr4	A_68_P23362915	140803443	140803487	ag_LACat|INSIDE	Arhgef19	82.88	1.25976	1.82597	1.94454	0.398307	0.893103	0.543292	-1.06519	0.292426	0.018172
qE1	chr4	A_68_P23363726	140938216	140938260	ag_LACat|INSIDE	Fam131c	82.52	3.19588	2.4198	2.34291	0.154745	1.26773	1.3098	-1.74211	0.531227	0.0239053
qE1	chr4	A_68_P23364273	141028839	141028883	ag_LACat|INSIDE	Spen	82.34	6.09551	5.85048	5.47623	2.95288	3.74838	1.77215	-2.98294	0.615763	0.0264046
qE1	chr4	A_68_P23364274	141028926	141028970	ag_LACat|INSIDE	Spen	82.96	4.67867	3.8862	3.96994	2.11926	1.92146	2.1928	-2.10043	0.271392	0.00873393
qE1	chr4	A_68_P23364323	141034482	141034526	ag_LACat|INSIDE	Spen	82.82	5.089	3.48785	4.48582	2.2727	2.90924	1.96039	-1.97344	0.609156	0.031273
qE2	chr4	A_68_P23393401	147645952	147645996	ag_LACat|INSIDE	Ptchd2	82.69	0.646734	1.30963	0.397793	0.171797	-0.390067	-0.409464	-0.993963	0.377808	0.0463419
qE2	chr4	A_68_P23393403	147646187	147646231	ag_LACat|INSIDE	Ptchd2	82.24	2.45316	1.81298	1.73845	0.42073	1.00228	0.826534	-1.25168	0.325816	0.0136984
qE2	chr4	A_68_P23394433	147822470	147822515	ag_LACat|DIVERGENT_PROMOTER	Mtor	80.34	-2.11492	-1.52373	-1.17603	0.0529544	-0.794409	0.306713	1.45998	0.495584	0.0292278
qE2	chr4	A_68_P23394434	147822593	147822642	ag_LACat|DIVERGENT_PROMOTER	Mtor	80.83	-1.64037	-1.08919	-0.33148	0.712647	-0.0970714	0.47392	1.38351	0.505922	0.0461593
qE2	chr4	A_68_P23397202	148265128	148265172	ag_LACat|INSIDE	Casz1	80.82	0.143155	0.0284981	0.205761	0.632318	0.511166	0.318105	0.361391	0.117082	0.0380676
qE2	chr4	A_68_P23397281	148275240	148275284	ag_LACat|INSIDE	Casz1	92.81	4.03576	3.9598	2.61512	0.63653	2.42832	0.906281	-2.21318	0.832155	0.0395114
qE2	chr4	A_68_P23397715	148326702	148326746	ag_LACat|INSIDE	Casz1	82.18	2.34555	2.92524	2.10382	1.16854	1.07872	0.0893989	-1.67932	0.481275	0.0203352
qE2	chr4	A_68_P23399818	148682339	148682387	ag_LACat|PROMOTER	Kif1b	80.72	-1.5837	-1.18358	-0.384029	-0.0570393	0.0479574	0.61796	1.2534	0.459163	0.0495829
qE2	chr4	A_68_P23400516	148800682	148800731	ag_LACat|INSIDE	Ube4b	80.99	-0.423079	-1.29007	-0.628472	0.565136	0.433121	-0.261264	1.0262	0.422851	0.0487272
qE2	chr4	A_68_P23401741	149029526	149029570	ag_LACat|INSIDE	Pik3cd	82.47	4.60669	3.60719	3.29364	1.54971	1.6344	1.00317	-2.44008	0.484772	0.0123896
qE2	chr4	A_68_P23402414	149148446	149148491	ag_LACat|PROMOTER	Slc25a33	89.4	3.86096	2.96079	2.20577	0.510184	1.3607	1.51921	-1.87914	0.646427	0.0377285
qE2	chr4	A_68_P23415827	151363212	151363264	ag_LACat|PROMOTER	Thap3	80.94	-2.43614	-1.618	-1.78109	-0.534087	-0.66819	-0.364711	1.42275	0.27582	0.0201259
qE2	chr4	A_68_P23416684	151500009	151500053	ag_LACat|INSIDE	Espn	82.21	1.39166	1.52935	0.923474	0.411624	-0.244586	-0.087648	-1.25503	0.311254	0.00977601
qE2	chr4	A_68_P23416914	151534007	151534051	ag_LACat|INSIDE	Hes2	82.69	0.386272	0.00156495	0.299505	-0.491003	-0.725639	-0.188412	-0.697465	0.222084	0.026101
qE2	chr4	A_68_P23418019	151699690	151699746	ag_LACat|DIVERGENT_PROMOTER	Rpl22	80.97	-0.724698	-0.596194	-0.778076	0.0643128	-0.282451	0.326508	0.73578	0.188066	0.0430518
qE2	chr4	A_68_P23424871	152806869	152806913	ag_LACat|INSIDE	Ajap1	82.93	4.42226	3.30818	3.41743	1.86801	2.2342	1.73739	-1.76943	0.410902	0.024524
qE2	chr4	A_68_P23425243	152857051	152857095	ag_LACat|PROMOTER	Ajap1	92.34	1.69202	3.25839	2.76028	0.306329	1.61219	0.578431	-1.73792	0.702039	0.0475754
qE2	chr4	A_68_P23435248	154335081	154335125	ag_LACat|INSIDE	Hes5	88.48	0.431405	0.687281	0.181622	-0.0820844	-0.580833	-0.368411	-0.777212	0.237173	0.0193745
qE2	chr4	A_68_P23436701	154524560	154524610	ag_LACat|DOWNSTREAM	Ski	80.19	-0.241665	-0.541423	0.0206002	0.725913	0.892137	0.439787	0.940108	0.24043	0.0119511
qE2	chr4	A_68_P23439841	155027081	155027125	ag_LACat|INSIDE	Mmp23	82.74	0.0345329	0.536802	0.103645	-0.548787	-0.938887	-0.635046	-0.932567	0.224931	0.0108081
qE2	chr4	A_68_P23439973	155043646	155043690	ag_LACat|PROMOTER	Mib2	80.87	-2.73738	-1.54225	-2.07828	-1.19257	-0.240904	-1.05776	1.2889	0.524947	0.0487103
qE2	chr4	A_68_P23440514	155144770	155144814	ag_LACat|INSIDE	Vwa1	82.13	2.08523	0.979786	2.0441	0.703861	0.365939	-0.174388	-1.40457	0.504255	0.0392285
qE2	chr4	A_68_P23440918	155215643	155215688	ag_LACat|INSIDE	Mxra8	80.71	2.12433	1.55676	1.65331	2.38367	2.87734	2.27847	0.735027	0.293882	0.0448371
qE2	chr4	A_68_P23441975	155408849	155408894	ag_LACat|DOWNSTREAM	Ttll10	81	3.58625	2.86251	4.73374	1.0117	2.58701	1.23016	-2.11787	0.847132	0.0454064
qA1	chr5	A_68_P23446277	3647175	3647234	ag_LACat|INSIDE	Gatad1	80.19	-1.94221	-1.96004	-1.32595	-0.642653	-0.284642	0.864457	1.72179	0.541387	0.0456009
qA1	chr5	A_68_P23446279	3647545	3647589	ag_LACat|INSIDE	Gatad1	81.49	-4.64949	-4.78788	-2.20109	0.017795	-1.3103	-0.687805	3.21938	0.999216	0.0444253
qA1	chr5	A_68_P23451676	4755961	4756005	ag_LACat|INSIDE	Fzd1	82.22	2.37835	1.74335	2.22944	0.827784	1.69097	0.937648	-0.964915	0.378045	0.0499113
qA1	chr5	A_68_P23457345	5749151	5749195	ag_LACat|INSIDE	Steap1	92.91	2.07344	2.84687	2.13656	0.472664	1.67085	0.886327	-1.34235	0.489347	0.04101
qA1	chr5	A_68_P23468796	8622618	8622662	ag_LACat|INSIDE	Rundc3b	92.54	1.9955	1.38651	1.69287	0.459035	0.944244	-0.247686	-1.30643	0.426094	0.0442522
qA3	chr5	A_68_P23536309	22924180	22924229	ag_LACat|INSIDE	AK088565:149	80.63	-1.69151	-1.8127	-1.18958	-0.711782	-0.138044	0.220652	1.35487	0.377458	0.0187408
qA3	chr5	A_68_P23539564	23535911	23535955	ag_LACat|INSIDE	Fam126a	87.12	-0.595115	-0.395734	-0.914392	0.952507	0.0982087	0.335141	1.09703	0.331242	0.0297547
qA3	chr5	A_68_P23541415	23889573	23889625	ag_LACat|INSIDE	Nos3	80.23	-0.669126	-0.52295	-0.768317	0.218864	0.023652	-0.0469083	0.718667	0.123085	0.00264557
qA3	chr5	A_68_P23542141	23988268	23988312	ag_LACat|INSIDE	Agap3	82.73	4.32234	2.82942	3.00936	0.228265	0.606884	-0.879919	-3.40197	0.748418	0.00636026
qA3	chr5	A_68_P23542161	23990926	23990974	ag_LACat|INSIDE	Agap3	80.88	2.21847	2.31917	2.09831	1.88714	1.57221	1.31446	-0.620715	0.187332	0.0499202
qA3	chr5	A_68_P23544156	24348846	24348904	ag_LACat|PROMOTER	Rheb	80.72	-1.76015	-1.68516	-0.767164	-0.0717595	-0.466801	0.186891	1.28693	0.415842	0.0356014
qA3	chr5	A_68_P23544157	24348937	24348993	ag_LACat|PROMOTER	Rheb	80.67	-1.28669	-1.32354	-0.941113	0.0562252	-0.182848	0.0340065	1.15291	0.161713	0.0026471
qA3	chr5	A_68_P23547795	25005750	25005802	ag_LACat|INSIDE	4831440E17Rik	80.81	-3.11875	-1.95602	-1.87411	-0.561242	-1.04118	-0.625691	1.57359	0.450963	0.0458309
qA3	chr5	A_68_P23547918	25035180	25035225	ag_LACat|PROMOTER	1700096K18Rik	80.73	-1.03607	-0.623545	-0.369566	0.550071	0.236766	0.544064	1.12003	0.243035	0.014073
qB1	chr5	A_68_P23560509	28398374	28398423	ag_LACat|INSIDE	Insig1	80.6	-2.20261	-1.77848	-0.851141	2.39113	0.228479	0.427425	2.62642	0.889302	0.0417452
qB1	chr5	A_68_P23562828	28784647	28784691	ag_LACat|PROMOTER	9530036O11Rik	84.79	-2.01172	-2.49108	-1.46435	-0.527259	-0.473004	-0.894114	1.35759	0.350168	0.0292121
qB1	chr5	A_68_P23566423	29522265	29522309	ag_LACat|PROMOTER	Rnf32	83.7	-0.365458	0.657562	0.215649	1.60884	1.45538	1.5642	1.37356	0.279081	0.0407223
qB1	chr5	A_68_P23570785	30440700	30440744	ag_LACat|INSIDE	Fam59b	82.39	0.739528	1.15453	0.863817	0.315449	-0.405676	-0.173142	-1.00708	0.27391	0.0230826
qB1	chr5	A_68_P23571066	30482087	30482136	ag_LACat|INSIDE	Hadhb	80.52	-1.79374	-1.60333	-1.71489	-0.47026	-0.655779	-0.411678	1.19141	0.105172	0.000318238
qB1	chr5	A_68_P23576266	31371433	31371477	ag_LACat|INSIDE	Cad	82.43	4.96436	3.48297	4.05464	1.74193	2.27107	1.70793	-2.26035	0.50104	0.0216369
qB1	chr5	A_68_P23585884	33206050	33206105	ag_LACat|DIVERGENT_PROMOTER	Depdc5	80.73	-1.89248	-1.27721	-0.685612	-0.00417429	1.01503	1.16936	2.01184	0.585083	0.0166505
qB1	chr5	A_68_P23586710	33360974	33361025	ag_LACat|PROMOTER	Ywhah	80.9	-0.497935	-0.0279638	0.463783	1.1223	0.798722	1.72767	1.23694	0.448987	0.0335215
qB1	chr5	A_68_P23588498	33721646	33721700	ag_LACat|INSIDE	4933407H18Rik	80.61	-2.10416	-1.69719	-1.73428	-0.382174	-1.07736	0.138837	1.40498	0.393715	0.0442378
qB1	chr5	A_68_P23588829	33774097	33774141	ag_LACat|PROMOTER	ENSMUST00000030994:-274	88.29	-0.437756	-0.276062	-0.438353	-1.2148	-1.48686	-2.0913	-1.21359	0.255575	0.0378501
qB1	chr5	A_68_P23588844	33775994	33776042	ag_LACat|PROMOTER	ENSMUST00000030994:-2174	80.7	-1.46344	-1.46195	-1.22728	-0.0303605	-0.372789	-0.535119	1.07147	0.185543	0.00757619
qB2	chr5	A_68_P23590565	34035184	34035229	ag_LACat|INSIDE	AK172441:90180	80.45	2.91647	3.46169	2.81366	1.36549	1.89176	2.45001	-1.16152	0.419842	0.0440873
qB2	chr5	A_68_P23592056	34343661	34343705	ag_LACat|INSIDE	Nat8l	82.27	4.10229	3.16864	3.87622	1.20718	2.12142	1.84602	-1.99084	0.450702	0.00701109
qB2	chr5	A_68_P23595117	34916172	34916216	ag_LACat|PROMOTER	Add1	86.88	-0.466276	-0.573338	-0.657369	0.535256	-0.0516343	0.536609	0.905738	0.205066	0.0355928
qB2	chr5	A_68_P23595694	35002840	35002896	ag_LACat|DIVERGENT_PROMOTER	Nop14	80.24	-3.91295	-2.16636	-2.15878	-0.0701895	-0.57227	-0.810006	2.26188	0.654446	0.0468727
qB3	chr5	A_68_P23607765	36807678	36807733	ag_LACat|PROMOTER	Grpel1	80.95	-2.39108	-1.99487	-2.50202	-0.299617	-0.861891	-1.39799	1.44282	0.384597	0.0282526
qB3	chr5	A_68_P23609090	37086922	37086966	ag_LACat|INSIDE	D5Ertd579e	92.72	4.67412	3.65841	2.65881	0.701721	1.51458	0.978801	-2.59874	0.669819	0.0324481
qB3	chr5	A_68_P23615741	38217822	38217880	ag_LACat|PROMOTER	Msx1	80.98	-5.03665	-4.45551	-3.58824	-2.29404	-2.29793	-0.908553	2.52662	0.721219	0.0158712
qB3	chr5	A_68_P23644434	43623800	43623844	ag_LACat|PROMOTER	Cpeb2	83.56	-2.42478	-0.934615	-2.15728	-0.212867	-0.287808	0.299277	1.77176	0.52514	0.0459023
qB3	chr5	A_68_P23658788	46247966	46248010	ag_LACat|PROMOTER	Lcorl	82.97	3.19219	1.96493	3.02203	0.917573	1.1407	1.58925	-1.51054	0.474702	0.0397299
qC1	chr5	A_68_P23692826	52506375	52506419	ag_LACat|PROMOTER	AK076709:-2155	82.95	1.36978	0.951443	1.73301	0.27305	0.513965	0.0298866	-1.07911	0.298467	0.021917
qC1	chr5	A_68_P23720372	58111337	58111385	ag_LACat|INSIDE	Pcdh7	80.92	-1.41735	-0.870712	-0.759734	0.549663	0.149298	-0.166478	1.19343	0.335142	0.0147235
qC3.1	chr5	A_68_P23749115	64483986	64484030	ag_LACat|PROMOTER	Pgm1	82.4	1.44621	0.83987	1.32051	0.288287	-0.0507056	0.67679	-0.897406	0.322462	0.0334514
qC3.1	chr5	A_68_P23757771	66089891	66089950	ag_LACat|PROMOTER	Pds5a	80.92	-1.75989	-1.89492	-1.90719	-0.641281	-0.434652	-0.0895608	1.46551	0.169928	0.00773514
qC3.1	chr5	A_68_P23763267	67067813	67067857	ag_LACat|INSIDE	Uchl1	80.69	-0.437613	-0.311593	-0.41551	-0.0604931	-0.107311	-0.0604718	0.312147	0.0444662	0.00774164
qC3.1	chr5	A_68_P23766708	67621862	67621906	ag_LACat|INSIDE	AK139741:45617	81.5	-2.53053	-2.18738	-1.20697	-0.376697	-1.14284	-0.0992469	1.43537	0.578603	0.0496918
qC3.1	chr5	A_68_P23766885	67652316	67652360	ag_LACat|INSIDE	Tmem33	83.05	-0.576148	-0.0543861	-0.589303	0.70371	1.12072	1.34934	1.46454	0.29815	0.00484837
qC3.2	chr5	A_68_P23790211	72558986	72559032	ag_LACat|INSIDE	Commd8	80.96	-3.35382	-1.95385	-1.64284	0.340372	0.33602	-0.772908	2.28466	0.732054	0.0284314
qC3.2	chr5	A_68_P23796627	73646713	73646759	ag_LACat|INSIDE	Fryl	80.5	-1.44081	-0.908823	-1.44046	-0.144391	-0.750084	0.0141275	0.969914	0.334868	0.0327212
qC3.2	chr5	A_68_P23797494	73797444	73797488	ag_LACat|INSIDE	Cwh43	92.31	1.96835	2.86722	1.53111	0.127369	1.22833	0.686006	-1.44166	0.580636	0.0487557
qC3.3	chr5	A_68_P23797917	73883550	73883596	ag_LACat|INSIDE	Dcun1d4	80.68	-1.99223	-1.14614	-0.975254	0.943795	0.202962	0.21259	1.82432	0.457042	0.0116907
qC3.3	chr5	A_68_P23801183	74489481	74489525	ag_LACat|PROMOTER	Snora26	86.3	-0.556444	-2.0031	-1.73835	0.518012	-0.166002	1.22861	1.9595	0.691838	0.0313374
qC3.3	chr5	A_68_P23803970	74931849	74931893	ag_LACat|INSIDE	Fip1l1	87.79	-0.722322	-0.390443	-1.91939	1.81096	0.336633	0.455287	1.87835	0.765252	0.0471646
qC3.3	chr5	A_68_P23807612	75547469	75547518	ag_LACat|PROMOTER	Pdgfra	80.66	-0.752788	-0.131738	-0.0649943	0.584297	0.423933	0.878244	0.945331	0.287419	0.0293841
qC3.3	chr5	A_68_P23816541	76958380	76958428	ag_LACat|INSIDE	Exoc1	80.25	-1.70667	-1.99071	-1.07743	0.048866	-0.449151	-0.333668	1.34695	0.343207	0.0203736
qC3.3	chr5	A_68_P23818504	77286895	77286939	ag_LACat|INSIDE	C530008M17Rik	82.1	1.3806	0.505255	1.64367	-0.0154163	-1.40988	-0.863899	-1.93957	0.612211	0.0228622
qC3.3	chr5	A_68_P23818505	77287026	77287070	ag_LACat|INSIDE	C530008M17Rik	82.33	1.96891	1.38955	1.1503	0.191437	0.0813065	-0.0980896	-1.4447	0.267314	0.0183152
qC3.3	chr5	A_68_P23818506	77287203	77287247	ag_LACat|INSIDE	C530008M17Rik	82.93	2.54602	1.68716	2.13074	0.575525	0.379564	0.526617	-1.6274	0.250553	0.0180381
qC3.3	chr5	A_68_P23819153	77404081	77404125	ag_LACat|INSIDE	Srp72	80.66	-1.43484	-1.02785	-0.841439	-0.0463608	-0.649079	-0.0865545	0.840712	0.301905	0.0330615
qC3.3	chr5	A_68_P23819154	77404145	77404201	ag_LACat|INSIDE	Srp72	80.12	-2.47544	-1.78524	-1.30256	-0.507847	-0.433598	0.344867	1.65556	0.500551	0.0208634
qE1	chr5	A_68_P23842570	82223607	82223651	ag_LACat|INSIDE	Lphn3	82.63	8.2547	5.22891	7.02089	1.41485	4.55816	3.69198	-3.61317	1.48258	0.0484208
qE1	chr5	A_68_P23872839	88993614	88993669	ag_LACat|DOWNSTREAM	Utp3	80.99	-1.95795	-1.31652	-0.814077	-0.0604943	-0.574501	0.528336	1.3273	0.530416	0.0446876
qE2	chr5	A_68_P23893300	92706188	92706239	ag_LACat|INSIDE	Naaa	80.94	4.65933	4.51204	3.25882	-0.183531	1.42453	-0.440929	-3.87671	0.839355	0.00742828
qE2	chr5	A_68_P23893305	92707156	92707200	ag_LACat|INSIDE	Naaa	84.1	2.8432	2.64838	2.55822	1.22403	1.89584	1.96205	-0.989296	0.26115	0.0400429
qE2	chr5	A_68_P23895411	93104067	93104111	ag_LACat|INSIDE	Ccdc158	82.62	3.50741	2.56546	3.84669	1.538	2.21003	1.56018	-1.53712	0.492889	0.0364236
qE2	chr5	A_68_P23895455	93112470	93112514	ag_LACat|INSIDE	Shroom3	84.42	-3.57337	-4.67056	-2.54237	-2.01915	-0.620362	-1.04838	2.36614	0.83957	0.0398715
qE2	chr5	A_68_P23898569	93635599	93635647	ag_LACat|PROMOTER	Ccni	80.22	-1.69278	-1.28802	-0.823926	-0.405754	-0.417917	-0.0771166	0.967979	0.296094	0.0442315
qE3	chr5	A_68_P23905257	96639210	96639261	ag_LACat|INSIDE	Mrpl1	80.91	-1.2317	-1.19671	-0.701722	0.338741	-0.25651	0.394184	1.20218	0.309778	0.0121357
qE3	chr5	A_68_P23912413	97821466	97821510	ag_LACat|PROMOTER	Naa11	82.97	6.94047	4.13151	5.85487	1.09548	2.92291	3.05234	-3.28537	1.18362	0.0366022
qE3	chr5	A_68_P23916638	98614079	98614123	ag_LACat|INSIDE	Prdm8	82.16	1.26663	0.379783	0.656314	-0.639308	-0.934688	0.113111	-1.25454	0.46859	0.0384143
qE4	chr5	A_68_P23927397	100469344	100469403	ag_LACat|INSIDE	Enoph1	80.53	-0.579502	-1.15369	0.342455	1.55508	1.08343	1.60025	1.8765	0.49074	0.0367511
qE4	chr5	A_68_P23928043	100587765	100587824	ag_LACat|INSIDE	Tmem150c	80.93	-0.481543	-0.96476	-0.523443	0.602148	0.0822931	0.463226	1.03914	0.25308	0.00903022
qE4	chr5	A_68_P23936214	102077115	102077171	ag_LACat|INSIDE	AK139772:329069	80.92	-2.05669	-2.10029	-1.40532	-0.355299	-1.05271	0.0722146	1.40884	0.451183	0.0292553
qE4	chr5	A_68_P23936337	102093920	102093979	ag_LACat|PROMOTER	Nkx6-1	80.42	-0.418611	-1.50179	-0.765463	1.14168	1.24706	0.445391	1.84	0.466106	0.0119965
qE5	chr5	A_68_P23950021	104475644	104475694	ag_LACat|PROMOTER	Nudt9	80.96	-1.32461	-1.17016	-0.625952	0.236632	-0.331839	-0.3403	0.895072	0.328888	0.0354237
qE5	chr5	A_68_P23955550	105910255	105910305	ag_LACat|INSIDE	Lrrc8b	80.61	4.35176	3.5818	4.26931	0.721484	2.48856	2.0618	-2.31034	0.633948	0.0328015
qF	chr5	A_68_P23968452	108155485	108155529	ag_LACat|PROMOTER	Gfi1	88.53	3.54076	3.22901	3.80667	-1.1208	-0.821452	1.10245	-3.80542	0.705051	0.026524
qF	chr5	A_68_P23973506	109106670	109106714	ag_LACat|PROMOTER	Slc26a1	82.84	2.74122	1.92292	2.2534	1.15302	1.22129	0.835922	-1.23577	0.290998	0.0196002
qF	chr5	A_68_P23974100	109203943	109203987	ag_LACat|DOWNSTREAM	Tmed11	82.93	5.21797	3.62162	3.58578	0.938503	2.53403	1.82673	-2.37537	0.816303	0.029577
qF	chr5	A_68_P23974101	109204043	109204087	ag_LACat|DOWNSTREAM	Tmed11	82.81	5.03272	3.61799	3.75042	1.22373	2.41912	2.55352	-2.06825	0.713435	0.0288679
qF	chr5	A_68_P23982207	111268875	111268923	ag_LACat|DIVERGENT_PROMOTER	Hscb	80.54	-1.6802	-1.18033	-0.46414	1.57926	-0.00349305	0.672774	1.85774	0.662509	0.0356434
qF	chr5	A_68_P23984910	111714358	111714402	ag_LACat|INSIDE	Ttc28	82.99	5.87624	4.31954	4.61571	1.75954	3.04884	1.42852	-2.8582	0.793243	0.0141817
qF	chr5	A_68_P23985684	111849546	111849590	ag_LACat|INSIDE	Mn1	82.44	2.45885	2.45378	2.02188	1.09937	1.70034	0.770286	-1.1215	0.340559	0.0349044
qF	chr5	A_68_P23990790	112656481	112656525	ag_LACat|INSIDE	Miat	88.3	0.700374	0.6297	0.358188	-0.703356	-0.156156	-0.287136	-0.944971	0.219849	0.012705
qF	chr5	A_68_P23991348	112737292	112737336	ag_LACat|INSIDE	Tpst2	82.99	4.92824	3.30573	3.93036	1.3033	2.38526	2.00328	-2.1575	0.644453	0.0245397
qF	chr5	A_68_P24003594	114830699	114830751	ag_LACat|INSIDE	Ube3b	80.49	-2.4522	-1.88047	-3.30376	-0.837026	0.0597448	-0.707123	2.05067	0.566082	0.0191742
qF	chr5	A_68_P24004990	115060897	115060941	ag_LACat|INSIDE	BC057022	82.77	6.0353	4.30686	5.42032	2.90086	3.55911	2.19311	-2.3698	0.735044	0.0231671
qF	chr5	A_68_P24005588	115158042	115158088	ag_LACat|INSIDE	Tchp	80.55	-2.02322	-1.43589	-1.368	-0.650679	-1.11984	-0.358282	0.899435	0.35095	0.0418585
qF	chr5	A_68_P24005877	115199469	115199513	ag_LACat|INSIDE	Git2	82.66	4.81775	3.89251	5.08995	0.910717	2.35805	2.06806	-2.82112	0.656882	0.00864249
qF	chr5	A_68_P24008372	115644056	115644100	ag_LACat|PROMOTER	Cabp1	84.75	-8.16957	-8.31935	-8.96623	-1.55289	-2.10051	-2.68859	6.37106	0.467332	0.000165587
qF	chr5	A_68_P24009789	115932884	115932928	ag_LACat|INSIDE	Sirt4	82.53	5.24165	3.39366	3.73819	1.12795	0.932032	1.18749	-3.04201	0.526254	0.0311105
qF	chr5	A_68_P24020332	117838633	117838679	ag_LACat|INSIDE	Rfc5	80.34	-1.67523	-1.5854	-1.24126	-0.768684	-0.709628	-0.757657	0.755305	0.122785	0.0274403
qF	chr5	A_68_P24022907	118291851	118291908	ag_LACat|PROMOTER	ENSMUST00000142742:-273	80.95	-1.67644	-1.54336	-1.42431	-0.598495	-0.728085	-0.271562	1.01532	0.170363	0.00667838
qF	chr5	A_68_P24030187	119456025	119456076	ag_LACat|PROMOTER	AK076626:-9045	80.69	-1.04177	-0.6072	-0.308424	0.226387	0.0271616	0.41063	0.873859	0.264245	0.0355467
qF	chr5	A_68_P24039804	121062475	121062523	ag_LACat|INSIDE	1110008J03Rik	80.53	-0.0447425	-0.0992055	-0.182794	0.878648	1.45631	1.21927	1.29366	0.169663	0.0126848
qF	chr5	A_68_P24043139	121640949	121640993	ag_LACat|INSIDE	Ptpn11	84.78	-3.64154	-3.42664	-1.81877	-0.145585	-0.292272	-1.09648	2.45087	0.710919	0.0324526
qF	chr5	A_68_P24046792	122286453	122286499	ag_LACat|INSIDE	Sh2b3	80.81	-0.834506	-1.14517	-0.933351	0.415018	0.0739521	-0.0514669	1.11684	0.188621	0.00428944
qF	chr5	A_68_P24046889	122302699	122302743	ag_LACat|INSIDE	Fam109a	82.52	4.17834	3.50746	4.10507	1.96806	2.1988	1.35899	-2.08834	0.378011	0.00342789
qF	chr5	A_68_P24050189	122872090	122872134	ag_LACat|PROMOTER	Anapc7	81.46	-3.92892	-4.31122	-2.65651	-1.97361	0.281703	-0.896603	2.76938	0.940157	0.0308893
qF	chr5	A_68_P24052195	123229696	123229740	ag_LACat|PROMOTER	Camkk2	87.72	-0.817677	-1.21983	-2.04215	0.477055	-0.409617	-0.0315709	1.37184	0.503966	0.0415028
qF	chr5	A_68_P24053335	123438311	123438356	ag_LACat|INSIDE	Kdm2b	80.27	-1.54571	-1.25131	-1.54007	-0.613537	-0.518277	-0.350439	0.951612	0.142161	0.00190231
qF	chr5	A_68_P24053560	123479219	123479263	ag_LACat|INSIDE	Orai1	82.84	5.23777	3.35644	3.74389	1.29551	1.94823	1.61704	-2.49244	0.622152	0.0383709
qF	chr5	A_68_P24053561	123479352	123479396	ag_LACat|INSIDE	Orai1	82.71	4.8356	2.95792	4.18181	1.14725	1.47587	1.44446	-2.63592	0.534811	0.0369152
qF	chr5	A_68_P24055363	123823490	123823534	ag_LACat|INSIDE	Bcl7a	82.51	5.96403	4.15678	4.98618	1.56167	3.19603	2.39706	-2.65074	0.811705	0.0200389
qF	chr5	A_68_P24055452	123845226	123845273	ag_LACat|INSIDE	Mlxip	80.82	-1.23209	-0.884752	-1.08251	0.00571728	-0.641418	-0.289941	0.757903	0.234851	0.0362584
qF	chr5	A_68_P24057380	124199269	124199317	ag_LACat|INSIDE	Rsrc2	80.65	-1.99997	-0.949676	-1.11451	0.255063	-0.277366	-0.126752	1.30503	0.395652	0.0389835
qF	chr5	A_68_P24058534	124423495	124423539	ag_LACat|PROMOTER	Hip1r	82.06	2.19866	1.25242	2.18403	0.100858	0.334838	0.916494	-1.42764	0.453549	0.0250908
qF	chr5	A_68_P24058535	124423625	124423669	ag_LACat|INSIDE	Hip1r	92.6	2.21771	2.69818	1.60337	0.487324	1.29907	0.422046	-1.43694	0.489018	0.0281714
qF	chr5	A_68_P24059427	124573452	124573496	ag_LACat|INSIDE	Pitpnm2	82.93	3.7882	2.82276	3.41192	1.96047	2.0572	1.25543	-1.58326	0.435708	0.0141309
qF	chr5	A_68_P24062505	125205672	125205716	ag_LACat|INSIDE	Dnahc10	82.98	2.79248	2.36141	2.10139	0.237027	0.208617	0.596815	-2.07094	0.266553	0.0020606
qG1.1	chr5	A_68_P24064305	125506967	125507026	ag_LACat|INSIDE	Ncor2	80.03	3.42646	2.70355	3.29436	1.62342	2.05815	2.04363	-1.23306	0.297858	0.013895
qG1.1	chr5	A_68_P24066622	125869541	125869594	ag_LACat|INSIDE	Ubc	80.72	-2.47846	-1.99085	-1.72662	-0.295447	-0.769477	-1.2058	1.3084	0.394432	0.0199308
qG1.1	chr5	A_68_P24067085	125956586	125956634	ag_LACat|INSIDE	Aacs	80.94	-1.61629	-1.78428	-2.11622	-0.264769	-0.506383	0.166209	1.63728	0.280539	0.00344621
qG1.2	chr5	A_68_P24076589	127722741	127722787	ag_LACat|INSIDE	Tmem132c	80.71	-1.36451	-1.32907	-0.763263	0.313476	0.0723802	-0.415804	1.1423	0.334185	0.0172299
qG1.3	chr5	A_68_P24090501	130221514	130221558	ag_LACat|INSIDE	Mrps17	82.14	1.50145	1.64658	1.33669	0.294785	0.692694	0.772768	-0.90816	0.193769	0.0105733
qG1.3	chr5	A_68_P24092031	130555095	130555139	ag_LACat|PROMOTER	Tpst1	82.52	2.21303	1.71772	2.33648	0.678224	1.11229	1.22317	-1.08451	0.290139	0.0130224
qG2	chr5	A_68_P24097663	131782424	131782475	ag_LACat|INSIDE	Wbscr17	80.86	-1.56459	-1.41374	-0.992125	-0.638154	-0.763995	-0.499691	0.68954	0.202193	0.0399206
qG2	chr5	A_68_P24104845	133018390	133018439	ag_LACat|PROMOTER	Auts2	80.95	-0.121407	-0.554987	-0.386741	0.189288	0.156887	0.662369	0.690559	0.23643	0.0315158
qG2	chr5	A_68_P24104853	133019620	133019664	ag_LACat|PROMOTER	Auts2	82.61	2.78748	2.19582	2.35522	1.46136	1.50518	1.48992	-0.960684	0.1548	0.0316488
qG2	chr5	A_68_P24113992	135422136	135422180	ag_LACat|INSIDE	Cldn4	82.78	3.27271	2.05161	2.41758	0.772719	1.28557	1.46534	-1.40609	0.464841	0.0396012
qG2	chr5	A_68_P24114260	135484941	135484991	ag_LACat|DIVERGENT_PROMOTER	Abhd11	80.86	-2.30695	-1.72233	-1.16509	0.494245	-0.669281	-0.416722	1.5342	0.557676	0.0339309
qG2	chr5	A_68_P24115147	135662582	135662626	ag_LACat|PROMOTER	Baz1b	83.91	-1.29174	-0.101587	-1.03865	0.606188	0.244835	1.12484	1.46928	0.504079	0.034561
qG2	chr5	A_68_P24117665	136219665	136219716	ag_LACat|INSIDE	Tmem120a	80.35	-3.14803	-2.64211	-2.20853	-0.543935	-1.76761	-0.712991	1.65805	0.534247	0.0286614
qG2	chr5	A_68_P24117823	136253859	136253904	ag_LACat|INSIDE	Styxl1	80.73	-0.583455	-0.21153	0.0134746	0.504625	0.235771	0.724931	0.748946	0.257596	0.0306969
qG2	chr5	A_68_P24118624	136409884	136409928	ag_LACat|INSIDE	Ywhag	86.04	-0.222808	-0.729691	-0.486446	0.181074	0.0355344	0.274718	0.643424	0.176323	0.0311726
qG2	chr5	A_68_P24120068	136708025	136708069	ag_LACat|INSIDE	Sh2b2	82.86	5.40956	4.26708	5.34052	2.74647	3.24106	1.49805	-2.51053	0.725432	0.0205501
qG2	chr5	A_68_P24123507	137357885	137357929	ag_LACat|INSIDE	Emid2	82.55	0.715527	0.694565	1.04376	-0.0575383	0.0196085	0.473052	-0.672911	0.227459	0.0342835
qG2	chr5	A_68_P24123508	137357952	137357996	ag_LACat|INSIDE	Emid2	82.04	2.39979	1.85586	2.35635	0.0871989	0.178817	1.32892	-1.67235	0.468698	0.0366859
qG2	chr5	A_68_P24123509	137358117	137358161	ag_LACat|INSIDE	Emid2	82.5	1.4235	0.595292	1.17436	-0.447393	-0.254055	0.455822	-1.14626	0.424501	0.0363776
qG2	chr5	A_68_P24123998	137463728	137463772	ag_LACat|INSIDE	Znhit1	82.27	1.05991	2.36675	2.34303	-0.186329	-2.21082	-0.289213	-2.81868	0.890038	0.0296272
qG2	chr5	A_68_P24129160	138612733	138612783	ag_LACat|PROMOTER	Mir106b	80.9	-1.14701	-2.20785	-1.22438	0.314792	0.303868	-0.441626	1.58542	0.483194	0.0233937
qG2	chr5	A_68_P24129472	138696881	138696932	ag_LACat|INSIDE	0910001L09Rik	80.5	-0.00848503	-0.0518052	-0.013861	0.24976	0.463174	0.454783	0.413956	0.0681074	0.0237768
qG2	chr5	A_68_P24135766	139936328	139936372	ag_LACat|INSIDE	3110082I17Rik	92.76	2.46607	3.03915	2.66352	1.5485	2.18201	1.3798	-1.01948	0.336616	0.0318007
qG2	chr5	A_68_P24137693	140276198	140276242	ag_LACat|INSIDE	Mafk	82.44	4.64671	3.26383	3.60032	1.59839	2.68843	1.13082	-2.03107	0.716739	0.031327
qG2	chr5	A_68_P24143007	141211754	141211803	ag_LACat|INSIDE	Amz1	80.36	-0.916383	-0.68778	-0.199714	0.340421	0.532755	0.113334	0.930129	0.271543	0.0284163
qG2	chr5	A_68_P24152138	143005802	143005846	ag_LACat|INSIDE	Papolb	82.25	7.9569	5.04745	6.00125	2.45692	3.51477	2.83918	-3.39824	0.951697	0.0451024
qG2	chr5	A_68_P24153341	143535693	143535737	ag_LACat|INSIDE	Tnrc18	92.62	3.2162	3.58949	2.03274	0.184999	1.89689	0.936423	-1.94004	0.787634	0.0468802
qG2	chr5	A_68_P24153542	143578302	143578350	ag_LACat|INSIDE	Tnrc18	80.23	-2.40078	-1.9721	-1.98751	-0.812731	-1.28574	-0.86771	1.13141	0.236576	0.00531901
qG2	chr5	A_68_P24153557	143580082	143580132	ag_LACat|PROMOTER	Tnrc18	80.97	-2.63848	-1.96837	-1.47094	-0.303348	-1.19264	-0.600405	1.32713	0.489616	0.0391965
qG2	chr5	A_68_P24153581	143582859	143582904	ag_LACat|PROMOTER	Tnrc18	80.67	-1.81153	-2.08084	-1.94654	-0.83968	-1.33377	-0.563245	1.03407	0.247492	0.0332899
qG2	chr5	A_68_P24154216	143723419	143723464	ag_LACat|INSIDE	Fscn1	80.96	-1.96179	-1.32802	-1.16854	-0.0737518	-0.659202	0.477564	1.40099	0.465776	0.0301355
qG2	chr5	A_68_P24155213	143919138	143919182	ag_LACat|PROMOTER	ENSMUST00000157346:-2354	89.07	6.46995	7.29199	4.11919	1.07088	3.53452	2.49017	-3.59519	1.35915	0.0429813
qG2	chr5	A_68_P24155697	144017001	144017045	ag_LACat|INSIDE	Zfp316	82.24	3.38341	2.61836	2.40382	1.12235	2.15512	1.61756	-1.17018	0.486234	0.0498738
qG2	chr5	A_68_P24158564	144670977	144671021	ag_LACat|INSIDE	Pms2	81.18	-2.67481	-5.27469	-4.0317	-0.10195	0.266658	1.3399	4.49527	0.96611	0.011867
qG2	chr5	A_68_P24160782	145118432	145118486	ag_LACat|INSIDE	Baiap2l1	80.94	-1.64435	-1.45496	-0.627873	0.509672	-0.381694	0.577571	1.47758	0.507164	0.0282022
qG2	chr5	A_68_P24164950	145992946	145992990	ag_LACat|INSIDE	Zfp655	87.72	0.0538645	-0.181536	-1.20522	1.4206	0.441912	1.03119	1.40886	0.547839	0.0472523
qG3	chr5	A_68_P24167368	147032590	147032640	ag_LACat|INSIDE	Rnf6	80.81	-0.725869	-0.430492	0.162574	1.50371	0.531831	0.919909	1.31641	0.443908	0.026995
qG3	chr5	A_68_P24172982	148118030	148118074	ag_LACat|INSIDE	Cdx2	88.2	-0.258239	0.295051	-0.428028	-1.38865	-0.775456	-1.57142	-1.11477	0.374783	0.0269217
qG3	chr5	A_68_P24172986	148118512	148118559	ag_LACat|INSIDE	Cdx2	80.92	-1.94086	-1.6236	-1.46299	-0.490844	-1.15934	-0.68788	0.896464	0.276565	0.025254
qG3	chr5	A_68_P24172989	148118836	148118893	ag_LACat|PROMOTER	Cdx2	80.71	-1.61765	-2.42325	-1.76759	-1.04118	-0.551768	0.430348	1.54863	0.555231	0.0489853
qG3	chr5	A_68_P24176157	148671897	148671950	ag_LACat|PROMOTER	Pomp	80.78	-0.972769	-0.950131	-0.763995	-0.503686	-0.549099	-0.393714	0.413466	0.0916683	0.00923534
qG3	chr5	A_68_P24176163	148672587	148672634	ag_LACat|INSIDE	Pomp	80.63	-1.55222	-1.18729	-0.873969	0.00324829	-0.448533	-0.084353	1.02795	0.272962	0.0160582
qG3	chr5	A_68_P24183690	149996189	149996233	ag_LACat|INSIDE	Uspl1	87.48	0.664269	0.682011	-0.0603876	2.13104	1.16643	1.32096	1.11085	0.443921	0.0473733
qG3	chr5	A_68_P24193753	151755975	151756019	ag_LACat|INSIDE	Kl	82.11	0.658351	0.464449	0.382607	0.109116	0.0419155	-0.246692	-0.533689	0.155872	0.0200371
qA1	chr6	A_68_P24206533	4697308	4697352	ag_LACat|INSIDE	Peg10	82.48	3.48358	2.97096	2.32228	0.900647	1.66422	1.21199	-1.66665	0.455339	0.0192659
qA1	chr6	A_68_P24213710	5956497	5956541	ag_LACat|INSIDE	Dync1i1	80.34	1.36659	1.99343	2.96312	-1.21163	0.038299	0.484635	-2.33728	0.793687	0.0276878
qA1	chr6	A_68_P24215190	6166648	6166692	ag_LACat|INSIDE	Slc25a13	81.61	-2.49596	-2.84565	-0.680223	-0.370929	0.476813	1.57485	2.56752	1.00789	0.0443882
qA1	chr6	A_68_P24218884	6831933	6831977	ag_LACat|INSIDE	Dlx5	82.55	0.454452	-0.0618251	0.193975	-0.43863	-1.12108	-0.400289	-0.848868	0.312861	0.0468634
qA2	chr6	A_68_P24269921	17790429	17790488	ag_LACat|INSIDE	St7	79.66	4.63064	1.95577	5.3362	-0.69254	-0.0423914	0.962044	-3.8985	1.23359	0.045289
qA3.1	chr6	A_68_P24295392	23198764	23198808	ag_LACat|PROMOTER	Fezf1	81.89	-6.76344	-5.57319	-2.87763	-1.31297	-0.757235	0.838727	4.66093	1.46507	0.0356551
qA3.3	chr6	A_68_P24320093	28371660	28371705	ag_LACat|INSIDE	Gcc1	80.73	-2.45513	-1.88333	-1.70028	0.173147	-0.673151	-0.4207	1.70601	0.390431	0.00747121
qA3.3	chr6	A_68_P24325038	29128989	29129033	ag_LACat|INSIDE	Prrt4	88.83	1.06854	1.23964	1.06888	0.131562	0.18515	0.407772	-0.884192	0.115571	0.00172544
qA3.3	chr6	A_68_P24325225	29162476	29162520	ag_LACat|PROMOTER	Impdh1	82.56	4.456	2.96239	3.60628	1.62865	1.87646	1.06642	-2.15105	0.548823	0.0206631
qA3.3	chr6	A_68_P24327108	29476505	29476549	ag_LACat|PROMOTER	Irf5	92.4	0.796749	0.915282	-0.0227693	-0.542588	-0.3361	-1.02376	-1.19724	0.407139	0.0344587
qA3.3	chr6	A_68_P24331752	30351521	30351579	ag_LACat|PROMOTER	Klhdc10	80.94	-0.567858	-0.815275	-0.0183763	0.357994	1.57381	1.88918	1.74083	0.573414	0.0457126
qA3.3	chr6	A_68_P24331754	30351731	30351782	ag_LACat|PROMOTER	Klhdc10	80.87	-2.23122	-1.6065	-1.50194	-0.352776	-0.177939	0.703362	1.83744	0.452752	0.0129511
qA3.3	chr6	A_68_P24333872	30688012	30688056	ag_LACat|PROMOTER	Mest	82.96	4.15136	3.07882	3.98859	2.61983	2.51477	1.51194	-1.52408	0.560769	0.0350999
qA3.3	chr6	A_68_P24333876	30688404	30688448	ag_LACat|PROMOTER	Mir335	82.3	4.72528	3.20288	3.59842	0.909176	1.89092	2.64883	-2.02588	0.783548	0.0411662
qA3.3	chr6	A_68_P24334772	30907837	30907881	ag_LACat|INSIDE	Klf14	82.02	1.10242	0.321936	0.802544	-0.180364	-0.884717	-0.224278	-1.17209	0.371612	0.0219262
qA3.3	chr6	A_68_P24336423	31168136	31168191	ag_LACat|INSIDE	ENSMUST00000115107:270	80.73	-1.74171	-1.71176	-1.45344	-0.0215296	-0.682662	-0.834198	1.12284	0.278431	0.0337659
qA3.3	chr6	A_68_P24354190	34127010	34127054	ag_LACat|INSIDE	Slc35b4	81	-1.68863	-1.00637	-1.43399	0.0121795	-0.557471	0.125025	1.23624	0.334981	0.0131571
qB1	chr6	A_68_P24362051	35489246	35489296	ag_LACat|INSIDE	Mtpn	80.85	-1.29116	-0.738754	-0.538685	-0.00147587	0.763278	0.0144862	1.11496	0.389728	0.0305678
qB1	chr6	A_68_P24366206	36338737	36338796	ag_LACat|PROMOTER	9330158H04Rik	80.11	-3.1693	-1.64055	-1.78727	0.807581	-0.401739	0.104173	2.36904	0.683918	0.020251
qB1	chr6	A_68_P24376401	38203728	38203772	ag_LACat|INSIDE	D630045J12Rik	82.86	1.03639	0.870872	1.18725	0.488157	0.293449	0.316819	-0.66536	0.124713	0.00574811
qB1	chr6	A_68_P24376842	38304733	38304785	ag_LACat|PROMOTER	Zc3hav1	80.92	-1.33698	-0.742596	-0.418409	1.01518	0.435805	0.273704	1.40756	0.403369	0.0169439
qB1	chr6	A_68_P24377893	38500927	38500980	ag_LACat|PROMOTER	Luc7l2	80.71	-2.28562	-2.2022	-1.32743	-0.781101	-1.01537	-0.583546	1.14508	0.352112	0.0492503
qB1	chr6	A_68_P24378359	38586255	38586308	ag_LACat|INSIDE	Klrg2	80.92	-1.80759	-1.70277	-1.52105	-0.4043	-0.984992	-0.331601	1.1035	0.237155	0.0213099
qB1	chr6	A_68_P24388780	40385321	40385375	ag_LACat|INSIDE	E330009J07Rik	80.35	-1.39582	-1.13306	-0.931172	0.557651	-0.498349	0.109435	1.20959	0.359677	0.0419229
qB2.3	chr6	A_68_P24424403	47763079	47763126	ag_LACat|PROMOTER	Mir704	80.19	-1.11075	-0.853019	-0.0989741	0.277496	0.729398	1.58376	1.55113	0.56058	0.0362164
qB2.3	chr6	A_68_P24427999	48504922	48504970	ag_LACat|INSIDE	Lrrc61	80.46	-1.20346	-1.23834	-1.2664	0.229099	-0.606613	0.160731	1.16381	0.233606	0.0485239
qB2.3	chr6	A_68_P24428220	48547266	48547310	ag_LACat|INSIDE	Repin1	82.6	4.34032	3.96329	4.02319	2.75019	2.92103	1.64011	-1.67183	0.42337	0.0439749
qB2.3	chr6	A_68_P24428255	48551631	48551676	ag_LACat|DOWNSTREAM	Repin1	82.42	3.51408	2.28126	2.6957	0.759513	0.637344	-0.01252	-2.3689	0.49136	0.0082024
qB2.3	chr6	A_68_P24428348	48569845	48569889	ag_LACat|INSIDE	Zfp775	82.15	4.87638	3.48393	3.56974	1.97639	2.73757	1.55706	-1.88634	0.649966	0.0323197
qB2.3	chr6	A_68_P24428352	48570342	48570386	ag_LACat|INSIDE	Zfp775	89.52	3.50212	4.05992	2.40829	1.00805	1.0749	1.02138	-2.28867	0.412749	0.0418883
qB2.3	chr6	A_68_P24431870	49213209	49213253	ag_LACat|INSIDE	Tra2a	80.82	-1.62294	-1.30896	-0.546112	-0.112797	-0.0181205	1.17498	1.50736	0.599398	0.0484952
qB2.3	chr6	A_68_P24432248	49317945	49317989	ag_LACat|INSIDE	D330028D13Rik	83.03	0.428666	0.677193	0.102485	1.51537	1.0122	0.891791	0.737007	0.291808	0.0446953
qB2.3	chr6	A_68_P24432386	49345471	49345515	ag_LACat|PROMOTER	Stk31	92.62	6.24045	6.56444	4.43393	1.38679	3.15107	2.64779	-3.35106	0.969612	0.0183587
qB2.3	chr6	A_68_P24436604	50147248	50147292	ag_LACat|INSIDE	Mpp6	82.58	4.6643	2.80219	3.48282	0.241139	1.81836	2.12953	-2.25343	0.921442	0.0480123
qB3	chr6	A_68_P24448785	52122640	52122687	ag_LACat|INSIDE	Hoxa3	80.72	1.32158	1.10323	1.10303	0.183527	-0.299349	-0.436594	-1.36008	0.213	0.0104671
qB3	chr6	A_68_P24448823	52127269	52127316	ag_LACat|INSIDE	Hoxa3	80.62	-0.15338	-0.225964	0.103443	-0.880215	-0.571493	-0.96316	-0.71299	0.178885	0.0108851
qB3	chr6	A_68_P24449297	52183954	52183998	ag_LACat|INSIDE	Hoxa10	81.62	-3.92776	-6.55856	-6.99832	-2.10329	-1.51558	-0.98958	4.29206	1.04539	0.0356109
qB3	chr6	A_68_P24449305	52184913	52184969	ag_LACat|PROMOTER	Hoxa10	80.9	-2.25643	-2.05255	-2.11676	-0.94165	-1.65063	-1.12497	0.90283	0.222622	0.0425209
qB3	chr6	A_68_P24449350	52190240	52190299	ag_LACat|PROMOTER	Hoxa10	80.54	-2.62152	-2.36436	-2.28333	-0.807487	0.336082	0.445391	2.4144	0.410369	0.0210394
qB3	chr6	A_68_P24459335	53768457	53768505	ag_LACat|INSIDE	Tril	80.68	-1.26104	-1.49387	-1.31752	-0.0901813	-0.379111	-0.3976	1.06851	0.138521	0.00149216
qB3	chr6	A_68_P24459357	53771017	53771062	ag_LACat|PROMOTER	Tril	80.63	-1.46632	-1.40342	-0.671821	0.0594687	-0.328858	-0.314522	0.985883	0.311997	0.0420085
qB3	chr6	A_68_P24467405	55068196	55068250	ag_LACat|INSIDE	Crhr2	80.7	-2.41924	-2.01994	-1.32143	-0.393871	-0.837937	-0.511105	1.33923	0.370426	0.0378778
qB3	chr6	A_68_P24476914	56747890	56747939	ag_LACat|PROMOTER	Kbtbd2	80.54	-1.05343	-1.42719	-1.80036	-0.245754	-0.974498	-0.459505	0.867072	0.352643	0.0469085
qB3	chr6	A_68_P24485186	59159146	59159190	ag_LACat|INSIDE	Tigd2	86.53	-0.479907	-1.79063	-1.16205	0.644917	0.0315045	0.218433	1.44248	0.457239	0.0441505
qC1	chr6	A_68_P24501234	63206775	63206826	ag_LACat|PROMOTER	Grid2	80.81	-1.82599	-1.76445	-1.13675	-0.835701	-0.739492	-0.582944	0.85635	0.239937	0.048503
qC1	chr6	A_68_P24513816	65729094	65729138	ag_LACat|INSIDE	Prdm5	84.42	-3.94516	-5.5765	-2.99125	-0.757981	-0.915021	-2.36796	2.82398	1.03473	0.0431873
qC1	chr6	A_68_P24518613	66846160	66846204	ag_LACat|PROMOTER	Gng12	87.62	1.66667	0.836464	1.03468	1.81162	2.46104	2.63181	1.12222	0.408391	0.0337609
qC1	chr6	A_68_P24520688	67216693	67216745	ag_LACat|PROMOTER	Serbp1	80.43	-3.57222	-3.1886	-2.55611	-0.370998	-0.325399	-1.26277	2.45259	0.49103	0.00449945
qC1	chr6	A_68_P24537770	71657709	71657753	ag_LACat|INSIDE	Reep1	92.93	1.30962	1.85141	1.05581	0.199942	0.578841	0.306801	-1.04375	0.283668	0.0300786
qC1	chr6	A_68_P24538445	71781870	71781919	ag_LACat|INSIDE	Immt	80.98	-1.33026	-0.911429	-0.14833	-0.00120323	1.03806	1.14391	1.52359	0.580796	0.0390062
qC1	chr6	A_68_P24538900	71859199	71859247	ag_LACat|INSIDE	Polr1a	80.13	-2.56485	-1.84878	-1.78347	-0.370966	-0.833593	-0.735943	1.41886	0.319309	0.0141555
qC1	chr6	A_68_P24541201	72295019	72295063	ag_LACat|INSIDE	Usp39	88.33	-0.058641	0.380496	-0.310127	-0.637369	-0.981414	-0.530685	-0.720399	0.275812	0.0489895
qC1	chr6	A_68_P24541203	72295239	72295289	ag_LACat|DIVERGENT_PROMOTER	Usp39	80.2	-1.74676	-1.2691	-1.62973	-0.955044	-0.139161	-0.0300231	1.17379	0.355665	0.0382824
qC1	chr6	A_68_P24541275	72305198	72305243	ag_LACat|PROMOTER	Tmem150a	80.63	-2.22129	-1.77944	-1.64662	-1.0124	-1.2089	-0.536452	0.963199	0.304825	0.0226939
qC1	chr6	A_68_P24543644	72739438	72739482	ag_LACat|PROMOTER	Tcf7l1	82.93	1.89928	1.38335	2.11371	0.444322	0.694544	0.630103	-1.20912	0.238216	0.0212768
qC1	chr6	A_68_P24544188	72848889	72848933	ag_LACat|INSIDE	Kcmf1	88.44	-1.05195	-1.35375	-0.887677	-0.25452	-0.318563	-0.34349	0.792271	0.133073	0.0248987
qC3	chr6	A_68_P24563521	77194869	77194914	ag_LACat|INSIDE	Lrrtm1	80.43	-2.79774	-1.72666	-1.94309	-0.955649	-0.636494	-0.445064	1.47676	0.388573	0.0298322
qC3	chr6	A_68_P24589801	82723921	82723966	ag_LACat|INSIDE	Hk2	80.6	-2.94337	-2.14434	-2.26012	-0.67246	-1.7857	-1.34139	1.18276	0.467717	0.0477993
qC3	chr6	A_68_P24591236	83018754	83018798	ag_LACat|INSIDE	Tlx2	88.98	1.42352	1.89816	1.12738	-1.01948	0.482731	-0.219634	-1.73515	0.537614	0.0380753
qC3	chr6	A_68_P24593032	83318470	83318515	ag_LACat|INSIDE	Tet3	80.02	2.36891	2.89611	2.83697	1.2805	2.19024	1.63654	-0.998238	0.352263	0.0422056
qC3	chr6	A_68_P24593282	83354730	83354774	ag_LACat|INSIDE	Tet3	82.18	3.56231	2.66032	3.02229	0.0778955	1.29329	1.87223	-2.0005	0.645682	0.0443944
qC3	chr6	A_68_P24593653	83407318	83407370	ag_LACat|DOWNSTREAM	B230319C09Rik	80.76	-0.910254	-0.729558	-0.0441795	0.308143	0.439763	1.00975	1.14722	0.39118	0.02981
qC3	chr6	A_68_P24595789	83781804	83781857	ag_LACat|PROMOTER	Paip2b	80.89	-1.94148	-1.36644	-0.870609	0.375216	-0.315086	-0.195171	1.34783	0.426508	0.0281274
qC3	chr6	A_68_P24600269	84534408	84534452	ag_LACat|INSIDE	Cyp26b1	82.4	0.732305	0.75479	0.358115	-0.289369	-0.682577	-0.754991	-1.19072	0.223147	0.00370471
qC3	chr6	A_68_P24600270	84534486	84534530	ag_LACat|INSIDE	Cyp26b1	82.85	0.127916	-0.0158749	0.253554	-0.403212	-0.969921	-0.471417	-0.736715	0.209399	0.0380519
qC3	chr6	A_68_P24600272	84534727	84534771	ag_LACat|INSIDE	Cyp26b1	82.5	0.621088	0.405209	0.430831	-0.324996	-0.783411	-0.269146	-0.944894	0.188615	0.0169552
qC3	chr6	A_68_P24602908	85026279	85026323	ag_LACat|INSIDE	Npm3-ps1	82.86	4.21667	3.51606	3.55271	0.268384	1.20729	2.48129	-2.44283	0.709473	0.0496508
qC3	chr6	A_68_P24603579	85140173	85140219	ag_LACat|INSIDE	Emx1	80.31	-2.96196	-2.40111	-4.24325	-1.48892	-0.780842	-0.49707	2.27983	0.685936	0.0333274
qC3	chr6	A_68_P24605103	85402227	85402271	ag_LACat|PROMOTER	1700040I03Rik	84.17	-4.97225	-5.16366	-2.55959	-0.670655	-0.571438	-1.76641	3.229	0.996782	0.0438253
qD1	chr6	A_68_P24609733	86316093	86316140	ag_LACat|INSIDE	Fam136a	80.93	-0.961355	-1.15695	-0.689047	-0.266567	-0.341306	-0.13765	0.687277	0.159344	0.0229567
qD1	chr6	A_68_P24611770	86683604	86683649	ag_LACat|PROMOTER	Gmcl1	80.6	0.408998	0.142875	0.926371	1.56135	1.12423	1.8069	1.00475	0.350814	0.0308509
qD1	chr6	A_68_P24615404	87285370	87285414	ag_LACat|INSIDE	Antxr1	92.09	3.27772	3.54969	2.17917	0.354817	1.37761	0.132103	-2.38068	0.655168	0.014013
qD1	chr6	A_68_P24618290	87762245	87762289	ag_LACat|PROMOTER	Rab43	82.89	1.707	1.04327	1.43316	0.360805	0.34993	0.546358	-0.975444	0.209283	0.0272032
qD1	chr6	A_68_P24618423	87788993	87789048	ag_LACat|PROMOTER	Isy1	80.86	-1.45746	-1.73147	-1.33621	-0.405279	-0.972647	-0.533355	0.871284	0.235729	0.0179007
qD1	chr6	A_68_P24620321	88144443	88144490	ag_LACat|PROMOTER	Gata2	80.01	-1.42111	-0.871367	-0.629217	0.127853	0.0147516	0.324531	1.12961	0.265184	0.0279971
qD1	chr6	A_68_P24620339	88146456	88146500	ag_LACat|PROMOTER	Gata2	82.15	0.0607975	-0.261291	0.109783	-0.61491	-1.01862	-0.665294	-0.736038	0.198734	0.0131359
qD1	chr6	A_68_P24620365	88149410	88149455	ag_LACat|INSIDE	Gata2	80.56	-1.5948	-1.93142	-1.46358	-0.435268	-0.980589	0.147635	1.24053	0.379731	0.0462703
qD1	chr6	A_68_P24629234	89545687	89545733	ag_LACat|PROMOTER	Chchd6	80.88	-0.0926106	0.299027	0.667712	0.906823	1.5699	0.958195	0.853595	0.353134	0.0493215
qD1	chr6	A_68_P24631551	90259166	90259215	ag_LACat|INSIDE	Chst13	80.65	5.12072	5.14984	4.90443	3.70932	4.13663	4.16252	-1.05551	0.18318	0.00764465
qD1	chr6	A_68_P24634427	90686065	90686109	ag_LACat|INSIDE	Iqsec1	82.22	1.05482	0.782837	1.09294	0.431829	-0.40679	-0.00247199	-0.969345	0.277427	0.042254
qD1	chr6	A_68_P24643642	92134107	92134162	ag_LACat|PROMOTER	Mrps25	80.73	-2.93505	-3.43811	-3.66499	0.0880558	-1.33428	1.59058	3.46084	0.865587	0.0472401
qD3	chr6	A_68_P24687915	99676669	99676713	ag_LACat|PROMOTER	Prok2	82.73	-0.0838611	-0.26985	-0.450957	-0.787683	-1.45879	-0.881482	-0.77443	0.257849	0.0468701
qE3	chr6	A_68_P24754176	112439420	112439464	ag_LACat|INSIDE	Oxtr	82.61	1.5778	1.7531	1.56094	-0.186346	0.53497	0.440489	-1.36758	0.23497	0.0203212
qE3	chr6	A_68_P24758098	113144162	113144206	ag_LACat|INSIDE	Lhfpl4	82.98	0.596181	0.515707	0.865286	-0.052907	-0.691452	-0.380715	-1.03408	0.236827	0.0143912
qE3	chr6	A_68_P24759222	113342962	113343006	ag_LACat|INSIDE	Ttll3	82.14	3.0409	2.25299	2.69484	1.22195	1.35664	0.545256	-1.62163	0.391145	0.00896588
qE3	chr6	A_68_P24761385	113709127	113709171	ag_LACat|INSIDE	Atp2b2	82.62	6.64079	4.87285	4.89542	1.29652	3.26157	2.16037	-3.2302	0.942422	0.0167424
qE3	chr6	A_68_P24774307	115944018	115944062	ag_LACat|INSIDE	Plxnd1	80.58	-4.58431	-3.28757	-4.29608	-1.42931	-2.84432	-1.08515	2.26973	0.760475	0.0311581
qF1	chr6	A_68_P24780085	117119081	117119125	ag_LACat|INSIDE	Cxcl12	84.58	-4.62757	-6.54091	-3.75172	-1.42548	-0.85158	-2.56146	3.36056	1.08262	0.0342608
qF1	chr6	A_68_P24784011	117867455	117867505	ag_LACat|INSIDE	Hnrnpf	80.16	-3.99503	-2.82861	-2.11806	-1.04954	-0.577669	-0.733114	2.19379	0.560092	0.0494774
qF1	chr6	A_68_P24785569	118147581	118147630	ag_LACat|INSIDE	Ret	80.64	-1.35503	-1.39598	-0.921071	-0.000518405	-0.621703	-0.366381	0.894493	0.271243	0.0202171
qF1	chr6	A_68_P24787429	118512117	118512162	ag_LACat|INSIDE	Ankrd26	80.7	-1.30043	-0.933593	-0.994638	-0.473844	-0.794531	-0.278826	0.560487	0.215408	0.0448282
qF1	chr6	A_68_P24791293	119059026	119059080	ag_LACat|PROMOTER	Cacna1c	80.93	-1.93864	-1.2795	-1.04522	0.0324294	-0.691574	-0.174009	1.1434	0.394195	0.0311257
qF1	chr6	A_68_P24798115	120314425	120314469	ag_LACat|INSIDE	Kdm5a	80.64	-1.78198	-1.15852	-0.89337	0.86532	-0.275193	-0.303999	1.37333	0.529451	0.049216
qF1	chr6	A_68_P24799554	120615829	120615873	ag_LACat|PROMOTER	Cecr2	87	-0.617996	-1.219	-0.807916	0.0206029	-0.224692	0.0318034	0.82421	0.213157	0.0272188
qF2	chr6	A_68_P24816264	124612578	124612622	ag_LACat|PROMOTER	Lpcat3	87.94	0.654394	0.251378	-0.252504	1.17646	2.12044	1.84794	1.49719	0.443226	0.0177158
qF2	chr6	A_68_P24817708	124860345	124860389	ag_LACat|INSIDE	Lag3	89.32	2.63833	2.74694	1.40078	0.359183	0.609503	1.10142	-1.57198	0.530537	0.0484576
qF2	chr6	A_68_P24818152	124958758	124958812	ag_LACat|PROMOTER	Zfp384	80.17	-1.29612	-1.12965	-0.27174	0.864911	0.110518	0.213427	1.29545	0.451982	0.0344367
qF2	chr6	A_68_P24818547	125031681	125031731	ag_LACat|INSIDE	Lpar5	80.93	1.12393	0.789432	0.75782	0.0159575	0.549386	-0.0250207	-0.710287	0.246698	0.0402244
qF3	chr6	A_68_P24819108	125115817	125115862	ag_LACat|PROMOTER	Gapdh	81.71	-3.01483	-3.24426	-1.99128	-0.107835	-1.1462	-0.538555	2.15259	0.560407	0.0132293
qF3	chr6	A_68_P24820213	125311695	125311739	ag_LACat|INSIDE	Tnfrsf1a	82.55	4.75096	3.15898	3.64921	1.37238	1.98432	1.58203	-2.2068	0.53095	0.0301156
qF3	chr6	A_68_P24820865	125444587	125444640	ag_LACat|INSIDE	Cd9	80.9	-1.70648	-2.09333	-1.59491	-0.475756	-1.17838	-0.735094	1.00183	0.290799	0.0200538
qF3	chr6	A_68_P24825094	126114959	126115007	ag_LACat|PROMOTER	Ntf3	80.94	0.257886	0.0251409	0.504501	0.796918	1.25892	0.747813	0.672042	0.245931	0.0359227
qF3	chr6	A_68_P24828614	126689685	126689729	ag_LACat|INSIDE	Kcna6	80.93	-1.24383	-1.03403	-0.449562	-0.247441	0.0115123	0.294032	0.928508	0.321696	0.0382747
qF3	chr6	A_68_P24830749	127059329	127059380	ag_LACat|INSIDE	9630033F20Rik	80.99	-1.32547	-1.0041	-0.649887	0.558678	-0.178413	0.403819	1.25451	0.342509	0.0140436
qF3	chr6	A_68_P24831040	127100393	127100445	ag_LACat|INSIDE	Ccnd2	80.27	-2.99357	-2.89097	-1.93048	-0.164912	-1.59113	-0.719239	1.77991	0.615363	0.0310971
qF3	chr6	A_68_P24835541	127837659	127837706	ag_LACat|INSIDE	Tspan11	80.98	-2.02767	-1.23305	-0.86361	0.158877	0.520902	-0.518323	1.4286	0.52908	0.0364877
qF3	chr6	A_68_P24838285	128250982	128251029	ag_LACat|PROMOTER	Tead4	80.85	-1.14842	-1.36968	-1.64375	-0.870962	-0.367743	0.0661515	0.996432	0.338051	0.0465383
qG1	chr6	A_68_P24859169	133985084	133985128	ag_LACat|PROMOTER	Etv6	86.95	-0.0644285	-0.288963	-0.428218	1.07598	0.406079	0.541806	0.935158	0.253475	0.0268881
qG1	chr6	A_68_P24859177	133986076	133986127	ag_LACat|INSIDE	Etv6	80.97	-1.05255	-1.09697	-0.612268	0.971323	0.229062	-0.00346523	1.31957	0.366312	0.028014
qG1	chr6	A_68_P24863575	134742404	134742448	ag_LACat|INSIDE	Dusp16	86.25	-0.979193	-1.6629	-1.69838	0.809917	-0.539667	-0.18736	1.47445	0.521079	0.046551
qG1	chr6	A_68_P24864115	134847771	134847819	ag_LACat|PROMOTER	Gpr19	80.37	-1.20238	-0.955476	-0.773056	0.425393	-0.345062	-0.0363691	0.991626	0.284362	0.0282913
qG1	chr6	A_68_P24864117	134847982	134848026	ag_LACat|INSIDE	2810454H06Rik	83	5.06562	4.00328	5.16081	0.396203	1.66773	2.4481	-3.23922	0.791151	0.0151758
qG1	chr6	A_68_P24872959	136467509	136467565	ag_LACat|INSIDE	Atf7ip	80.99	0.857625	-0.21784	1.0697	2.34069	2.23184	1.49711	1.45339	0.541734	0.0462088
qG1	chr6	A_68_P24874512	136757288	136757338	ag_LACat|INSIDE	H2afj	80.82	-1.03379	-0.974177	-0.309977	0.858415	-0.0252986	0.194849	1.1153	0.406264	0.034955
qG1	chr6	A_68_P24879598	137597543	137597587	ag_LACat|INSIDE	Eps8	88.53	-0.0140725	0.177345	-0.231168	-0.584696	-0.326761	-0.428484	-0.424015	0.157597	0.0479858
qG1	chr6	A_68_P24880091	137684149	137684206	ag_LACat|INSIDE	Strap	80.8	-2.73184	-1.27502	-1.23614	-0.543512	0.943917	0.829474	2.15763	0.792079	0.0347199
qG2	chr6	A_68_P24894489	140373593	140373646	ag_LACat|INSIDE	Plekha5	80.98	-0.702147	-0.138541	0.468158	1.21338	0.976993	1.43974	1.33422	0.384986	0.0439743
qG2	chr6	A_68_P24905345	142519812	142519861	ag_LACat|INSIDE	Kcnj8	80.66	-0.775139	-0.645657	-0.0204335	1.31082	0.510927	0.414475	1.22582	0.422195	0.0306227
qG3	chr6	A_68_P24922456	145290048	145290100	Unknown	chr6:145290048-145290100	80.75	-1.67719	-1.60411	-0.858235	0.346303	-0.448444	-0.535339	1.16735	0.442688	0.038529
qG3	chr6	A_68_P24922457	145290141	145290200	Unknown	chr6:145290141-145290200	80.35	-0.937611	-0.744903	-0.788817	0.417683	0.352828	0.882557	1.3748	0.18382	0.00839097
qG3	chr6	A_68_P24925474	145812170	145812214	ag_LACat|INSIDE	Bhlhe41	81.54	-5.76888	-8.00603	-3.67718	-0.455612	-3.04658	-0.526239	4.47455	1.71627	0.0486948
qG3	chr6	A_68_P24925491	145814315	145814359	ag_LACat|PROMOTER	Bhlhe41	81.68	-4.73712	-5.65422	-2.66247	-0.542447	-2.30009	-0.323216	3.29602	1.23337	0.0440179
qG3	chr6	A_68_P24940169	148393095	148393139	ag_LACat|PROMOTER	Tmtc1	88.85	0.512898	1.01508	0.761282	-0.279234	0.122022	-0.364559	-0.937009	0.240848	0.0109212
qG3	chr6	A_68_P24942902	148894983	148895027	ag_LACat|PROMOTER	Fam60a	81.47	-2.27343	-2.43786	-1.04115	-0.253977	-0.875778	0.0890896	1.57059	0.590417	0.0490425
qA1	chr7	A_68_P24946816	3637239	3637283	ag_LACat|INSIDE	Mboat7	92.31	5.37256	5.65291	3.52176	0.943988	2.93093	2.15741	-2.8383	1.01802	0.0335272
qA1	chr7	A_68_P24946817	3637393	3637437	ag_LACat|INSIDE	Mboat7	82.64	6.76556	5.35777	5.44765	3.4754	3.17699	2.1237	-2.93163	0.706275	0.00896948
qA1	chr7	A_68_P24946860	3645012	3645069	ag_LACat|INSIDE	Mboat7	80.77	-1.60371	-1.33022	-1.01962	-0.194419	-0.440814	0.601067	1.30646	0.394455	0.0339868
qA1	chr7	A_68_P24946916	3655703	3655755	ag_LACat|INSIDE	Rps9	80.64	-1.54725	-1.57643	-1.25449	-0.219645	-0.772004	-0.278528	1.036	0.226927	0.0121193
qA1	chr7	A_68_P24947885	4089231	4089283	ag_LACat|INSIDE	Leng8	80.86	-1.55596	-0.949651	-1.12145	0.378173	-0.108575	0.294761	1.39714	0.270023	0.00443048
qA1	chr7	A_68_P24947961	4098452	4098496	ag_LACat|INSIDE	Leng8	82.75	3.47056	2.62825	2.77762	0.894061	2.15029	0.900135	-1.64398	0.552945	0.0376882
qA1	chr7	A_68_P24950545	4745070	4745123	ag_LACat|INSIDE	Rpl28	80.43	-0.987347	-0.53568	-1.03281	0.197288	0.515737	-0.186644	1.02741	0.295351	0.0182194
qA1	chr7	A_68_P24950630	4763194	4763245	ag_LACat|INSIDE	Ube2s	80.72	-1.57332	-1.13056	-0.882126	0.463897	0.0310084	0.531471	1.53746	0.293056	0.00466795
qA1	chr7	A_68_P24951566	4966239	4966283	ag_LACat|PROMOTER	Fiz1	87.45	-0.211524	-0.407887	-1.06802	0.767899	0.420399	0.28429	1.05334	0.329074	0.0355081
qA1	chr7	A_68_P24951577	4967467	4967519	ag_LACat|INSIDE	Zfp524	80.81	-2.62027	-1.42253	-1.53523	0.198641	-0.848131	0.036598	1.65504	0.577386	0.0310827
qA1	chr7	A_68_P24951791	5004593	5004637	ag_LACat|INSIDE	Zfp580	88.65	-0.642234	-0.243314	-0.827476	-1.81356	-1.08878	-2.06602	-1.08511	0.379861	0.0446083
qA1	chr7	A_68_P24951858	5012557	5012603	ag_LACat|PROMOTER	U2af2	80.78	0.160902	0.124312	0.342552	1.08718	0.685735	0.950122	0.698423	0.151292	0.0122723
qA1	chr7	A_68_P24951868	5013542	5013590	ag_LACat|PROMOTER	U2af2	80.35	-2.63144	-1.74627	-0.716052	1.31882	-0.043397	-0.187948	2.06041	0.843798	0.0493022
qA1	chr7	A_68_P24956657	6682111	6682162	ag_LACat|INSIDE	Peg3	80.06	2.13749	2.10856	1.61976	0.622777	1.20249	1.07161	-0.989646	0.280467	0.0152395
qA1	chr7	A_68_P24974111	13593313	13593357	ag_LACat|INSIDE	Zbtb45	82.17	4.75183	3.90881	4.08042	2.08239	2.35631	1.7125	-2.19662	0.362327	0.00320279
qA1	chr7	A_68_P24974917	13846594	13846638	ag_LACat|INSIDE	6330408A02Rik	82.27	2.1205	1.44889	2.92234	0.534003	0.234841	0.824002	-1.63296	0.486619	0.0468144
qA2	chr7	A_68_P24979351	16638045	16638093	ag_LACat|DOWNSTREAM	AK008102:4275	81	-1.46078	-1.47805	-0.866675	0.0998199	-0.093887	0.59289	1.46811	0.331018	0.00688643
qA2	chr7	A_68_P24979586	16683636	16683682	ag_LACat|PROMOTER	Napa	80.75	0.982617	0.242386	1.10532	2.50306	1.57987	1.90759	1.22006	0.440698	0.0330028
qA2	chr7	A_68_P24980589	16859760	16859804	ag_LACat|INSIDE	Ccdc9	82.71	1.74351	1.3497	1.79321	-0.0893235	0.656745	0.916182	-1.13427	0.360624	0.0460266
qA2	chr7	A_68_P24982508	17200957	17201001	ag_LACat|PROMOTER	Grlf1	80.02	0.332593	-0.147583	0.0826864	1.51132	1.10799	0.686536	1.01272	0.307629	0.0310054
qA2	chr7	A_68_P24983342	17397085	17397129	ag_LACat|PROMOTER	Strn4	82.13	3.98867	3.11727	3.57939	1.24732	2.3749	1.39821	-1.8883	0.494072	0.0151438
qA2	chr7	A_68_P24983894	17492409	17492453	ag_LACat|INSIDE	Ptgir	82.44	3.61686	2.82854	2.74482	0.573775	1.11684	1.42236	-2.02575	0.429415	0.00575171
qA2	chr7	A_68_P24984506	17607827	17607872	ag_LACat|INSIDE	Ppp5c	80.56	3.80266	2.78978	2.71429	1.09682	1.72156	2.07086	-1.4725	0.519122	0.0330757
qA3	chr7	A_68_P24990324	19479119	19479163	ag_LACat|INSIDE	Ccdc61	82.68	1.69057	1.06792	1.16878	0.0916395	-0.291075	0.0667668	-1.35331	0.258488	0.0067264
qA3	chr7	A_68_P24990864	19590721	19590765	ag_LACat|INSIDE	Irf2bp1	82.54	3.30254	2.30281	2.72255	1.27763	1.61449	0.986693	-1.48303	0.384752	0.0178877
qA3	chr7	A_68_P24991558	19703521	19703569	ag_LACat|PROMOTER	Fbxo46	80.29	3.27834	3.10619	3.07049	1.3353	1.92764	2.18516	-1.33564	0.25782	0.0275611
qA3	chr7	A_68_P24991559	19703647	19703691	ag_LACat|PROMOTER	Fbxo46	89.05	2.48844	3.05254	1.30698	0.952918	0.258347	-0.448113	-2.02827	0.750153	0.0389582
qA3	chr7	A_68_P24991724	19734889	19734938	ag_LACat|DIVERGENT_PROMOTER	Snrpd2	80.59	-1.59977	-3.08126	-1.81916	0.195337	-0.425791	-1.10097	1.72292	0.682551	0.0464498
qA3	chr7	A_68_P24992601	19893900	19893948	ag_LACat|INSIDE	Fosb	80.42	-0.536239	-1.44186	-0.644554	1.23917	0.284779	1.45212	1.86624	0.526203	0.0168212
qA3	chr7	A_68_P24993843	20118011	20118055	ag_LACat|INSIDE	Lrrc68	85.37	5.42385	3.6937	3.68645	1.79556	2.61054	1.59839	-2.2665	0.724824	0.0394793
qA3	chr7	A_68_P24994042	20147633	20147683	ag_LACat|INSIDE	Lrrc68	80.11	-2.20488	-2.67419	-2.17589	-1.35147	-1.33892	-0.458523	1.30201	0.373193	0.0289333
qA3	chr7	A_68_P24995078	20334418	20334462	ag_LACat|INSIDE	Pvrl2	83.47	-1.03387	-0.112928	-1.02335	1.00263	0.463633	0.591282	1.40923	0.382006	0.025845
qA3	chr7	A_68_P24995361	20394863	20394907	ag_LACat|INSIDE	Bcl3	82.34	3.3064	2.48815	3.14733	0.34231	1.53341	1.46012	-1.86868	0.519197	0.02069
qA3	chr7	A_68_P25004861	25217595	25217644	ag_LACat|INSIDE	Irgc1	80.77	2.65556	2.57818	2.45704	1.79836	1.13285	1.7089	-1.01689	0.217434	0.0320114
qA3	chr7	A_68_P25005394	25318451	25318495	ag_LACat|INSIDE	Irgq	82.04	4.13541	3.81922	4.15241	2.00007	2.34151	1.91721	-1.94942	0.19448	0.000384709
qA3	chr7	A_68_P25007467	25729309	25729353	Unknown	chr7:25729309-25729353	92.9	1.15546	1.01838	0.22624	-0.355109	0.130999	-0.965499	-1.19656	0.495465	0.0499865
qA3	chr7	A_68_P25007552	25740356	25740400	Unknown	chr7:25740356-25740400	80.93	1.03482	0.691524	0.66646	0.375235	-0.233751	-0.165898	-0.805738	0.25435	0.0319666
qA3	chr7	A_68_P25008273	25867049	25867093	ag_LACat|INSIDE	Zfp574	82.05	6.30171	4.33284	5.2207	1.36734	3.487	2.29731	-2.9012	0.965669	0.0258895
qA3	chr7	A_68_P25008850	25963997	25964041	ag_LACat|INSIDE	X53654:548352	92.72	3.36887	3.52698	2.28822	0.825466	1.88551	0.494453	-1.99288	0.66038	0.0255306
qA3	chr7	A_68_P25009074	26006123	26006176	ag_LACat|DIVERGENT_PROMOTER	Zfp526	80.69	-2.74826	-2.42071	-1.7261	-0.685469	-1.17349	-0.857053	1.39302	0.362753	0.0274986
qA3	chr7	A_68_P25009107	26010932	26010976	ag_LACat|INSIDE	Zfp526	82.84	3.24481	2.86689	3.15801	1.2819	1.88047	1.40017	-1.56906	0.242754	0.00364969
qA3	chr7	A_68_P25009659	26100595	26100639	ag_LACat|INSIDE	Tmem145	86.9	0.610541	0.537272	0.618321	0.000592249	-0.165591	-0.0825661	-0.671233	0.0602497	0.00103069
qA3	chr7	A_68_P25009660	26100723	26100767	ag_LACat|INSIDE	Tmem145	92.21	0.826406	1.39304	0.437503	-0.608688	-0.00323157	-1.14967	-1.47285	0.496877	0.0283457
qA3	chr7	A_68_P25011328	26472277	26472330	ag_LACat|INSIDE	Tgfb1	80.92	-1.86662	-1.69655	-1.02568	0.393679	-0.653219	-0.518927	1.27013	0.478128	0.0412135
qA3	chr7	A_68_P25016215	28013237	28013281	ag_LACat|INSIDE	Itpkc	88.97	-0.912153	-0.604458	-0.883297	-1.13127	-1.26801	-1.49788	-0.499086	0.167444	0.0266399
qA3	chr7	A_68_P25016756	28119811	28119855	ag_LACat|PROMOTER	Ltbp4	89.67	2.42711	3.06149	2.12988	0.684027	1.26647	1.2028	-1.4884	0.374929	0.0146784
qA3	chr7	A_68_P25017513	28272064	28272111	ag_LACat|INSIDE	Sertad1	80.81	-2.26284	-1.65726	-1.1578	0.429269	-0.0597461	-0.341342	1.70203	0.444677	0.015301
qA3	chr7	A_68_P25021521	29164384	29164428	ag_LACat|PROMOTER	Zfp36	80.02	-0.981289	-1.01062	-0.956386	-0.0601084	-0.488563	-0.184759	0.738289	0.116687	0.0269321
qA3	chr7	A_68_P25021898	29221883	29221929	ag_LACat|DIVERGENT_PROMOTER	Gmfg	80.9	-1.70935	-1.95242	-1.46678	0.226733	-0.718364	-0.253575	1.46112	0.337238	0.0177419
qA3	chr7	A_68_P25023456	29551693	29551750	ag_LACat|DIVERGENT_PROMOTER	Sirt2	80.61	-1.99897	-1.39105	-1.19235	-0.291838	-0.86238	-0.0259535	1.13407	0.399569	0.0305943
qA3	chr7	A_68_P25023658	29594290	29594344	ag_LACat|PROMOTER	Hnrnpl	80.97	2.86992	2.6626	2.89781	2.25391	2.08297	2.04412	-0.683108	0.113194	0.0024172
qB1	chr7	A_68_P25024908	29804801	29804845	ag_LACat|INSIDE	Ryr1	86.21	1.37804	1.74647	1.15054	-0.329086	0.833757	0.042937	-1.24248	0.421713	0.048971
qB1	chr7	A_68_P25025139	29849652	29849696	ag_LACat|INSIDE	Ryr1	82.53	4.90203	2.90223	3.07777	0.382577	1.52772	1.92898	-2.34758	0.900318	0.0460829
qB1	chr7	A_68_P25025752	29958043	29958087	ag_LACat|INSIDE	Ggn	82.79	7.10702	4.54756	4.85791	1.2804	2.38002	2.197	-3.55169	0.93618	0.0330621
qB1	chr7	A_68_P25026633	30117281	30117328	ag_LACat|INSIDE	Sipa1l3	80.92	2.91273	2.82137	2.52653	0.47113	1.64552	1.26596	-1.62601	0.377664	0.0319146
qB1	chr7	A_68_P25028572	30578132	30578176	ag_LACat|INSIDE	Zfp30	82.39	5.34002	3.34832	4.77483	1.43529	2.90939	2.01898	-2.3665	0.833804	0.0363851
qB1	chr7	A_68_P25029198	30739081	30739133	ag_LACat|PROMOTER	Zfp74	80.71	-1.45494	-0.900427	-0.927215	0.0145575	-0.285474	0.903295	1.30499	0.438834	0.0479369
qB1	chr7	A_68_P25030466	31017699	31017745	ag_LACat|INSIDE	Polr2i	80.53	-1.83667	-1.37848	-1.05336	-0.379004	-0.811597	-0.565825	0.837361	0.287791	0.0458506
qB1	chr7	A_68_P25031178	31141047	31141091	ag_LACat|INSIDE	Lrfn3	82.55	7.11466	4.75386	5.02579	2.04418	3.18807	2.66503	-2.99901	0.878854	0.0400981
qB1	chr7	A_68_P25031213	31145836	31145880	ag_LACat|INSIDE	Lrfn3	82.97	6.95394	4.68726	5.72072	2.25622	3.42631	3.22437	-2.81834	0.829797	0.0307022
qB1	chr7	A_68_P25031431	31206836	31206880	ag_LACat|DIVERGENT_PROMOTER	Nfkbid	82.48	-0.191347	0.0403093	0.297576	-0.309299	-0.650005	-0.519283	-0.541708	0.196319	0.0405033
qB1	chr7	A_68_P25031609	31241982	31242026	ag_LACat|INSIDE	Kirrel2	80.06	-1.45193	-2.10359	-1.70448	-0.967997	-1.2972	-0.741082	0.751243	0.286701	0.0406212
qB1	chr7	A_68_P25032193	31348523	31348579	ag_LACat|INSIDE	U2af1l4	80.15	-1.23194	-1.52117	-1.54845	-0.202088	-0.222226	0.0189862	1.29874	0.14577	0.000729813
qB1	chr7	A_68_P25032746	31435349	31435393	ag_LACat|PROMOTER	Rbm42	81.16	-3.22372	-4.14956	-1.51031	-0.351761	-0.676654	0.745691	2.86695	0.98259	0.0450305
qB1	chr7	A_68_P25044853	35438051	35438110	ag_LACat|PROMOTER	Kctd15	80.03	-2.39949	-2.39203	-1.98101	-0.680058	-0.322717	0.025157	1.93164	0.279122	0.00237073
qB1	chr7	A_68_P25044858	35438805	35438859	ag_LACat|PROMOTER	Kctd15	80.72	-1.92941	-2.48518	-1.52444	-0.291966	-0.654106	-0.870545	1.37414	0.365184	0.0201585
qB1	chr7	A_68_P25045780	35597298	35597342	ag_LACat|INSIDE	Chst8	80.25	-0.372093	-1.32128	-0.893553	0.968465	0.124735	0.445391	1.37517	0.424856	0.0206986
qB2	chr7	A_68_P25049867	36322342	36322401	ag_LACat|INSIDE	Tdrd12	79.98	4.53832	2.6828	3.12855	0.0682578	1.98619	-0.172475	-2.82256	1.01425	0.0348072
qB2	chr7	A_68_P25049871	36322745	36322789	ag_LACat|PROMOTER	Tdrd12	82.85	6.31977	4.81374	4.32627	2.02397	2.20226	2.49467	-2.91296	0.601917	0.0343996
qB2	chr7	A_68_P25050067	36371172	36371228	ag_LACat|DIVERGENT_PROMOTER	Ankrd27	80.55	-3.75071	-2.03955	-2.19404	0.219445	-0.238759	0.445391	2.80346	0.610508	0.0248937
qB2	chr7	A_68_P25062069	38354640	38354690	ag_LACat|INSIDE	Zfp536	80.61	4.25372	4.17874	3.34732	0.81828	2.44013	2.32181	-2.06652	0.66337	0.0380671
qB2	chr7	A_68_P25063498	38554900	38554944	ag_LACat|PROMOTER	Zfp536	82.2	3.766	3.20599	2.84099	0.30796	1.20857	2.05678	-2.07989	0.631899	0.0348744
qB2	chr7	A_68_P25065938	39006759	39006803	ag_LACat|INSIDE	Plekhf1	82.47	4.64716	3.57765	3.4802	1.46456	1.93193	1.53563	-2.25763	0.42393	0.0162394
qB4	chr7	A_68_P25082498	50720518	50720569	ag_LACat|DOWNSTREAM	Etfb	80.68	-0.933387	-0.515725	-0.137423	0.14379	0.593612	0.466156	0.930031	0.296978	0.035462
qB4	chr7	A_68_P25086332	51501889	51501947	ag_LACat|PROMOTER	2410002F23Rik	80.81	-2.04111	-2.23015	-1.02001	0.133141	0.672326	1.47865	2.52513	0.626102	0.00965321
qB4	chr7	A_68_P25086969	51608617	51608661	ag_LACat|INSIDE	Shank1	92.62	1.87064	2.82927	1.60176	0.0973109	0.998669	0.536956	-1.55625	0.516645	0.0317807
qB4	chr7	A_68_P25086973	51609094	51609138	ag_LACat|INSIDE	Shank1	82.68	0.471935	0.675695	0.348665	-0.330903	-1.07334	-0.892262	-1.26427	0.260341	0.0177613
qB4	chr7	A_68_P25087545	51717003	51717047	ag_LACat|INSIDE	Lrrc4b	82.8	3.03407	2.06992	3.07532	0.479157	1.5576	1.67787	-1.48822	0.579374	0.0427742
qB4	chr7	A_68_P25088124	51807600	51807645	ag_LACat|INSIDE	Nr1h2	80.94	3.61923	3.66616	4.54515	2.44054	2.82094	1.91692	-1.55071	0.459835	0.0184158
qB4	chr7	A_68_P25089412	52072141	52072185	ag_LACat|PROMOTER	Atf5	81.62	-3.41676	-4.0474	-1.94271	-0.229791	-1.14139	0.0552563	2.69698	0.803843	0.0296952
qB4	chr7	A_68_P25089657	52104286	52104335	ag_LACat|INSIDE	Tbc1d17	80.65	-2.45658	-1.90288	-1.94503	-0.537354	-1.55513	-0.777462	1.14484	0.396102	0.0440522
qB4	chr7	A_68_P25089776	52119038	52119082	ag_LACat|INSIDE	Ptov1	82.74	5.26589	3.81187	3.97688	1.52232	2.59905	2.11743	-2.27195	0.629555	0.0193621
qB4	chr7	A_68_P25090214	52185302	52185350	ag_LACat|PROMOTER	Ap2a1	80.67	2.14207	2.49416	3.93544	-0.214105	-0.365818	0.735128	-2.80549	0.729212	0.0178938
qB4	chr7	A_68_P25090472	52242228	52242277	ag_LACat|PROMOTER	Prmt1	80.85	-1.84053	-1.33065	-0.743025	0.800336	-0.1502	0.469309	1.67788	0.486358	0.0170024
qB4	chr7	A_68_P25090596	52262461	52262505	ag_LACat|INSIDE	Scaf1	82.93	4.1291	3.32126	3.95023	1.71609	2.02792	1.4473	-2.06976	0.336997	0.0034692
qB4	chr7	A_68_P25090598	52262643	52262687	ag_LACat|INSIDE	Scaf1	82.76	6.31642	5.06936	6.20132	3.50033	3.79551	1.41382	-2.95915	0.93689	0.0389494
qB4	chr7	A_68_P25090600	52262845	52262889	ag_LACat|INSIDE	Scaf1	82.26	5.01895	4.30556	4.81145	3.41951	3.38	2.0548	-1.76055	0.539148	0.0413407
qB4	chr7	A_68_P25090675	52271809	52271860	ag_LACat|DIVERGENT_PROMOTER	Scaf1	80.7	-1.66113	-1.63138	-0.534063	-0.0790538	0.0472959	0.741135	1.51198	0.510955	0.0340208
qB4	chr7	A_68_P25092516	52595157	52595214	ag_LACat|INSIDE	Ppfia3	80.86	-3.72366	-2.02247	-3.81769	-0.705775	-0.77215	0.952251	3.01271	0.936873	0.0206475
qB4	chr7	A_68_P25092684	52622218	52622262	ag_LACat|INSIDE	Ppfia3	82.36	2.50024	1.99149	1.88292	1.10403	0.990887	1.16618	-1.03785	0.197257	0.0254445
qB4	chr7	A_68_P25092686	52622405	52622451	ag_LACat|DIVERGENT_PROMOTER	Ppfia3	80.28	-0.478929	-0.585525	-0.257322	1.05637	0.589571	0.350586	1.1061	0.248145	0.0192417
qB4	chr7	A_68_P25092887	52651403	52651452	ag_LACat|DIVERGENT_PROMOTER	Snrnp70	80.97	-1.17602	-1.21884	-1.57498	-0.873179	-0.516743	-0.528395	0.683842	0.198714	0.0167274
qB4	chr7	A_68_P25092920	52662071	52662115	ag_LACat|INSIDE	Kcna7	88.28	-1.47949	-1.10051	-1.74018	-2.91633	-2.03773	-3.01986	-1.21791	0.406017	0.038649
qB4	chr7	A_68_P25093127	52690084	52690132	ag_LACat|DIVERGENT_PROMOTER	Gys1	80.41	-1.32958	-0.934119	-0.291246	1.11654	0.262157	0.237973	1.39054	0.482936	0.0293658
qB4	chr7	A_68_P25096457	53289487	53289535	ag_LACat|INSIDE	Nomo1	80.85	-0.237599	-0.462062	0.295249	0.71744	0.875826	1.28491	1.0942	0.321404	0.0202856
qB4	chr7	A_68_P25102496	54263191	54263240	ag_LACat|INSIDE	Spty2d1	80.89	-1.73491	-1.34917	-0.903252	-0.461631	-0.622915	-0.18987	0.904306	0.299366	0.0440908
qB4	chr7	A_68_P25102498	54263463	54263508	ag_LACat|INSIDE	Spty2d1	80.65	-1.93689	-1.37854	-1.68325	-0.411523	-0.724811	-0.0907328	1.25721	0.281244	0.00702632
qB4	chr7	A_68_P25102502	54263847	54263895	ag_LACat|PROMOTER	Spty2d1	80.87	-1.51307	-1.25857	-0.469173	0.511081	-0.311256	0.956059	1.46557	0.559681	0.0408091
qC	chr7	A_68_P25169127	69564503	69564547	ag_LACat|INSIDE	Mkrn3	86.6	1.72401	1.72237	1.37027	0.662617	0.797644	1.01876	-0.77921	0.18081	0.00798182
qC	chr7	A_68_P25169315	69608941	69608985	ag_LACat|INSIDE	Peg12	92.66	1.67607	2.01307	1.0072	0.12148	-0.655338	-0.926739	-2.05231	0.49781	0.00899763
qC	chr7	A_68_P25176746	71537143	71537187	ag_LACat|DIVERGENT_PROMOTER	Mphosph10	80.03	-1.44801	-1.51904	-1.52225	-0.879982	-1.0899	-0.90712	0.53743	0.0736041	0.00819952
qC	chr7	A_68_P25186203	73224304	73224363	ag_LACat|PROMOTER	H47	80.68	-2.61514	-1.5332	-1.71129	0.262046	-0.276066	1.09442	2.31334	0.598974	0.0120809
qC	chr7	A_68_P25186373	73255040	73255084	ag_LACat|INSIDE	Chsy1	80.11	-1.27678	-0.766867	-0.828507	0.997485	0.0918918	-0.0637264	1.29927	0.401349	0.0408464
qC	chr7	A_68_P25189682	73834745	73834793	ag_LACat|DIVERGENT_PROMOTER	Lins	80.65	-0.366235	-0.354058	-0.168776	1.83276	1.75737	1.39488	1.95803	0.162519	0.0012367
qD1	chr7	A_68_P25210205	77425959	77426003	ag_LACat|PROMOTER	AK148659:-1335	80.98	-1.06237	-0.879939	-0.670147	-0.605017	-0.422028	-0.286707	0.432903	0.16783	0.0435837
qD1	chr7	A_68_P25210208	77426309	77426353	ag_LACat|PROMOTER	AK148659:-1685	80.58	-1.08411	-0.833528	-0.726545	-0.295404	-0.644274	-0.339213	0.455097	0.1761	0.0406547
qD1	chr7	A_68_P25228920	80554297	80554341	ag_LACat|INSIDE	Rgma	82.08	5.41542	3.69028	3.96189	0.781577	2.17203	1.7808	-2.77773	0.775289	0.0167779
qD1	chr7	A_68_P25228921	80554435	80554479	ag_LACat|INSIDE	Rgma	82.98	5.489	3.47373	4.36393	1.06675	2.75192	2.21547	-2.43084	0.881922	0.03496
qD1	chr7	A_68_P25228983	80562682	80562726	ag_LACat|INSIDE	Rgma	82.8	4.30079	2.84643	3.821	1.4445	2.59064	1.61897	-1.77137	0.640462	0.0350584
qD2	chr7	A_68_P25241766	82927030	82927082	Unknown	chr7:82927030-82927082	80.95	-1.3023	-1.58301	-0.734152	-0.325633	-0.559169	0.00324744	0.912636	0.337062	0.0458725
qD3	chr7	A_68_P25256097	85723835	85723885	ag_LACat|PROMOTER	Ntrk3	80.88	-2.77473	-2.44057	-1.95828	-0.85545	-0.945172	-1.11986	1.4177	0.256877	0.018743
qD3	chr7	A_68_P25260793	86537122	86537173	ag_LACat|DIVERGENT_PROMOTER	Fanci	80.86	-0.317884	-1.25137	-0.556326	0.395277	0.378631	1.17172	1.35707	0.442253	0.0241702
qD3	chr7	A_68_P25261267	86610391	86610441	ag_LACat|INSIDE	Polg	80.54	-1.06796	-1.50182	-0.789948	-0.449381	-0.200562	0.127345	0.945711	0.305487	0.0255048
qD3	chr7	A_68_P25269236	88045891	88045938	ag_LACat|INSIDE	Wdr73	80.77	-1.75316	-1.26678	-0.914815	-0.590217	0.0670916	-0.0587711	1.11762	0.362911	0.025384
qD3	chr7	A_68_P25269480	88092126	88092178	ag_LACat|INSIDE	Sec11a	80.93	-1.94385	-1.22288	-1.59632	0.00685434	-0.832576	-0.608803	1.10951	0.374887	0.0286713
qD3	chr7	A_68_P25272113	88599918	88599962	ag_LACat|PROMOTER	Cpeb1	81.38	-3.40223	-3.09988	-1.84302	-0.458137	-0.54637	-0.509781	2.27695	0.410685	0.040908
qD3	chr7	A_68_P25272116	88600183	88600227	ag_LACat|PROMOTER	Cpeb1	80.77	-1.82778	-1.22117	-1.41139	-0.254654	-0.370715	0.135076	1.32335	0.271153	0.0053025
qD3	chr7	A_68_P25279958	90017259	90017309	ag_LACat|INSIDE	Mex3b	80.3	-2.04783	-1.71608	-2.05444	-1.05344	-0.844773	-0.481626	1.14617	0.22761	0.00699373
qD3	chr7	A_68_P25279962	90017727	90017771	ag_LACat|INSIDE	Mex3b	82.85	1.1787	0.779231	1.01787	0.0198906	-1.01805	-0.683731	-1.55256	0.344504	0.0250745
qD3	chr7	A_68_P25279966	90018157	90018201	ag_LACat|INSIDE	Mex3b	82.66	2.66765	1.87696	2.35032	0.823066	1.34442	0.424036	-1.43447	0.405148	0.0158034
qD3	chr7	A_68_P25279968	90018419	90018463	ag_LACat|INSIDE	Mex3b	86.86	2.10803	1.71796	1.21469	0.656512	0.375851	1.00034	-1.00266	0.35857	0.0392671
qD3	chr7	A_68_P25285285	91031055	91031099	ag_LACat|INSIDE	Mesdc1	82.48	4.90811	3.30292	3.70807	1.22099	2.1008	1.21466	-2.46088	0.633827	0.0181967
qD3	chr7	A_68_P25286564	91235110	91235154	ag_LACat|PROMOTER	9930013L23Rik	92.9	0.864815	1.36044	0.653316	-0.489578	0.163503	0.34134	-0.954437	0.377349	0.045583
qE1	chr7	A_68_P25307030	96487485	96487533	ag_LACat|PROMOTER	Tmem135	80.46	-1.66393	-1.58771	-0.778307	0.862069	-0.278042	-0.260996	1.45099	0.539368	0.0409719
qE1	chr7	A_68_P25311405	97278227	97278273	ag_LACat|PROMOTER	Picalm	80.83	-0.713031	-0.33765	0.326295	0.818886	1.36599	0.955216	1.28816	0.382353	0.0321528
qE1	chr7	A_68_P25325435	99709871	99709922	ag_LACat|INSIDE	Ccdc90b	80.47	-2.28822	-1.81328	-1.73221	0.574537	-0.20044	-0.376332	1.94382	0.380081	0.00845297
qE1	chr7	A_68_P25326012	99817690	99817735	ag_LACat|INSIDE	Pcf11	80.68	-1.14755	-0.825264	-0.700747	0.897501	0.920812	0.41768	1.63652	0.242572	0.00176631
qE1	chr7	A_68_P25327110	100022539	100022587	ag_LACat|INSIDE	4632434I11Rik	81	-1.59961	-1.27279	-0.654836	0.339525	-0.206901	0.220652	1.29351	0.361654	0.0237054
qE1	chr7	A_68_P25343521	103360142	103360193	ag_LACat|INSIDE	Odz4	80.6	-2.13819	-1.90038	-1.13584	0.170073	-0.83929	-0.349268	1.38531	0.484834	0.0300294
qE2	chr7	A_68_P25351873	104845588	104845636	ag_LACat|INSIDE	Clns1a	80.95	-0.120231	-0.502891	-0.0167475	0.439251	0.608351	1.08527	0.924247	0.278644	0.0216364
qE2	chr7	A_68_P25352112	104886923	104886967	ag_LACat|PROMOTER	Aqp11	80.83	0.189916	0.0634489	1.05375	2.11128	1.46064	1.41651	1.2271	0.437452	0.0376942
qE2	chr7	A_68_P25353647	105227848	105227892	ag_LACat|INSIDE	Myo7a	82.7	3.80941	2.83162	2.68469	0.265205	1.02103	1.55299	-2.16217	0.593261	0.0137153
qE2	chr7	A_68_P25353894	105259832	105259876	ag_LACat|INSIDE	Myo7a	82.51	3.83424	3.61078	2.80424	1.33918	1.06533	1.27396	-2.19026	0.322844	0.0149227
qE2	chr7	A_68_P25355268	105509291	105509338	ag_LACat|INSIDE	Tsku	80.98	-1.95631	-1.73566	-1.08694	0.822073	-0.515746	-0.442088	1.54771	0.567541	0.049152
qE2	chr7	A_68_P25357075	105804717	105804761	ag_LACat|INSIDE	2210018M11Rik	85.34	2.40339	1.69521	1.50129	0.346679	0.813254	1.12341	-1.10552	0.408158	0.0375665
qE2	chr7	A_68_P25358043	105963875	105963922	Unknown	chr7:105963875-105963922	80.7	-2.2856	-1.55842	-2.27589	-0.572728	-1.28739	-0.380505	1.2931	0.421874	0.0249386
qE2	chr7	A_68_P25360745	106416477	106416533	ag_LACat|PROMOTER	Mtap6	80.69	-2.20458	-1.85664	-1.26673	-0.662863	-0.945008	-0.311178	1.1363	0.373185	0.0323021
qE2	chr7	A_68_P25360758	106417779	106417823	ag_LACat|INSIDE	Mtap6	82.94	1.12039	1.18729	1.59972	0.70064	0.361754	-0.117438	-0.987481	0.316139	0.0322615
qE2	chr7	A_68_P25364106	106976531	106976587	ag_LACat|INSIDE	Neu3	80.87	-4.81696	-3.04796	-3.25217	-1.48337	-0.437254	-0.720756	2.82524	0.711264	0.0196292
qE2	chr7	A_68_P25364108	106976797	106976845	ag_LACat|INSIDE	Neu3	80.87	-0.814773	-0.682065	-0.231354	0.318961	0.959813	0.951109	1.31936	0.317407	0.00951052
qE2	chr7	A_68_P25365404	107190842	107190886	ag_LACat|DOWNSTREAM	Chrdl2	82.43	1.24939	0.52394	0.642256	-0.0865093	-0.447338	0.0569631	-0.964156	0.305963	0.0294023
qE3	chr7	A_68_P25368679	107755747	107755795	ag_LACat|PROMOTER	Rab6	80.55	0.623215	0.447054	1.8398	2.56363	2.90174	2.96013	1.83848	0.458413	0.0436466
qE3	chr7	A_68_P25370973	108160171	108160219	ag_LACat|INSIDE	P2ry2	80.86	0.856722	1.64071	0.683937	-0.094829	0.27407	-0.219079	-1.07374	0.361274	0.0483056
qE3	chr7	A_68_P25375961	109044793	109044846	ag_LACat|PROMOTER	3200002M19Rik	80.88	-0.6927	-0.681207	-0.525979	0.205155	0.0161565	0.357624	0.826274	0.124534	0.00470977
qE3	chr7	A_68_P25375962	109044996	109045040	ag_LACat|INSIDE	3200002M19Rik	80.46	-0.720753	-0.570978	-0.142674	0.162393	0.0662767	0.426884	0.696653	0.229458	0.0355137
qE3	chr7	A_68_P25377673	109358261	109358306	ag_LACat|INSIDE	Nup98	80.91	-0.933132	-0.203485	0.506911	2.17469	1.51473	0.833	1.71737	0.655685	0.0393186
qE3	chr7	A_68_P25392337	112583863	112583907	ag_LACat|INSIDE	Cckbr	82.7	6.43366	3.98943	4.31789	0.32806	2.38514	2.7719	-3.08529	1.24459	0.0458227
qE3	chr7	A_68_P25393300	112766499	112766544	ag_LACat|INSIDE	Trim3	80.92	4.05485	3.30678	3.52243	2.42642	3.02308	2.29676	-1.04593	0.364127	0.0294682
qE3	chr7	A_68_P25394031	112884899	112884943	ag_LACat|INSIDE	Rrp8	88.9	-0.0808309	0.278387	-0.400906	-0.766238	-0.629875	-1.0381	-0.743622	0.258171	0.041781
qE3	chr7	A_68_P25394035	112885416	112885460	ag_LACat|INSIDE	Ilk	83.03	-0.55218	-0.232913	-0.869833	0.482459	0.276498	0.500799	0.97156	0.208834	0.0223503
qE3	chr7	A_68_P25406577	116318509	116318553	ag_LACat|PROMOTER	Lmo1	88.79	-0.15039	0.124293	-0.388147	-0.808065	-0.810109	-1.53573	-0.913221	0.318657	0.0423679
qE3	chr7	A_68_P25408017	116582496	116582540	ag_LACat|INSIDE	Stk33	81.64	-2.22018	-2.81441	-1.85992	-0.739128	-0.710997	-1.33801	1.36879	0.394172	0.0196121
qE3	chr7	A_68_P25408019	116582735	116582782	ag_LACat|PROMOTER	Stk33	80.42	-2.09249	-1.80827	-1.57804	-0.476695	-1.22159	-0.591709	1.06294	0.310514	0.0243302
qF1	chr7	A_68_P25414282	117757626	117757684	ag_LACat|INSIDE	Sbf2	80.67	-1.15063	-1.15403	-1.01999	-0.475218	-0.202089	-0.399705	0.749212	0.102514	0.00357735
qF1	chr7	A_68_P25422119	119167552	119167605	ag_LACat|INSIDE	Usp47	80.72	-0.720161	-0.74786	-0.0972896	0.30009	1.00138	1.10546	1.32408	0.379909	0.0169625
qF1	chr7	A_68_P25429181	120350778	120350822	ag_LACat|PROMOTER	Arntl	80.65	-1.55528	-2.21391	-1.21869	0.401425	-0.0813659	-0.885272	1.47422	0.545045	0.0392014
qF1	chr7	A_68_P25446104	123236732	123236785	ag_LACat|DIVERGENT_PROMOTER	1700003G18Rik	80.8	-0.998545	-0.718741	-0.700106	0.35877	0.669385	0.0666061	1.17072	0.22091	0.00874209
qF1	chr7	A_68_P25447472	123450807	123450857	ag_LACat|INSIDE	ENSMUST00000106605:1058	80.45	-0.958252	-1.17385	-1.21728	0.260292	-0.428275	-0.202099	0.993098	0.230844	0.0265782
qF2	chr7	A_68_P25456594	125259597	125259641	ag_LACat|INSIDE	Rps15a	80.4	-1.13072	-0.707593	-0.508474	0.304677	-0.285844	0.329364	0.898328	0.313982	0.0302995
qF2	chr7	A_68_P25456677	125273001	125273045	ag_LACat|INSIDE	Arl6ip1	84.82	-2.10329	-2.76076	-1.48603	-0.292493	-0.18368	-1.02588	1.61601	0.516445	0.0275726
qF2	chr7	A_68_P25457385	125386430	125386480	ag_LACat|INSIDE	Smg1	80.94	-1.60984	-1.07518	0.0456333	0.566952	1.06846	1.56429	1.94636	0.633344	0.0366683
qF2	chr7	A_68_P25465541	126937683	126937729	ag_LACat|INSIDE	2610020H08Rik	80.46	-2.04627	-2.42283	-1.44817	-0.0509586	-1.30798	-0.551596	1.33558	0.530019	0.0480016
qF2	chr7	A_68_P25469453	127778545	127778604	ag_LACat|PROMOTER	Uqcrc2	80.35	-2.77837	-2.59546	-1.96462	-0.697106	-1.55677	-0.785748	1.43294	0.424145	0.0179486
qF2	chr7	A_68_P25475452	128878290	128878339	ag_LACat|INSIDE	Scnn1g	80.82	-2.50608	-2.30311	-2.03992	-1.19353	-0.8566	-0.600418	1.39952	0.250407	0.00366415
qF3	chr7	A_68_P25494315	132537434	132537483	ag_LACat|INSIDE	AK050668:112539	80.85	-1.17809	-0.659813	-1.0946	-0.298014	-0.175957	0.302664	0.920398	0.280845	0.0201144
qF3	chr7	A_68_P25495413	132724911	132724955	ag_LACat|DOWNSTREAM	Il4ra	81.97	-4.94421	-5.2302	-3.6912	-0.869071	1.15531	0.0945201	4.74879	0.863211	0.00370875
qF3	chr7	A_68_P25499771	133436302	133436346	ag_LACat|INSIDE	Sbk1	82.24	6.20412	4.5183	5.04308	2.30865	3.30015	2.76056	-2.46538	0.640679	0.0204968
qF3	chr7	A_68_P25501564	133793219	133793278	ag_LACat|INSIDE	Ccdc101	80.66	-1.03889	-1.34454	-0.656708	0.504255	0.207777	0.742909	1.49836	0.288835	0.00483092
qF3	chr7	A_68_P25502313	133943378	133943430	ag_LACat|PROMOTER	Aldoa	80.36	-1.60766	-1.73721	-2.11152	-0.508235	-0.701379	-0.12729	1.37316	0.261052	0.00387973
qF3	chr7	A_68_P25502370	133952447	133952494	ag_LACat|DIVERGENT_PROMOTER	Fam57b	80.93	-0.832851	-1.78749	-0.697511	-0.192679	0.0780275	0.762609	1.32194	0.512161	0.0430414
qF3	chr7	A_68_P25503585	134160517	134160561	ag_LACat|INSIDE	2900092E17Rik	80.63	-2.00834	-1.52823	-1.47235	-0.479775	-1.01062	-0.683383	0.945049	0.265148	0.0149949
qF3	chr7	A_68_P25503739	134185604	134185654	ag_LACat|INSIDE	Kif22	80.62	-1.94148	-1.30288	-1.5349	-0.617739	-0.986295	-0.559799	0.871811	0.261433	0.0229013
qF3	chr7	A_68_P25505252	134487144	134487188	ag_LACat|INSIDE	Zfp768	82.02	4.42731	3.4947	3.5834	1.92441	2.40462	1.54696	-1.87647	0.445293	0.00904472
qF3	chr7	A_68_P25505756	134621830	134621878	ag_LACat|PROMOTER	Fbrs	80.99	-1.2296	-1.19316	-0.32104	0.686241	-0.239818	0.705704	1.29864	0.497203	0.0394777
qF3	chr7	A_68_P25506340	134732564	134732608	ag_LACat|INSIDE	Rnf40	80.74	0.452842	0.402889	0.709248	2.00826	1.30751	1.19309	0.981297	0.285529	0.0476268
qF3	chr7	A_68_P25507817	135019123	135019171	ag_LACat|INSIDE	Zfp668	80.53	-2.23657	-1.95613	-1.36921	-0.351836	0.328368	0.0955558	1.878	0.371612	0.00525682
qF3	chr7	A_68_P25524117	137872320	137872364	ag_LACat|INSIDE	Tacc2	82.23	3.58525	2.70771	2.7253	0.165638	1.68786	1.01055	-2.05141	0.595992	0.0232016
qF3	chr7	A_68_P25528898	138685827	138685871	ag_LACat|PROMOTER	Hmx3	88.66	1.84559	1.59564	0.421391	-0.400765	-0.595296	-1.00018	-1.95295	0.502631	0.0331107
qF3	chr7	A_68_P25528911	138687598	138687643	ag_LACat|INSIDE	Hmx3	80.21	-2.20424	-1.91327	-1.55422	-0.879296	-1.16122	-0.757314	0.957963	0.251149	0.0179861
qF3	chr7	A_68_P25537275	140044356	140044401	ag_LACat|DIVERGENT_PROMOTER	Mettl10	80.96	-0.295023	-0.248257	-0.668518	0.104595	0.247718	0.565137	0.709749	0.219689	0.020312
qF3	chr7	A_68_P25539019	140315418	140315462	ag_LACat|PROMOTER	Ctbp2	81.5	-1.72279	-3.22824	-1.15536	-0.312474	1.0869	0.769392	2.55007	0.850831	0.0329468
qF3	chr7	A_68_P25539027	140316339	140316391	ag_LACat|PROMOTER	Ctbp2	80.58	-1.43498	-2.0198	-2.32907	-0.364958	-0.725023	-0.719992	1.32463	0.31137	0.0225406
qF3	chr7	A_68_P25541689	140828947	140828993	ag_LACat|PROMOTER	2700050L05Rik	80.9	-1.61767	-0.632315	-1.27423	-0.0641143	0.594129	-0.249555	1.26822	0.444782	0.0309614
qF3	chr7	A_68_P25554396	142908460	142908506	ag_LACat|PROMOTER	Mki67	80.61	-0.70253	-0.0860466	0.382801	1.40737	0.719483	1.73029	1.42097	0.499974	0.0306087
qF4	chr7	A_68_P25565170	144501625	144501669	ag_LACat|INSIDE	Ebf3	88.54	-0.598816	-0.202369	-0.451034	-0.946283	-0.693808	-1.01302	-0.466964	0.173817	0.0380153
qF4	chr7	A_68_P25565202	144505325	144505370	ag_LACat|INSIDE	Ebf3	92.95	3.84599	4.788	3.43318	0.991221	2.92878	1.56444	-2.19424	0.796561	0.0409844
qF4	chr7	A_68_P25571662	145589207	145589251	ag_LACat|INSIDE	Tcerg1l	89.73	4.0515	3.61771	2.47208	1.12768	2.34233	1.48041	-1.73028	0.67923	0.0470446
qF4	chr7	A_68_P25574331	146022127	146022171	ag_LACat|DOWNSTREAM	Mapk1ip1	82.74	6.77093	4.30055	5.39791	1.81702	3.31777	3.13725	-2.73245	0.969718	0.0406212
qF4	chr7	A_68_P25574426	146038756	146038800	ag_LACat|INSIDE	Ppp2r2d	82.42	1.73978	1.20441	1.35808	0.257954	0.359063	1.04012	-0.881709	0.330486	0.0481142
qF4	chr7	A_68_P25581340	147130450	147130494	ag_LACat|INSIDE	Utf1	82.92	1.67063	1.39063	1.40947	0.1474	-1.17819	0.0756743	-1.80861	0.425202	0.0469983
qF4	chr7	A_68_P25581951	147234258	147234309	ag_LACat|INSIDE	Msx3	80.72	-2.70723	-2.82266	-2.45889	-0.601105	-1.22416	-1.1228	1.68024	0.24523	0.0040641
qF4	chr7	A_68_P25581952	147234431	147234477	ag_LACat|INSIDE	Msx3	80.84	-1.97172	-2.01154	-1.68976	-0.690764	-1.35593	-1.14809	0.826079	0.243109	0.0335436
qF4	chr7	A_68_P25582097	147256279	147256323	ag_LACat|INSIDE	Caly	82.09	2.57925	1.95651	1.77559	0.922027	1.06233	0.410078	-1.30564	0.360579	0.0153793
qF5	chr7	A_68_P25585678	148108347	148108394	ag_LACat|INSIDE	Nlrp6	80.7	-0.861976	-0.473427	-0.0308868	0.237681	0.819685	0.664465	1.02937	0.338097	0.0296211
qF5	chr7	A_68_P25586918	148317375	148317421	ag_LACat|INSIDE	Ptdss2	80.65	-2.00088	-1.98246	-1.09762	0.100411	-0.967313	-0.501249	1.23761	0.495709	0.0449748
qF5	chr7	A_68_P25587155	148354454	148354502	ag_LACat|INSIDE	Rnh1	82.49	0.983436	1.23604	0.632769	-0.433269	-0.954375	0.0771031	-1.3876	0.385943	0.0240315
qF5	chr7	A_68_P25587562	148414623	148414668	ag_LACat|DIVERGENT_PROMOTER	Phrf1	82.37	0.711243	0.42772	0.24521	-0.172108	-0.503602	-0.0798438	-0.713242	0.215754	0.0189395
qF5	chr7	A_68_P25587564	148414849	148414893	ag_LACat|INSIDE	Phrf1	88.27	-0.0374678	0.13207	-0.601086	-1.2005	-0.807778	-0.969386	-0.823726	0.273983	0.0457911
qF5	chr7	A_68_P25588180	148514258	148514302	ag_LACat|INSIDE	Tmem80	80.79	-0.799087	-1.18575	-1.09488	-0.226678	-0.639469	-0.162621	0.68365	0.217311	0.0249404
qF5	chr7	A_68_P25588920	148641501	148641547	ag_LACat|INSIDE	Pnpla2	80.93	-2.33598	-2.05951	-1.21507	-0.432808	-1.10271	-0.00566582	1.35646	0.535953	0.0433402
qF5	chr7	A_68_P25589025	148653600	148653654	ag_LACat|PROMOTER	Cd151	80.62	-1.50141	-1.82404	-1.44384	-0.354825	-1.06866	-0.930172	0.805215	0.275047	0.0461053
qF5	chr7	A_68_P25594227	149558369	149558413	ag_LACat|PROMOTER	6330512M04Rik	82.71	2.47198	1.45631	1.09833	-0.0373637	0.288894	-0.210306	-1.6618	0.455412	0.0436323
qF5	chr7	A_68_P25596399	149849962	149850008	ag_LACat|PROMOTER	Igf2	80.52	-0.617819	-0.749293	-0.277189	0.622774	-0.0152861	0.134868	0.795553	0.272117	0.0330913
qF5	chr7	A_68_P25598463	150255204	150255248	ag_LACat|PROMOTER	Tssc4	81.77	-7.34165	-7.41727	-4.42454	-0.835754	-2.7326	-1.53583	4.69309	1.2566	0.0230858
qF5	chr7	A_68_P25600981	150631474	150631518	Unknown	chr7:150631474-150631518	88.54	-0.140147	0.258502	0.0610357	-0.832548	-0.854215	-0.540341	-0.802165	0.176599	0.00665531
qF5	chr7	A_68_P25603235	151015787	151015836	ag_LACat|INSIDE	Dhcr7	80.95	-1.64227	-1.51815	-1.29464	-0.0781456	-0.653059	-0.0314526	1.2308	0.246242	0.0122104
qF5	chr7	A_68_P25609536	152023973	152024018	ag_LACat|PROMOTER	Fgf3	80.89	-0.738889	-0.419112	-0.648637	-0.218067	-0.324363	-0.109485	0.384908	0.128367	0.0348122
qA1.1	chr8	A_68_P25614134	3476114	3476158	ag_LACat|INSIDE	1700019B03Rik	82.84	3.08582	2.40969	2.93656	0.852111	0.899718	0.451271	-2.07632	0.283562	0.00185818
qA1.1	chr8	A_68_P25614206	3493424	3493468	ag_LACat|INSIDE	Zfp358	82.89	0.943343	0.900743	1.03912	0.288626	-0.387115	0.0115115	-0.990062	0.193539	0.03253
qA1.1	chr8	A_68_P25614348	3516738	3516786	ag_LACat|INSIDE	Pnpla6	80.55	-3.78055	-2.8354	-2.14165	-0.377897	-1.63205	-0.641299	2.03545	0.699542	0.030872
qA1.1	chr8	A_68_P25614351	3517129	3517173	ag_LACat|INSIDE	Pnpla6	86.32	0.496547	0.120391	0.181483	0.724603	0.915072	0.862564	0.56794	0.141534	0.023625
qA1.1	chr8	A_68_P25614822	3621384	3621434	ag_LACat|DIVERGENT_PROMOTER	Xab2	80.79	-2.0131	-1.39385	-1.5249	-0.210145	-0.223298	-0.412465	1.36198	0.207202	0.0115585
qA1.1	chr8	A_68_P25616317	4166462	4166508	ag_LACat|PROMOTER	Evi5l	80.55	0.22581	0.111411	0.226065	1.50684	1.29534	0.736472	0.99179	0.218801	0.0463516
qA1.1	chr8	A_68_P25618381	4677445	4677489	ag_LACat|DOWNSTREAM	ENSMUST00000058918:899	87.02	0.142298	-0.397752	-1.37386	1.01554	1.57423	0.565801	1.59497	0.600408	0.0479684
qA1.1	chr8	A_68_P25618385	4677877	4677934	ag_LACat|INSIDE	ENSMUST00000058918:460	80.86	-2.76686	-1.73188	-1.01018	1.53494	-0.318163	0.454745	2.39348	0.855021	0.032065
qA1.1	chr8	A_68_P25637615	8660479	8660536	ag_LACat|INSIDE	Efnb2	80.79	-5.33377	-3.83776	-4.58331	-0.775386	-2.00139	-1.79081	3.06242	0.661646	0.00624572
qA1.1	chr8	A_68_P25637840	8690611	8690655	ag_LACat|PROMOTER	Arglu1	84.6	-5.63811	-5.22345	-3.82548	-2.82233	-0.973676	-1.26219	3.20961	0.916543	0.0156375
qA1.1	chr8	A_68_P25652460	11009898	11009954	ag_LACat|PROMOTER	Irs2	80.67	-2.64147	-2.59419	-2.02046	-0.162385	-1.54699	-1.05195	1.49826	0.493707	0.0470137
qA1.1	chr8	A_68_P25654586	11313262	11313310	ag_LACat|INSIDE	Col4a2	80.6	-1.92804	-1.41306	-3.62259	1.35739	-0.171926	1.71117	3.28677	1.01677	0.0211711
qA1.1	chr8	A_68_P25661261	12397360	12397404	ag_LACat|INSIDE	Sox1	88.34	-0.883216	-0.414168	-1.45205	-2.03454	-1.74511	-2.65267	-1.22763	0.463546	0.0385611
qA1.1	chr8	A_68_P25661489	12430813	12430868	ag_LACat|INSIDE	Gm5607	80.84	-3.14215	-2.43497	-2.53865	-1.23272	-1.33946	-1.60042	1.31439	0.269199	0.0136711
qA1.1	chr8	A_68_P25663078	12672178	12672222	ag_LACat|PROMOTER	Tubgcp3	84.77	-5.08757	-5.60945	-3.72993	-2.20406	-0.850023	-2.36914	3.00124	0.850291	0.0160041
qA1.1	chr8	A_68_P25666786	13201184	13201232	ag_LACat|PROMOTER	Grtp1	80.81	-0.463668	-0.680237	-0.667261	0.102765	0.18184	0.425114	0.840295	0.136454	0.00305473
qA1.1	chr8	A_68_P25668723	13494226	13494270	ag_LACat|INSIDE	Gas6	87.38	-0.0100876	-0.0101299	-0.338675	0.302778	0.528322	0.458548	0.549513	0.143859	0.0191752
qA1.1	chr8	A_68_P25671026	13889787	13889832	ag_LACat|INSIDE	2410022L05Rik	80.91	-2.17843	-1.30506	-1.24044	-0.243016	-0.306704	0.988983	1.72106	0.591266	0.0341171
qA1.1	chr8	A_68_P25671551	13975153	13975203	ag_LACat|PROMOTER	2610019F03Rik	80.21	-0.428851	-0.335504	0.124665	0.988743	0.404814	0.823157	0.952135	0.281555	0.0174794
qA1.1	chr8	A_68_P25677292	14894723	14894769	ag_LACat|INSIDE	Cln8	80.86	4.44601	3.77729	3.89819	2.99009	3.33395	2.59401	-1.06781	0.342537	0.0228359
qA1.1	chr8	A_68_P25678296	15029082	15029126	ag_LACat|INSIDE	Kbtbd11	82.44	1.73093	1.13474	1.43513	-0.0637454	0.543468	0.548032	-1.09102	0.306412	0.0157127
qA2	chr8	A_68_P25713201	23970810	23970865	ag_LACat|INSIDE	Myst3	80.34	-2.03501	-1.80218	-1.46499	-0.680169	-0.679204	-0.415168	1.17588	0.207095	0.00778226
qA2	chr8	A_68_P25716369	24522943	24522987	ag_LACat|INSIDE	Sfrp1	88.28	0.036048	0.210305	0.229808	-0.647423	-0.195415	-0.274478	-0.531158	0.164089	0.0455928
qA2	chr8	A_68_P25730017	27096682	27096726	ag_LACat|INSIDE	4930444A02Rik	80.94	3.96534	3.36891	3.7479	1.37727	2.83697	2.09854	-1.58979	0.486351	0.0479057
qA2	chr8	A_68_P25736233	28153582	28153636	ag_LACat|INSIDE	Prosc	80.83	-1.41123	-1.05349	-0.843013	-0.341117	0.458004	-0.0737109	1.11697	0.327179	0.0216795
qA4	chr8	A_68_P25768626	34495888	34495935	ag_LACat|INSIDE	Wrn	80.44	-1.29183	-1.13889	-0.215977	1.50861	1.45436	3.95313	3.1876	0.947194	0.0454951
qA4	chr8	A_68_P25772219	35171373	35171417	ag_LACat|INSIDE	Dctn6	80.49	-0.534247	-0.919107	-0.517288	0.466829	0.175807	0.726029	1.1131	0.236889	0.00628664
qA4	chr8	A_68_P25783726	37158263	37158317	ag_LACat|INSIDE	D8Ertd82e	80.39	-1.88272	-1.68077	-0.758378	-0.263652	-0.470483	0.147659	1.24513	0.430894	0.0493181
qA4	chr8	A_68_P25786789	37676576	37676626	ag_LACat|INSIDE	Dlc1	80.45	-1.59121	-1.64357	-0.703759	0.591332	-0.585616	0.248549	1.3976	0.53432	0.0403555
qB1.1	chr8	A_68_P25827307	46023864	46023908	ag_LACat|PROMOTER	AK079043:-3373	87.84	0.414949	-0.296974	-0.515967	1.64599	1.21176	0.541726	1.26582	0.491692	0.0422196
qB1.1	chr8	A_68_P25827953	46109339	46109388	ag_LACat|INSIDE	Fat1	80.82	5.77159	5.06464	4.9033	3.46874	4.62198	3.7431	-1.30191	0.501708	0.044638
qB1.1	chr8	A_68_P25828057	46122480	46122524	ag_LACat|INSIDE	Fat1	82.05	6.96231	5.33355	4.92259	1.78052	3.32436	2.33468	-3.25963	0.877209	0.0161486
qB1.1	chr8	A_68_P25828172	46136729	46136773	ag_LACat|INSIDE	Fat1	82.38	8.72002	6.00198	7.62937	3.01395	5.36932	3.64918	-3.43964	1.21926	0.0319169
qB1.1	chr8	A_68_P25829661	46418653	46418700	ag_LACat|PROMOTER	Cyp4v3	80.98	-2.96469	-2.20126	-2.46991	-1.22851	-1.90778	-1.04116	1.1528	0.397508	0.0300531
qB1.1	chr8	A_68_P25833939	47120895	47120939	ag_LACat|INSIDE	Snx25	82.21	6.50477	4.99424	4.8675	0.139828	2.42999	3.22418	-3.52417	1.18436	0.0417456
qB1.1	chr8	A_68_P25834610	47248764	47248808	ag_LACat|PROMOTER	4933411K20Rik	87.7	-1.28466	-0.905177	-2.37986	0.317518	0.0566729	0.854038	1.93264	0.552623	0.0299144
qB1.1	chr8	A_68_P25836697	47637352	47637396	ag_LACat|PROMOTER	Mlf1ip	81.34	-5.14847	-5.05856	-3.5453	-0.705075	-1.46817	-0.536712	3.68079	0.65861	0.00758756
qB1.2	chr8	A_68_P25848476	49641034	49641078	ag_LACat|INSIDE	Odz3	82.4	1.70037	1.10449	1.48812	0.310492	0.432195	0.0509713	-1.16644	0.234164	0.00777183
qB2	chr8	A_68_P25886648	59030291	59030341	ag_LACat|INSIDE	Fbxo8	80.94	-1.33305	-1.30473	-1.49935	0.0436634	-0.264197	-0.103659	1.27098	0.122153	0.000579173
qB2	chr8	A_68_P25890514	59799631	59799688	ag_LACat|PROMOTER	Hand2	80.85	-1.52831	-1.74591	-0.990211	-0.690376	0.578339	0.0340499	1.39548	0.483424	0.0415673
qB3.1	chr8	A_68_P25905379	63111234	63111280	ag_LACat|PROMOTER	Mfap3l	80.27	-1.3359	-1.14815	-0.945661	-0.0946068	-0.528316	-0.236637	0.856716	0.196237	0.0076275
qB3.1	chr8	A_68_P25907312	63461704	63461748	ag_LACat|INSIDE	Clcn3	81.96	-3.61884	-4.30583	-3.78822	-0.369948	-0.893943	-0.924698	3.17477	0.315693	0.000351641
qB3.1	chr8	A_68_P25907381	63472413	63472465	ag_LACat|INSIDE	Nek1	80.1	-2.53725	-1.33062	-1.66286	-0.243223	0.159904	0.0576978	1.83504	0.39261	0.026573
qB3.2	chr8	A_68_P25933302	69010455	69010506	ag_LACat|PROMOTER	1810029B16Rik	80.45	-1.17892	-0.605296	-0.224962	0.188939	0.45766	0.826599	1.16079	0.377298	0.031539
qB3.3	chr8	A_68_P25940712	70586026	70586070	ag_LACat|INSIDE	ENSMUST00000150169:137	88	-0.241692	-0.0465191	-0.28092	0.728458	1.04559	1.10685	1.15001	0.154928	0.00240536
qB3.3	chr8	A_68_P25950005	72655302	72655347	ag_LACat|INSIDE	Nr2c2ap	80.4	-0.783683	-0.606845	-0.630293	-0.376618	-0.157971	-0.450268	0.345322	0.116942	0.0376408
qB3.3	chr8	A_68_P25950067	72663484	72663533	ag_LACat|DIVERGENT_PROMOTER	2310045N01Rik	80.75	-2.64784	-2.29843	-1.98798	-0.208972	-1.04622	-1.31451	1.45485	0.427459	0.0289867
qB3.3	chr8	A_68_P25951144	72854849	72854893	ag_LACat|INSIDE	Gdf1	85.86	3.34622	2.91793	2.91394	2.1585	1.64173	1.37964	-1.33274	0.303936	0.0121394
qB3.3	chr8	A_68_P25952167	73011116	73011160	ag_LACat|INSIDE	Tmem59l	92.07	1.48787	2.34726	1.37258	-0.207608	0.769911	0.466386	-1.393	0.486914	0.0300549
qB3.3	chr8	A_68_P25952522	73063322	73063372	ag_LACat|PROMOTER	Ell	80.55	-0.504912	-0.31706	-0.043023	0.547464	0.417622	0.168044	0.666042	0.200401	0.0199455
qB3.3	chr8	A_68_P25952870	73119041	73119085	ag_LACat|INSIDE	Isyna1	82.8	1.89573	1.86323	1.52412	0.685918	0.980159	0.415871	-1.06704	0.230065	0.00783146
qB3.3	chr8	A_68_P25952897	73122171	73122217	ag_LACat|INSIDE	Ssbp4	81	2.31275	2.37375	3.05856	1.39947	1.25401	0.524447	-1.52238	0.416243	0.0139702
qB3.3	chr8	A_68_P25952995	73135372	73135418	ag_LACat|DIVERGENT_PROMOTER	Ssbp4	80.66	-1.07542	-2.00274	-1.68459	-0.809075	-0.208124	-0.644192	1.03379	0.368506	0.0413134
qB3.3	chr8	A_68_P25953308	73197472	73197519	ag_LACat|INSIDE	Lsm4	80.62	-2.43083	-1.8383	-1.55738	-0.68014	-1.1383	-0.0847419	1.30778	0.459224	0.0318731
qB3.3	chr8	A_68_P25953596	73240800	73240844	ag_LACat|PROMOTER	Gm3336	82.45	3.12697	2.0123	1.98294	0.321001	1.42323	0.549935	-1.60935	0.581644	0.0338349
qB3.3	chr8	A_68_P25953733	73267985	73268032	ag_LACat|INSIDE	Pde4c	80.29	-0.670837	-0.267904	-0.0733418	0.208846	0.565175	0.162325	0.649476	0.247549	0.0453842
qB3.3	chr8	A_68_P25954644	73397459	73397515	ag_LACat|PROMOTER	Ccdc124	80.55	-1.54364	-1.69847	-0.98992	-0.590836	-0.428845	-0.784946	0.809133	0.259654	0.0455913
qB3.3	chr8	A_68_P25954888	73437092	73437136	ag_LACat|INSIDE	Mtap1s	82.47	4.4228	3.14889	3.71937	1.05175	2.19581	1.7945	-2.083	0.574439	0.0141512
qB3.3	chr8	A_68_P25954899	73438336	73438380	ag_LACat|INSIDE	Mtap1s	82.95	3.54606	3.36544	3.80988	1.46928	1.82316	1.17713	-2.08393	0.257866	0.0013379
qB3.3	chr8	A_68_P25954900	73438460	73438504	ag_LACat|INSIDE	Mtap1s	82.78	4.55452	3.92276	4.29026	2.15423	2.48208	1.57005	-2.18706	0.367345	0.00382434
qB3.3	chr8	A_68_P25956551	73895860	73895904	ag_LACat|INSIDE	Ocel1	82.92	3.85079	2.07607	3.03861	0.396995	1.42541	1.47109	-1.89066	0.705122	0.0450201
qB3.3	chr8	A_68_P25956911	73985835	73985879	ag_LACat|INSIDE	Abhd8	82.34	5.36362	3.89441	4.70751	1.1657	2.23962	3.16374	-2.46549	0.818337	0.0300735
qB3.3	chr8	A_68_P25957631	74108344	74108388	ag_LACat|INSIDE	Slc27a1	82.41	4.38975	4.16551	5.21398	2.54745	3.05738	1.77374	-2.13023	0.564945	0.0129119
qB3.3	chr8	A_68_P25957807	74134918	74134965	ag_LACat|INSIDE	Glt25d1	80.95	-1.33042	-0.895312	-1.18534	-0.664359	-0.36632	0.0244822	0.801625	0.267287	0.03545
qB3.3	chr8	A_68_P25958124	74184428	74184472	ag_LACat|INSIDE	Unc13a	82.29	1.78919	0.878111	1.43187	0.00400667	0.00183697	0.620714	-1.15754	0.384543	0.0286568
qB3.3	chr8	A_68_P25958305	74209906	74209950	ag_LACat|INSIDE	Jak3	82.9	2.49846	3.33573	1.90432	0.785514	0.927014	-0.0608675	-2.02895	0.590834	0.0200448
qB3.3	chr8	A_68_P25958451	74233667	74233711	ag_LACat|INSIDE	Fcho1	82.41	4.16297	2.86762	3.12274	1.02229	1.66161	1.35082	-2.03953	0.474182	0.0211312
qB3.3	chr8	A_68_P25959078	74446979	74447023	ag_LACat|INSIDE	Zfp617	80.59	-1.40462	-0.984843	-1.06322	0.488402	0.77281	2.2845	2.3328	0.560316	0.0464051
qB3.3	chr8	A_68_P25959079	74447048	74447096	ag_LACat|INSIDE	Zfp617	80.68	-2.23515	-2.02234	-1.11251	0.257108	-0.873252	-0.0264406	1.5758	0.558329	0.0311217
qB3.3	chr8	A_68_P25959944	74685339	74685384	ag_LACat|INSIDE	Rab8a	80.62	-0.485583	-0.945531	-0.284869	2.22944	0.444268	1.57735	1.98901	0.585494	0.0485435
qB3.3	chr8	A_68_P25961597	74999491	74999543	ag_LACat|PROMOTER	Cherp	80.69	-2.91457	-1.44592	-2.53974	-0.77059	-0.238759	0.445391	2.11209	0.647086	0.0218076
qB3.3	chr8	A_68_P25961696	75015878	75015926	ag_LACat|INSIDE	Slc35e1	80.8	-2.33116	-2.03896	-1.68833	-0.76138	-1.47919	-0.43553	1.12745	0.403434	0.0459759
qB3.3	chr8	A_68_P25962754	75273669	75273713	ag_LACat|INSIDE	Sin3b	80.7	4.48133	3.63247	4.114	2.37713	2.9471	3.13794	-1.25521	0.387277	0.0203108
qB3.3	chr8	A_68_P25962759	75274183	75274227	ag_LACat|INSIDE	Sin3b	82.54	3.31675	3.18818	3.48539	0.833113	1.86129	1.59485	-1.90035	0.321808	0.0191488
qC1	chr8	A_68_P25983691	80041126	80041185	ag_LACat|INSIDE	0610038B21Rik	79.87	-2.39824	-4.54609	-2.68364	-0.428845	-0.0112267	0.310086	3.16599	0.724524	0.0327547
qC2	chr8	A_68_P25994474	81922419	81922466	ag_LACat|INSIDE	Smad1	80.99	-1.78483	-1.50048	-1.52922	-0.825346	-1.12081	-1.28991	0.526153	0.184634	0.0391434
qC2	chr8	A_68_P26001115	83262261	83262308	ag_LACat|INSIDE	Smarca5	80.77	-0.929709	-0.693134	0.0739894	0.141806	1.14719	1.27695	1.3716	0.540236	0.0446716
qC2	chr8	A_68_P26002690	83538714	83538758	ag_LACat|INSIDE	Usp38	82.75	3.95284	3.06366	5.54863	1.00427	0.333783	1.56654	-3.22018	0.884489	0.0300894
qC2	chr8	A_68_P26016161	86239606	86239651	ag_LACat|INSIDE	Ddx39	84.3	-3.89275	-5.52142	-2.84565	-0.425451	-0.560768	-2.33361	2.98	1.13757	0.0425348
qC3	chr8	A_68_P26016845	86398933	86398980	Unknown	chr8:86398933-86398980	80.56	-0.606881	-0.296892	-0.491071	0.569705	0.0731059	0.364759	0.800805	0.191482	0.0139717
qC3	chr8	A_68_P26020491	87083075	87083119	ag_LACat|INSIDE	Cacna1a	88.44	-0.295513	0.550313	-0.193865	-1.27625	-0.56289	-1.33553	-1.07854	0.420396	0.041796
qC3	chr8	A_68_P26020780	87141005	87141050	ag_LACat|INSIDE	Cacna1a	80.58	3.29768	3.03554	3.36385	1.87089	2.52841	2.21651	-1.02709	0.236897	0.0169274
qC3	chr8	A_68_P26021165	87213957	87214016	ag_LACat|INSIDE	Trmt1	80.31	0.4276	-0.115063	-0.911498	1.56325	2.22347	3.69538	2.69369	0.832056	0.0300769
qC3	chr8	A_68_P26021284	87230641	87230685	ag_LACat|DOWNSTREAM	Nfix	89.96	4.62217	4.72984	3.58174	1.67422	2.56183	2.19086	-2.16894	0.509048	0.0109417
qC3	chr8	A_68_P26022274	87370937	87370981	ag_LACat|DIVERGENT_PROMOTER	Calr	80.58	-3.78201	-2.97617	-2.07302	-0.78372	-0.637065	-0.668481	2.24731	0.43943	0.0440014
qC3	chr8	A_68_P26022589	87433125	87433176	ag_LACat|INSIDE	Dnase2a	80.21	-0.343517	-0.215743	0.387591	1.25356	0.701724	0.681161	0.93604	0.337142	0.0347057
qC3	chr8	A_68_P26023139	87531600	87531644	ag_LACat|INSIDE	Best2	89.58	4.13018	5.77229	3.53044	1.33009	1.30418	-0.839858	-3.8795	1.13421	0.0170203
qC3	chr8	A_68_P26023140	87531703	87531747	ag_LACat|INSIDE	Best2	82.63	3.01351	2.69474	2.93131	0.717989	0.959703	1.49302	-1.82295	0.264954	0.00759164
qC3	chr8	A_68_P26023643	87607413	87607465	ag_LACat|INSIDE	Man2b1	80.23	-1.03098	-0.930727	-0.435038	0.288549	0.402324	-0.0830898	1.00151	0.270093	0.0145653
qC3	chr8	A_68_P26025439	88078700	88078746	ag_LACat|INSIDE	Dnaja2	80.13	-0.0595081	0.341626	0.309717	0.948004	0.670097	1.42578	0.81735	0.285284	0.0447141
qC3	chr8	A_68_P26026702	88364752	88364796	ag_LACat|INSIDE	Itfg1	88.04	0.319162	0.738625	0.669728	-0.669481	-0.168528	-0.081986	-0.882504	0.255555	0.0208293
qC3	chr8	A_68_P26037080	90307218	90307263	ag_LACat|INSIDE	Zfp423	80.73	3.83961	3.19575	3.43198	1.58993	2.75834	2.12779	-1.33043	0.429228	0.0385199
qC3	chr8	A_68_P26039122	90642559	90642618	ag_LACat|PROMOTER	Tmem188	80.99	-0.509481	-0.637266	0.13447	0.560341	0.774585	1.74406	1.36375	0.492323	0.0429765
qC3	chr8	A_68_P26039124	90642915	90642971	ag_LACat|INSIDE	Tmem188	80.95	-0.521698	-0.306142	0.0135435	0.700257	0.723181	0.445391	0.894375	0.199637	0.0133961
qC3	chr8	A_68_P26042145	91150963	91151007	ag_LACat|INSIDE	Snx20	89.75	4.9304	5.6145	3.08528	0.882867	1.66607	2.2525	-2.94291	0.940659	0.0404251
qC5	chr8	A_68_P26061529	94324672	94324716	ag_LACat|INSIDE	Irx3	81.92	-3.57762	-4.52923	-2.40272	-0.448947	-1.96324	-1.29225	2.26838	0.859837	0.0452984
qC5	chr8	A_68_P26061569	94329516	94329560	ag_LACat|PROMOTER	Irx3	89.2	3.71195	2.83148	2.09538	0.315109	1.38915	1.60574	-1.77627	0.707351	0.0458466
qC5	chr8	A_68_P26065838	94984247	94984291	Unknown	chr8:94984247-94984291	88.76	-0.0640371	0.80091	0.383105	-1.16273	-0.22957	-0.94354	-1.15194	0.433932	0.038382
qD1	chr8	A_68_P26079859	97381833	97381887	ag_LACat|INSIDE	Polr2c	80.95	-1.23092	-1.37805	-1.34862	-0.225133	-0.0641282	-0.0490807	1.20641	0.0827043	0.00010399
qD1	chr8	A_68_P26081246	97604720	97604776	ag_LACat|PROMOTER	Katnb1	80.5	-1.74835	-2.84323	-2.89896	-0.72542	1.07929	-0.423972	2.47348	0.761588	0.0267771
qD1	chr8	A_68_P26081248	97604929	97604973	ag_LACat|PROMOTER	Katnb1	80.81	-1.66791	-0.958813	-0.339796	1.28218	-0.110367	0.56771	1.56868	0.641542	0.0478185
qD1	chr8	A_68_P26081249	97605091	97605135	ag_LACat|INSIDE	Katnb1	83.23	-0.69541	-0.23259	-0.538967	0.774978	1.03883	1.50085	1.59388	0.284182	0.00540694
qD1	chr8	A_68_P26082681	97852582	97852626	ag_LACat|INSIDE	Zfp319	82.35	4.12747	3.25529	3.1268	1.40979	2.19267	1.25166	-1.88515	0.494192	0.0118344
qD1	chr8	A_68_P26082684	97852867	97852911	ag_LACat|INSIDE	Zfp319	82.45	3.60582	2.47685	3.33845	1.48823	2.18654	1.40508	-1.44709	0.480439	0.0304542
qD1	chr8	A_68_P26085421	98331814	98331866	ag_LACat|PROMOTER	Cnot1	80.65	-2.40051	-1.69748	-1.04297	0.918479	-0.804741	0.577119	1.94394	0.750182	0.0458678
qD3	chr8	A_68_P26129568	107154873	107154920	ag_LACat|INSIDE	Rrad	80.43	-1.15804	-1.33888	-0.501155	0.0788626	0.442863	0.454618	1.32481	0.308516	0.0199694
qD3	chr8	A_68_P26129630	107165289	107165337	ag_LACat|INSIDE	Fam96b	80.81	-1.65416	-1.52607	-0.725478	-0.150432	-0.334929	0.170602	1.19698	0.357848	0.0355627
qD3	chr8	A_68_P26132332	107748862	107748908	ag_LACat|PROMOTER	D230025D16Rik	80.91	-2.03824	-1.68699	-1.03892	-0.435236	-0.906578	-0.0198013	1.13418	0.448136	0.0443496
qD3	chr8	A_68_P26132552	107783021	107783065	ag_LACat|INSIDE	Tradd	82.72	2.62258	2.07979	2.38488	1.34038	1.33833	1.15285	-1.08523	0.179027	0.0114916
qD3	chr8	A_68_P26132608	107792271	107792315	ag_LACat|INSIDE	Fbxl8	82.88	2.01153	1.53451	1.9211	0.113557	-0.227956	0.92478	-1.55225	0.39856	0.0304858
qD3	chr8	A_68_P26132764	107813598	107813652	ag_LACat|PROMOTER	4931428F04Rik	80.5	-2.25441	-1.33175	-2.0736	-0.309619	-1.20811	-0.391896	1.25004	0.46463	0.036005
qD3	chr8	A_68_P26132766	107813805	107813857	ag_LACat|INSIDE	Exoc3l	80.55	-1.5726	-1.04513	-1.24556	0.159322	-0.26181	-0.473985	1.0956	0.277469	0.011395
qD3	chr8	A_68_P26132792	107817484	107817528	ag_LACat|INSIDE	Exoc3l	82.68	3.86695	2.67523	2.51816	0.712592	1.09572	1.35938	-1.96422	0.501011	0.0288464
qD3	chr8	A_68_P26133403	107898777	107898821	ag_LACat|PROMOTER	Plekhg4	82.85	3.28079	2.70764	3.24091	0.858657	1.5201	1.43141	-1.80639	0.320106	0.00301415
qD3	chr8	A_68_P26133405	107899038	107899082	ag_LACat|PROMOTER	Plekhg4	82.68	7.25608	5.33551	6.10781	1.91541	3.64711	3.39381	-3.24769	0.896466	0.0139196
qD3	chr8	A_68_P26134614	108090464	108090513	ag_LACat|PROMOTER	Atp6v0d1	80.18	-1.0903	-1.08231	-0.515638	0.828747	0.426026	0.656939	1.53332	0.250589	0.00453241
qD3	chr8	A_68_P26134615	108090571	108090626	ag_LACat|INSIDE	Agrp	80.5	-2.02399	-1.26852	-1.06631	0.118591	0.477493	0.184567	1.71316	0.328007	0.0177018
qD3	chr8	A_68_P26135494	108228360	108228404	ag_LACat|INSIDE	E130303B06Rik	82.4	6.28429	4.77014	5.19443	2.10009	2.91265	1.80114	-3.14499	0.639351	0.00633344
qD3	chr8	A_68_P26135495	108228498	108228542	ag_LACat|INSIDE	E130303B06Rik	82.36	6.17433	4.42666	4.35328	1.59564	2.6482	1.98469	-2.90858	0.736836	0.0226124
qD3	chr8	A_68_P26136319	108378705	108378759	ag_LACat|DIVERGENT_PROMOTER	Thap11	80.81	-1.86555	-1.9906	-1.8713	-0.562043	0.344834	0.597444	2.0359	0.32071	0.0272778
qD3	chr8	A_68_P26136320	108378840	108378899	ag_LACat|DIVERGENT_PROMOTER	Thap11	80.09	-5.21013	-3.34762	-2.35473	0.177474	-1.33405	-0.510305	3.08187	1.0401	0.0466488
qD3	chr8	A_68_P26136325	108379294	108379338	ag_LACat|INSIDE	Thap11	81.4	-2.86024	-3.25391	-1.97705	-0.623515	-1.35516	-1.01749	1.69834	0.480863	0.0270379
qD3	chr8	A_68_P26137131	108503327	108503371	ag_LACat|PROMOTER	Dpep3	82.54	6.13539	4.22283	4.88362	1.92711	2.9314	1.83728	-2.84868	0.744251	0.0182838
qD3	chr8	A_68_P26137277	108535315	108535360	ag_LACat|INSIDE	Ddx28	80.68	-1.0595	-0.831267	-1.4425	-0.386568	-0.541978	-0.245908	0.719604	0.215415	0.0384063
qD3	chr8	A_68_P26138005	108674435	108674481	ag_LACat|INSIDE	Pla2g15	80.71	-0.214517	0.125881	0.372946	1.02586	0.544719	0.638741	0.64167	0.259263	0.0475175
qD3	chr8	A_68_P26141975	109416927	109416971	ag_LACat|INSIDE	Chtf8	82.24	2.81126	1.60895	2.49554	0.684689	0.557863	0.926856	-1.58211	0.382219	0.0387416
qD3	chr8	A_68_P26144777	109959980	109960037	ag_LACat|PROMOTER	Wwp2	80.88	-2.20837	-1.70608	-1.33142	-0.221206	-0.292077	-1.14542	1.19572	0.449899	0.0388668
qD3	chr8	A_68_P26145652	110111876	110111920	ag_LACat|INSIDE	Psmd7	82.17	1.00914	1.24096	1.2105	0.312845	0.474278	-0.298765	-0.990746	0.251615	0.0421282
qD3	chr8	A_68_P26157749	112089244	112089297	ag_LACat|INSIDE	Dhx38	80.98	-3.01106	-2.62404	-2.11922	-0.698459	-1.27742	0.0934702	1.9573	0.535237	0.0197445
qE1	chr8	A_68_P26167760	113862053	113862098	ag_LACat|PROMOTER	Mlkl	80.69	-0.693275	-0.585062	-0.419874	0.00747272	0.182704	0.5445	0.810962	0.194005	0.0202323
qE1	chr8	A_68_P26168810	114061313	114061357	ag_LACat|PROMOTER	Znrf1	84.92	-3.66808	-3.94339	-2.86805	-0.715661	-0.888763	-1.46524	2.46995	0.448335	0.00472485
qE1	chr8	A_68_P26171007	114465131	114465175	ag_LACat|INSIDE	Gabarapl2	90.48	4.88672	6.2439	4.9616	2.25875	4.30868	2.5839	-2.31363	0.878982	0.0467728
qE1	chr8	A_68_P26179663	116159694	116159738	ag_LACat|PROMOTER	Syce1l	87.24	-1.28323	-1.55684	-2.31177	0.297416	-0.234869	-0.387371	1.60901	0.4206	0.0163127
qE1	chr8	A_68_P26198855	119256124	119256168	ag_LACat|INSIDE	Cdyl2	82.03	2.02098	1.2768	1.66685	0.849758	0.666472	1.12651	-0.773961	0.28465	0.0477322
qE1	chr8	A_68_P26199696	119444912	119444968	ag_LACat|INSIDE	2310061C15Rik	80.73	-1.79463	-0.94631	-0.775142	-0.195795	0.303795	0.923061	1.51572	0.521579	0.0284589
qE1	chr8	A_68_P26200119	119517441	119517485	ag_LACat|PROMOTER	Gcsh	80.18	-0.280603	-0.866393	-0.83988	1.57218	0.454997	0.808306	1.60745	0.425133	0.0213073
qE1	chr8	A_68_P26214706	122082262	122082306	ag_LACat|INSIDE	Mbtps1	81.03	-2.84692	-4.1305	-2.15836	-0.514622	-1.5686	-0.509026	2.18118	0.759458	0.0422585
qE1	chr8	A_68_P26215027	122136385	122136429	ag_LACat|DIVERGENT_PROMOTER	Adad2	82.22	8.76733	6.22964	6.23731	2.26291	3.45908	3.43977	-4.02417	1.01259	0.025665
qE1	chr8	A_68_P26215962	122292157	122292201	ag_LACat|INSIDE	4632415K11Rik	82.9	5.33627	3.81868	4.27802	0.556925	1.85812	2.23747	-2.92682	0.782366	0.0129538
qE1	chr8	A_68_P26217196	122516200	122516248	ag_LACat|PROMOTER	Crispld2	80.63	-0.890225	-1.04996	-1.16218	-0.331197	-0.431178	0.257669	0.865885	0.239889	0.043316
qE1	chr8	A_68_P26220478	123011284	123011339	ag_LACat|PROMOTER	Gse1	80.93	-1.37673	-1.71653	-1.46997	0.0597075	-0.355262	-0.415866	1.28394	0.20479	0.00331083
qE1	chr8	A_68_P26220860	123062169	123062222	ag_LACat|INSIDE	Gse1	80.59	-2.42872	-1.3935	-0.901075	0.441095	-0.388309	0.185355	1.65381	0.56779	0.046365
qE1	chr8	A_68_P26225640	123797224	123797270	ag_LACat|INSIDE	ENSMUST00000127664:1362506	80.65	2.47792	2.75784	2.66638	1.77882	2.26331	2.16562	-0.564798	0.188068	0.0417857
qE1	chr8	A_68_P26226906	123992825	123992870	ag_LACat|INSIDE	ENSMUST00000127664:1558107	80.53	3.98235	3.15263	3.57889	1.87062	2.6675	2.72799	-1.14925	0.421156	0.0357103
qE1	chr8	A_68_P26227386	124078238	124078282	ag_LACat|INSIDE	Fbxo31	82.68	2.86109	2.80046	2.08551	0.527456	0.999669	0.854776	-1.78839	0.317373	0.00713186
qE1	chr8	A_68_P26229202	124352987	124353031	ag_LACat|INSIDE	Klhdc4	80.82	2.43277	1.63192	1.34572	-1.1187	-0.655881	0.63437	-2.18354	0.693889	0.032327
qE1	chr8	A_68_P26229923	124475071	124475115	ag_LACat|INSIDE	Banp	88.06	-0.304171	0.0983855	-0.0951681	-0.88434	-0.651464	-1.20292	-0.812591	0.225409	0.017683
qE1	chr8	A_68_P26232731	124861011	124861057	ag_LACat|INSIDE	Zfpm1	80.74	4.11183	3.9379	4.38012	3.37691	3.48369	2.72667	-0.947525	0.298172	0.0372111
qE1	chr8	A_68_P26234302	125100499	125100543	ag_LACat|INSIDE	Aprt	83.35	0.300569	0.318486	-0.394595	1.83972	0.858991	0.980539	1.1516	0.443699	0.0448798
qE1	chr8	A_68_P26239212	125842578	125842622	ag_LACat|PROMOTER	Fanca	82.72	-0.0556661	-0.338088	-0.00732634	-0.654878	-1.04189	-0.53987	-0.611853	0.2082	0.0351515
qE1	chr8	A_68_P26239401	125877966	125878010	ag_LACat|INSIDE	Spire2	82.93	5.01495	3.68388	4.36539	1.54749	2.45453	2.15537	-2.30228	0.531648	0.0105981
qE2	chr8	A_68_P26247740	127318667	127318711	ag_LACat|INSIDE	Trim67	82.02	1.7877	1.33312	1.57315	0.30217	0.286976	0.300837	-1.268	0.111167	0.0104723
qE2	chr8	A_68_P26248323	127420716	127420760	ag_LACat|INSIDE	Exoc8	83	1.05797	1.23543	0.983345	-0.152903	-0.495002	0.253999	-1.22355	0.237804	0.0206711
qE2	chr8	A_68_P26253530	128258425	128258473	ag_LACat|INSIDE	Ntpcr	80.11	0.689308	-0.0479087	0.455597	1.40403	1.08	1.66905	1.0187	0.316672	0.0232341
qA1	chr9	A_68_P26289572	7837195	7837239	ag_LACat|PROMOTER	Birc2	84.39	-4.29983	-5.38763	-3.57541	-0.00681542	-1.0197	-2.69493	3.18047	1.06997	0.0344528
qA1	chr9	A_68_P26290451	8003410	8003466	ag_LACat|INSIDE	Yap1	80.9	-2.94559	-1.74543	-1.90177	-0.126112	-0.589493	-0.130024	1.91572	0.43317	0.0238334
qA1	chr9	A_68_P26290453	8003577	8003636	ag_LACat|INSIDE	Yap1	80.01	-1.37974	-2.16139	-1.48443	-0.721617	-0.161458	-0.327357	1.27171	0.335659	0.0166837
qA2	chr9	A_68_P26319357	14589050	14589107	ag_LACat|DIVERGENT_PROMOTER	Mre11a	80.86	-0.821125	-1.44066	-1.41293	0.582267	-0.292883	0.17971	1.38127	0.371467	0.0143707
qA2	chr9	A_68_P26336207	18097086	18097131	ag_LACat|INSIDE	Chordc1	80.67	-1.66512	-0.802577	-0.788873	-0.134913	0.141501	0.691031	1.31806	0.434835	0.0264682
qA3	chr9	A_68_P26342516	20264533	20264592	ag_LACat|INSIDE	Zfp26	80.7	-1.53779	-1.96155	-1.13184	-0.765322	0.116725	0.687618	1.55674	0.540647	0.045615
qA3	chr9	A_68_P26344890	20780453	20780506	ag_LACat|INSIDE	S1pr2	79.98	-2.32089	-4.62099	-3.61662	-0.504487	-0.680131	-0.543857	2.94334	0.587037	0.0467329
qA3	chr9	A_68_P26345149	20836417	20836466	ag_LACat|PROMOTER	Icam5	80.59	0.118864	-0.0431961	0.121405	-0.228248	-0.302162	-0.382471	-0.369984	0.080818	0.00695721
qA3	chr9	A_68_P26345198	20843155	20843199	ag_LACat|PROMOTER	Mir1900	82.74	4.37162	3.59679	3.5433	0.704291	1.57031	1.5237	-2.57114	0.448146	0.00271923
qA3	chr9	A_68_P26346082	21038221	21038265	ag_LACat|INSIDE	Keap1	82.43	5.12703	4.21571	4.41353	1.71633	2.92154	2.15154	-2.32229	0.513676	0.0076421
qA3	chr9	A_68_P26346225	21069538	21069586	ag_LACat|PROMOTER	Atg4d	80.86	-0.758743	-0.88746	-0.207854	-0.176953	0.389471	0.516981	0.861185	0.344302	0.0446804
qA3	chr9	A_68_P26350214	21855080	21855124	ag_LACat|INSIDE	Elavl3	92.77	1.02374	1.74639	1.16427	-0.156537	0.810825	0.140628	-1.0465	0.414211	0.0478022
qA3	chr9	A_68_P26351028	22064295	22064339	ag_LACat|INSIDE	Zfp599	86.91	-0.740366	-1.22176	-1.33335	0.136578	0.12334	1.18003	1.57847	0.434361	0.027864
qA4	chr9	A_68_P26367121	25289556	25289604	ag_LACat|INSIDE	Eepd1	80.78	-1.80977	-1.34768	-1.31134	0.212083	-0.776029	-0.608724	1.09871	0.380292	0.0492895
qA4	chr9	A_68_P26372310	26563370	26563414	ag_LACat|INSIDE	B3gat1	82.38	7.02008	5.48987	5.85771	2.19665	3.57846	2.34075	-3.41726	0.734618	0.00585013
qA4	chr9	A_68_P26372311	26563473	26563520	ag_LACat|INSIDE	B3gat1	80.94	4.93307	5.13562	4.38152	2.48902	3.59057	3.4568	-1.63794	0.46734	0.0224002
qA4	chr9	A_68_P26373643	26838127	26838182	ag_LACat|INSIDE	Ncapd3	80.44	-3.32976	-2.7648	-2.53709	-0.832172	-1.76078	-1.78074	1.41932	0.447883	0.0252705
qA4	chr9	A_68_P26388508	29220034	29220078	ag_LACat|INSIDE	Ntm	88.05	0.543687	0.584779	0.071092	-0.745075	-0.340198	-0.478055	-0.920962	0.2316	0.0131307
qA4	chr9	A_68_P26407229	32503235	32503290	ag_LACat|PROMOTER	Ets1	80.67	-0.942937	-0.343715	0.00269911	0.49816	0.608426	1.00222	1.13092	0.350445	0.0349127
qA4	chr9	A_68_P26423440	35366362	35366408	ag_LACat|DIVERGENT_PROMOTER	Ddx25	80.16	-2.01636	-1.66992	-1.21918	-0.502586	-0.546893	0.611702	1.48923	0.497909	0.0379726
qA4	chr9	A_68_P26426478	36534342	36534395	ag_LACat|PROMOTER	Chek1	80.58	-1.83383	-1.68889	-1.88136	-0.259525	0.310486	-0.79571	1.55311	0.308035	0.0361503
qA4	chr9	A_68_P26426686	36575536	36575582	ag_LACat|PROMOTER	Stt3a	80.49	-2.00759	-1.65437	-0.890416	0.717276	-0.141891	0.385396	1.83772	0.473432	0.0132556
qA4	chr9	A_68_P26430111	37156119	37156169	ag_LACat|PROMOTER	Ccdc15	80.89	-2.53433	-2.06341	-1.58622	-0.403285	-1.32322	-0.305098	1.38412	0.488224	0.0323081
qA5.1	chr9	A_68_P26445383	40609298	40609343	ag_LACat|PROMOTER	Hspa8	80.73	-1.53565	-2.04185	-2.51828	1.80511	1.03643	0.310964	3.08276	0.583867	0.00620811
qA5.1	chr9	A_68_P26459683	42913398	42913453	ag_LACat|INSIDE	Arhgef12	80.94	-1.64946	-1.17904	-0.638818	0.152154	-0.420647	0.417447	1.20542	0.440323	0.0358016
qA5.1	chr9	A_68_P26464016	43611710	43611754	ag_LACat|INSIDE	Pvrl1	82.78	5.45068	4.45402	5.32443	3.66679	3.53421	2.33645	-1.89723	0.601259	0.0260419
qA5.1	chr9	A_68_P26465872	43938512	43938564	ag_LACat|PROMOTER	Mcam	80.04	-0.465461	-1.02334	-0.654763	0.144801	0.423742	0.642262	1.11812	0.251277	0.00715806
qA5.2	chr9	A_68_P26467271	44187775	44187819	ag_LACat|INSIDE	Hyou1	87.68	0.216047	0.218611	-0.177094	0.813191	0.860767	0.443069	0.619821	0.215144	0.0291976
qA5.2	chr9	A_68_P26467612	44248958	44249002	ag_LACat|PROMOTER	Foxr1	80.3	5.42372	4.43446	5.3314	1.90742	2.92052	3.78309	-2.19285	0.700175	0.0354751
qA5.2	chr9	A_68_P26469101	44516750	44516794	ag_LACat|INSIDE	Phldb1	82.76	2.33157	1.63629	2.18642	0.45191	1.12384	1.12139	-1.15238	0.355441	0.0201873
qA5.2	chr9	A_68_P26469197	44529171	44529218	ag_LACat|INSIDE	Phldb1	80.99	-1.07129	-0.352004	-0.287768	0.606129	0.0167657	0.47256	0.935504	0.350736	0.0440581
qA5.2	chr9	A_68_P26469282	44542109	44542153	ag_LACat|INSIDE	Phldb1	82.26	0.783573	1.0852	1.12826	0.601774	0.455221	0.271828	-0.556069	0.166466	0.0188659
qA5.2	chr9	A_68_P26477005	45762871	45762915	ag_LACat|INSIDE	Sidt2	84.26	-5.78913	-7.57669	-4.54756	-1.54884	-1.13875	-2.98627	4.07984	1.17518	0.0236373
qA5.2	chr9	A_68_P26479795	46251739	46251783	Unknown	chr9:46251739-46251783	82.47	0.28643	0.0939976	0.35927	-0.305911	-0.620415	-0.820851	-0.828959	0.18697	0.0159102
qA5.3	chr9	A_68_P26492143	48303778	48303822	ag_LACat|INSIDE	Gm5617	81.63	-1.96397	-1.98623	-1.06526	-0.163529	-0.649184	-0.433092	1.25655	0.362384	0.0365934
qA5.3	chr9	A_68_P26494143	48643240	48643284	ag_LACat|INSIDE	Zbtb16	92.33	4.09082	3.67916	2.86628	0.931222	2.55408	1.65594	-1.83167	0.676984	0.0396533
qA5.3	chr9	A_68_P26494988	48793866	48793910	ag_LACat|INSIDE	Usp28	86.96	-0.0839082	-0.791145	-0.100734	1.01095	0.349848	0.75167	1.02942	0.347263	0.0286256
qA5.3	chr9	A_68_P26494989	48793954	48794001	ag_LACat|INSIDE	Usp28	81	-0.451578	-0.302697	-0.0463825	0.1648	0.780938	1.00118	0.91586	0.300984	0.0489396
qA5.3	chr9	A_68_P26496877	49148817	49148861	ag_LACat|INSIDE	Drd2	80.76	-0.590906	-0.634867	-0.590121	-0.360602	-0.481616	-0.381452	0.197408	0.0425699	0.0221595
qA5.3	chr9	A_68_P26504536	50411900	50411948	ag_LACat|INSIDE	Sdhd	80.72	-2.32597	-2.36395	-1.45056	-0.637001	-1.24042	-0.494854	1.25607	0.430194	0.0317792
qA5.3	chr9	A_68_P26505261	50535737	50535781	ag_LACat|INSIDE	Dixdc1	82.19	2.09864	1.3194	1.79233	0.671428	0.870384	0.714282	-0.98476	0.234424	0.0413706
qA5.3	chr9	A_68_P26505530	50576138	50576183	ag_LACat|INSIDE	1110032A03Rik	80.51	-2.36907	-1.00265	-0.980056	0.293085	0.428757	0.964716	2.01278	0.542418	0.0324759
qB	chr9	A_68_P26531907	55394390	55394443	ag_LACat|DOWNSTREAM	Isl2	80.92	-2.39354	-1.82062	-1.55186	-0.0530168	-0.72301	-0.473242	1.50559	0.36227	0.0101126
qB	chr9	A_68_P26537384	56483977	56484021	ag_LACat|INSIDE	Lingo1	84.61	-2.24973	-2.83893	-1.72005	-1.02092	0.53716	-0.544641	1.92677	0.640219	0.0317393
qB	chr9	A_68_P26539660	56843068	56843119	ag_LACat|INSIDE	Ptpn9	80.76	-2.07493	-1.4686	-1.69486	-0.555639	-0.668543	-0.491754	1.17415	0.186637	0.0158784
qB	chr9	A_68_P26541140	57109212	57109268	ag_LACat|INSIDE	1700017B05Rik	81	-0.96996	-1.72673	-0.841089	-0.319681	-0.0535303	0.660899	1.27516	0.464599	0.0340851
qB	chr9	A_68_P26547028	58159481	58159525	ag_LACat|INSIDE	Loxl1	82.09	5.82323	3.64882	3.71091	0.587152	2.24027	1.46891	-2.96221	0.973468	0.0324482
qB	chr9	A_68_P26547029	58159581	58159626	ag_LACat|INSIDE	Loxl1	86.72	2.98927	2.43321	1.65267	0.43303	0.988229	1.28424	-1.45655	0.520227	0.042594
qB	chr9	A_68_P26553637	59334799	59334843	ag_LACat|PROMOTER	Arih1	80.15	-2.75059	-1.69581	-1.38129	-0.0555103	-0.914943	0.633377	1.8302	0.703783	0.0402337
qB	chr9	A_68_P26554292	59451183	59451235	ag_LACat|INSIDE	Celf6	80.88	3.47333	3.03212	4.22748	2.14335	1.02625	2.32378	-1.74651	0.616281	0.0320079
qB	chr9	A_68_P26554625	59504136	59504185	ag_LACat|PROMOTER	Pkm2	80.25	-3.85176	-2.6515	-3.01092	-0.453439	-0.357327	-0.102292	2.86704	0.375936	0.0101808
qB	chr9	A_68_P26554817	59528453	59528497	ag_LACat|DOWNSTREAM	Pkm2	82.77	1.34929	1.27451	1.24206	-0.174586	-0.184596	0.228436	-1.3322	0.136996	0.00766427
qB	chr9	A_68_P26564356	61217208	61217255	ag_LACat|PROMOTER	Tle3	80.61	-0.67504	-0.559956	-0.935041	0.398483	-0.122288	0.820815	1.08902	0.313276	0.0423492
qB	chr9	A_68_P26564370	61219062	61219106	ag_LACat|PROMOTER	Tle3	81.64	-4.11801	-6.62715	-3.14624	-0.0847105	-1.35873	-0.561589	3.96212	1.15015	0.0491671
qB	chr9	A_68_P26569947	62188593	62188646	ag_LACat|PROMOTER	Anp32a	80.11	-0.602977	-0.634306	0.00772686	0.693416	0.0777397	0.997068	0.99926	0.391445	0.0464622
qB	chr9	A_68_P26569953	62189357	62189414	ag_LACat|INSIDE	Anp32a	80.85	-0.293086	-0.475191	-0.132542	0.505741	0.439067	0.45735	0.767659	0.097057	0.0134989
qB	chr9	A_68_P26569957	62189901	62189953	ag_LACat|INSIDE	Anp32a	80.39	-2.5799	-2.15195	-1.8945	-0.594571	-0.723361	-0.950607	1.4526	0.24819	0.007495
qC	chr9	A_68_P26575919	63246735	63246779	ag_LACat|INSIDE	2300009A05Rik	87.11	-0.711626	-1.53619	-2.01707	1.1118	0.533069	0.261053	2.05694	0.516052	0.0149556
qC	chr9	A_68_P26575923	63247250	63247294	ag_LACat|PROMOTER	2300009A05Rik	80.84	-0.977908	-0.941894	-0.409613	0.971902	0.0627368	1.00054	1.45486	0.401441	0.0229701
qC	chr9	A_68_P26579080	63775514	63775558	Unknown	chr9:63775514-63775558	82.05	1.45941	0.958519	1.81426	0.333175	-0.054241	-0.440668	-1.46464	0.385073	0.0121126
qC	chr9	A_68_P26579233	63801395	63801439	ag_LACat|INSIDE	Smad6	89.04	7.59074	7.62628	5.24786	1.67778	4.32186	4.02396	-3.48043	1.32525	0.038922
qC	chr9	A_68_P26579237	63801850	63801897	ag_LACat|INSIDE	Smad6	80.47	5.19419	4.14185	5.0645	3.30375	3.94184	3.20801	-1.31564	0.45855	0.036696
qC	chr9	A_68_P26586193	65011033	65011077	ag_LACat|INSIDE	Igdcc3	81.83	-1.94934	-2.42228	-1.09132	-0.483291	-0.57689	-0.0178662	1.46163	0.459202	0.0472086
qC	chr9	A_68_P26601300	67688155	67688199	ag_LACat|DIVERGENT_PROMOTER	Vps13c	92.82	2.91332	3.73319	2.31825	0.884848	1.74815	1.24579	-1.69532	0.539296	0.0330825
qD	chr9	A_68_P26614163	69860748	69860802	ag_LACat|INSIDE	Gtf2a2	80.77	-3.05695	-2.20474	-1.78683	-0.766139	-1.16537	-0.383107	1.57797	0.489543	0.0312797
qD	chr9	A_68_P26617036	70391195	70391245	ag_LACat|INSIDE	Sltm	80.87	-2.8419	-1.62298	-1.60993	-0.621744	0.438903	0.41513	2.10237	0.619029	0.0181934
qD	chr9	A_68_P26617799	70526451	70526499	ag_LACat|PROMOTER	Adam10	80.87	-0.833512	-0.883732	-0.709941	0.790421	1.08446	1.85908	2.05371	0.302398	0.0209729
qD	chr9	A_68_P26628946	72509849	72509900	ag_LACat|PROMOTER	Nedd4	80.67	-0.457201	-0.520918	-0.618673	0.196694	-0.193593	-0.151199	0.482898	0.139289	0.0458064
qD	chr9	A_68_P26630615	72833061	72833107	ag_LACat|INSIDE	Gm5918	80.08	-0.947608	-1.30914	-0.609962	-0.152756	-0.36222	0.397674	0.916471	0.349852	0.0398404
qD	chr9	A_68_P26640503	74696233	74696287	ag_LACat|PROMOTER	ENSMUST00000160950:-9	80.95	-1.7545	-1.86464	-1.10218	-0.553606	-0.68512	-0.271741	1.07028	0.293828	0.0282503
qD	chr9	A_68_P26648624	76171427	76171471	ag_LACat|PROMOTER	Hcrtr2	82.9	2.0565	1.69544	1.25789	0.333848	0.213836	0.935482	-1.17555	0.370806	0.0216191
qE1	chr9	A_68_P26657027	77765735	77765781	ag_LACat|INSIDE	Elovl5	92.74	1.29465	1.63415	1.03832	-0.146673	0.506509	0.435627	-1.05722	0.309849	0.0182697
qE1	chr9	A_68_P26659814	78329152	78329196	ag_LACat|INSIDE	Eef1a1	82.43	0.793568	0.856795	0.796586	0.228551	0.00993917	0.126503	-0.693985	0.0683776	0.00452294
qE1	chr9	A_68_P26659819	78329768	78329812	ag_LACat|PROMOTER	Eef1a1	80.94	-1.56147	-0.554317	-0.706799	0.95959	0.317907	0.259488	1.45319	0.439011	0.0234213
qE1	chr9	A_68_P26665706	79566930	79566982	ag_LACat|PROMOTER	Col12a1	80.72	-4.12119	-2.61563	-2.72566	-1.10601	-2.0258	-1.12296	1.7359	0.643701	0.0483783
qE1	chr9	A_68_P26665711	79567483	79567535	ag_LACat|PROMOTER	Col12a1	80.54	-1.87066	-1.13337	-1.28367	-0.198592	-0.886043	-0.457183	0.915296	0.347342	0.0391465
qE2	chr9	A_68_P26685860	83728064	83728108	ag_LACat|PROMOTER	Ttk	83.5	0.21708	1.23813	1.13221	2.76183	2.64331	1.74106	1.51959	0.527838	0.0292634
qE3.1	chr9	A_68_P26714901	89804607	89804651	ag_LACat|INSIDE	Rasgrf1	82.85	0.444258	0.342652	0.654454	-0.196107	-0.277894	-0.254529	-0.723298	0.0948223	0.0114855
qE3.1	chr9	A_68_P26714905	89805194	89805241	ag_LACat|INSIDE	Rasgrf1	80.9	-2.00414	-1.40363	-1.17844	-0.0501156	-0.726829	-0.775048	1.0114	0.392288	0.0410348
qE3.3	chr9	A_68_P26744299	95758650	95758696	ag_LACat|INSIDE	1700065D16Rik	80.51	-3.11837	-2.72336	-1.91269	-0.133576	-0.890747	-1.10884	1.87376	0.531051	0.016408
qE3.3	chr9	A_68_P26746750	96264055	96264101	ag_LACat|INSIDE	Atp1b3	80.72	-1.06656	-0.37507	-0.0874796	1.18721	0.527551	0.985538	1.4098	0.396573	0.0204955
qE3.3	chr9	A_68_P26750962	97011561	97011607	ag_LACat|PROMOTER	Slc25a36	80.89	-1.23577	-1.74027	-1.40503	0.821515	-0.440251	0.182799	1.64838	0.418446	0.0315913
qE3.3	chr9	A_68_P26754213	97601782	97601841	ag_LACat|INSIDE	Clstn2	80.08	4.36552	2.6383	3.17145	-0.991718	-0.700954	0.445391	-3.80752	0.775106	0.00515044
qE3.3	chr9	A_68_P26762518	99040966	99041023	ag_LACat|PROMOTER	Pik3cb	80.93	-1.15824	-1.11645	-1.23595	-0.439168	-0.0308726	0.0531366	1.03125	0.152731	0.0170265
qE3.3	chr9	A_68_P26770189	100446806	100446864	ag_LACat|PROMOTER	Nck1	80.17	-1.56156	-1.55831	-0.84918	0.895581	-0.177378	-0.392599	1.43155	0.518735	0.0482075
qE4	chr9	A_68_P26772692	100978831	100978878	ag_LACat|INSIDE	Msl2	80.73	-2.49573	-2.46212	-1.9458	-0.259557	-0.929767	-0.974979	1.57978	0.334176	0.00675853
qF1	chr9	A_68_P26783904	103014963	103015007	ag_LACat|INSIDE	Rab6b	89.2	4.71432	3.82046	2.98079	1.20718	2.41513	2.1391	-1.91805	0.707045	0.0410022
qF1	chr9	A_68_P26803575	106368061	106368105	ag_LACat|INSIDE	Gpr62	82.12	1.53804	1.46991	1.45741	0.190966	-0.406831	-0.793125	-1.82479	0.254189	0.023028
qF1	chr9	A_68_P26804662	106587823	106587867	ag_LACat|INSIDE	Tex264	82.5	1.5482	1.73954	0.980037	0.0307191	-0.673029	0.575466	-1.44487	0.481283	0.0360252
qF1	chr9	A_68_P26805308	106724647	106724692	ag_LACat|INSIDE	Vprbp	80.22	3.77004	3.34819	3.09162	-0.128636	0.0690614	0.445391	-3.27467	0.298945	0.000263901
qF1	chr9	A_68_P26805683	106787926	106787972	ag_LACat|INSIDE	Rbm15b	80.9	1.48959	1.533	1.5427	1.16559	1.19948	1.21701	-0.327741	0.0256554	0.000128309
qF1	chr9	A_68_P26807588	107198927	107198973	ag_LACat|DIVERGENT_PROMOTER	Cish	80.86	-1.96522	-1.57974	-1.43807	-0.341543	-1.21545	-0.444179	0.993954	0.353787	0.0481496
qF1	chr9	A_68_P26807589	107198997	107199048	ag_LACat|INSIDE	Cish	80.59	-2.50524	-2.61695	-1.47518	-0.594113	0.0339829	0.677505	2.23825	0.596452	0.0123225
qF1	chr9	A_68_P26807593	107199367	107199414	ag_LACat|INSIDE	Cish	80.86	-1.8261	-1.71426	-1.32645	1.04653	-0.316864	-0.0111566	1.86177	0.460866	0.0336584
qF1	chr9	A_68_P26809365	107437545	107437594	ag_LACat|INSIDE	Tmem115	80.66	-2.25359	-2.26443	-1.6287	-0.828339	-0.549837	-0.258746	1.50327	0.305831	0.00576857
qF1	chr9	A_68_P26810379	107578561	107578615	ag_LACat|INSIDE	Gnat1	80.63	-1.82888	-1.76153	-1.8281	-0.464255	-0.816842	-0.698228	1.14639	0.102799	0.00614034
qF1	chr9	A_68_P26811061	107672810	107672857	ag_LACat|INSIDE	Rbm5	80.15	-1.27641	-1.14456	-0.509498	-0.274312	0.10228	0.765003	1.17448	0.441344	0.0410552
qF1	chr9	A_68_P26811065	107673263	107673307	ag_LACat|INSIDE	Rbm5	86.04	-0.534303	-1.24598	-1.14341	0.000237778	-0.475318	0.0158388	0.821485	0.312959	0.0451899
qF1	chr9	A_68_P26811669	107803738	107803782	ag_LACat|INSIDE	Mon1a	82.11	2.25097	2.39208	1.7612	0.613815	1.18532	0.196063	-1.46969	0.390192	0.0174097
qF2	chr9	A_68_P26813084	108012995	108013039	ag_LACat|INSIDE	Bsn	82.53	2.06826	2.0177	1.73276	0.979015	1.28161	0.343766	-1.07144	0.310906	0.046658
qF2	chr9	A_68_P26813122	108017527	108017571	ag_LACat|INSIDE	Bsn	82.74	5.79888	4.31059	5.08082	2.83463	3.57608	1.73908	-2.34683	0.786525	0.0285722
qF2	chr9	A_68_P26814991	108363329	108363373	ag_LACat|INSIDE	Ccdc71	81.05	-5.76404	-4.88101	-2.93271	-0.31742	-1.04405	-0.453566	3.92091	0.864998	0.0352881
qF2	chr9	A_68_P26816178	108595255	108595302	ag_LACat|INSIDE	Prkar2a	80.62	-1.26365	-0.877628	-0.756652	-0.0946099	-0.169722	0.247816	0.960472	0.229748	0.00923594
qF2	chr9	A_68_P26816566	108686322	108686367	ag_LACat|INSIDE	ENSMUST00000035219:218	80.89	-2.34399	-1.59659	-0.547931	0.963358	-0.26868	0.513818	1.899	0.719224	0.0464682
qF2	chr9	A_68_P26816853	108730077	108730121	ag_LACat|INSIDE	Celsr3	82.63	1.06818	0.0144753	0.653854	-0.457138	-1.29986	-0.767622	-1.42038	0.451152	0.0242954
qF2	chr9	A_68_P26822986	110208014	110208058	ag_LACat|INSIDE	2610002I17Rik	80.4	-0.985419	-0.720626	0.0183411	1.20119	0.644535	1.25122	1.59488	0.40398	0.0157996
qF2	chr9	A_68_P26824204	110434644	110434688	ag_LACat|PROMOTER	Setd2	87.9	-0.856911	-1.41587	-2.20747	0.446074	-0.128366	-0.530413	1.42252	0.551252	0.0474996
qF2	chr9	A_68_P26824897	110540856	110540900	ag_LACat|INSIDE	Nbeal2	82.38	5.21785	3.79033	4.22644	2.23045	2.20126	1.26276	-2.51338	0.604339	0.0107033
qF2	chr9	A_68_P26825018	110556094	110556142	ag_LACat|INSIDE	Nbeal2	80.85	-4.57823	-2.95071	-3.46367	-0.380846	-2.21588	-1.14529	2.41686	0.826772	0.028465
qF2	chr9	A_68_P26825019	110556181	110556225	ag_LACat|INSIDE	Nbeal2	84.74	-3.88202	-4.75584	-3.74513	-0.88112	-1.01925	-2.38075	2.70062	0.649183	0.01301
qF3	chr9	A_68_P26828611	111174150	111174194	ag_LACat|DIVERGENT_PROMOTER	Mlh1	80.66	-3.17137	-2.73329	-1.77787	-0.458705	-1.60069	-0.640007	1.66104	0.625223	0.0387823
qF3	chr9	A_68_P26843222	113898229	113898273	ag_LACat|INSIDE	Fbxl2	82.81	3.19011	2.47569	2.3074	0.497441	1.17707	1.55326	-1.58181	0.473194	0.0188762
qF3	chr9	A_68_P26844449	114310847	114310906	ag_LACat|INSIDE	Glb1	80.95	-1.06445	-1.17531	-0.44969	-0.206894	0.661275	0.783075	1.30897	0.438751	0.0314665
qF3	chr9	A_68_P26845715	114548860	114548912	ag_LACat|INSIDE	Cnot10	80.49	-1.65485	-1.35565	-1.04397	-0.538495	-0.569363	-0.534431	0.804061	0.153	0.0444029
qF3	chr9	A_68_P26846412	114690762	114690806	ag_LACat|INSIDE	Cmtm7	81.38	-3.71233	-4.62877	-2.29758	-0.0256713	-1.08641	-0.665807	2.9536	0.805433	0.0326418
qF3	chr9	A_68_P26866700	118416195	118416240	ag_LACat|INSIDE	Golga4	80.94	-1.55124	-0.604581	-0.853305	0.269813	-0.00267409	0.233108	1.16979	0.301057	0.0442657
qF3	chr9	A_68_P26872175	119312534	119312581	ag_LACat|INSIDE	Acvr2b	80.66	-1.33057	-1.24646	-0.620032	0.00495557	-0.193989	-0.309495	0.899511	0.257996	0.0417264
qF3	chr9	A_68_P26872697	119394876	119394921	ag_LACat|INSIDE	Scn5a	80.74	4.08886	3.99241	3.55883	1.88626	2.18487	2.0338	-1.84506	0.203473	0.0020144
qF4	chr9	A_68_P26876202	120037273	120037328	ag_LACat|PROMOTER	Snora62	80.91	-3.20174	-2.74829	-1.7521	-0.359898	-1.68711	-0.777079	1.62602	0.66951	0.0491636
qF4	chr9	A_68_P26878619	120480429	120480479	ag_LACat|PROMOTER	Rpl14	80.84	-1.87394	-1.08922	-1.01507	0.405326	-0.577809	0.251741	1.3525	0.473664	0.0306383
qF4	chr9	A_68_P26885021	121613788	121613847	ag_LACat|INSIDE	Sec22c	80.29	-0.897607	-0.60414	-0.381361	0.380837	0.293245	0.432205	0.996465	0.155182	0.0163887
qF4	chr9	A_68_P26885414	121671950	121671994	ag_LACat|INSIDE	Zfp651	82.77	4.09971	3.08415	2.82509	0.985326	1.98556	1.22225	-1.93861	0.56398	0.0190596
qF4	chr9	A_68_P26885915	121748176	121748220	ag_LACat|INSIDE	Ccdc13	82.79	2.10814	1.79661	2.00365	0.722404	0.702831	0.387431	-1.36524	0.163368	0.000749152
qF4	chr9	A_68_P26887821	122075732	122075776	ag_LACat|INSIDE	Snrk	82.9	5.02757	3.59888	4.21134	1.47347	2.88752	2.05256	-2.14141	0.672991	0.0213158
qF4	chr9	A_68_P26890132	122481829	122481873	ag_LACat|INSIDE	9530059O14Rik	81.52	-4.58595	-5.11968	-2.40885	-0.54277	-1.44105	0.0113497	3.38067	1.02248	0.0364302
qF4	chr9	A_68_P26894507	123276254	123276309	ag_LACat|INSIDE	Lars2	80.98	-2.36457	-1.43527	-1.62963	0.230181	-0.741803	-0.118423	1.59981	0.463194	0.0162904
qF4	chr9	A_68_P26896522	123626490	123626534	ag_LACat|INSIDE	Lztfl1	86.86	-0.0430293	-0.666252	0.434824	2.56015	1.401	1.34698	1.86086	0.583362	0.0232594
qA1	chr10	A_68_P26898895	3135108	3135156	ag_LACat|INSIDE	Cnksr3	80.69	-0.584464	-1.07864	-0.605409	-0.276088	-0.0844813	0.208453	0.705467	0.246778	0.0309327
qA1	chr10	A_68_P26905239	4523059	4523106	ag_LACat|INSIDE	Mtrf1l	80.97	-0.63479	-1.64261	-1.01785	0.526828	-0.203707	0.825026	1.48113	0.489322	0.0250846
qA1	chr10	A_68_P26912795	5914411	5914463	ag_LACat|PROMOTER	Gm5512	80.66	-1.1108	-0.771979	-0.421254	1.86199	0.989592	0.733346	1.96299	0.441461	0.0132651
qA1	chr10	A_68_P26920195	7400598	7400646	ag_LACat|INSIDE	BC020402	80.56	-2.45797	-1.9987	-1.5564	-0.741086	-1.30629	-0.0428772	1.30761	0.510852	0.0491949
qA1	chr10	A_68_P26932997	9621195	9621246	ag_LACat|PROMOTER	Stxbp5	80.75	-3.05735	-2.38334	-1.55651	0.0804129	-1.11719	-0.384631	1.8586	0.638977	0.0309226
qA2	chr10	A_68_P26948857	12780907	12780951	ag_LACat|INSIDE	FJ425893:619	92.37	1.31831	2.08214	0.264111	-0.879033	-0.729779	-1.1705	-2.14796	0.535998	0.0482644
qA2	chr10	A_68_P26951870	13273200	13273246	ag_LACat|PROMOTER	Pex3	80.58	0.151002	0.203763	0.482335	1.20742	1.96541	1.9388	1.42484	0.2867	0.0175554
qA3	chr10	A_68_P26991377	20879047	20879091	ag_LACat|INSIDE	Myb	81.62	-3.44816	-3.2067	-1.82134	-0.307156	-0.412819	-0.718254	2.34599	0.514476	0.0373009
qA3	chr10	A_68_P27003027	23069525	23069569	ag_LACat|INSIDE	Eya4	81.93	-3.25992	-4.90495	-2.78482	-1.2692	-1.37353	-0.265665	2.68043	0.812845	0.0333022
qA4	chr10	A_68_P27033727	28917028	28917072	ag_LACat|INSIDE	6330407J23Rik	82.65	6.00491	4.7165	4.79451	2.36957	3.30782	2.38297	-2.48519	0.594098	0.0106569
qB1	chr10	A_68_P27086282	40603074	40603130	ag_LACat|DIVERGENT_PROMOTER	Cdc40	80.62	-2.72812	-2.86221	-0.899661	-0.460195	0.276807	1.82892	2.71184	1.06769	0.0429685
qB1	chr10	A_68_P27087305	40792189	40792233	ag_LACat|PROMOTER	Gpr6	82.68	2.47236	2.20345	2.44498	0.464616	0.372078	1.48454	-1.59985	0.360759	0.0398878
qB2	chr10	A_68_P27093480	41916896	41916940	ag_LACat|INSIDE	Foxo3	82.69	5.76906	3.75229	5.08639	2.16663	3.20329	2.39414	-2.28122	0.740395	0.0414512
qB2	chr10	A_68_P27094088	41997199	41997257	ag_LACat|PROMOTER	Foxo3	80.84	-2.82378	-2.28609	-1.27437	0.0566762	-1.05415	-0.516953	1.62327	0.632723	0.0492617
qB2	chr10	A_68_P27095106	42198206	42198254	ag_LACat|INSIDE	Lace1	80.3	-1.87183	-1.79855	-1.33725	0.714685	-0.545518	0.0959026	1.75757	0.433666	0.0250608
qB2	chr10	A_68_P27101049	43299246	43299291	ag_LACat|INSIDE	Cd24a	80.69	-1.79086	-0.947002	-1.14414	0.0768046	0.116988	0.193903	1.42323	0.236146	0.0287471
qB2	chr10	A_68_P27105792	44178563	44178609	ag_LACat|PROMOTER	Prdm1	80.38	-2.35089	-1.62572	-1.331	0.0141545	-0.974801	-0.230813	1.37205	0.490214	0.0319395
qB2	chr10	A_68_P27111732	45297581	45297625	ag_LACat|PROMOTER	Hace1	89.22	3.48048	3.65062	2.05305	0.270652	1.34243	1.69759	-1.95782	0.763785	0.0434039
qB3	chr10	A_68_P27127239	49508719	49508766	ag_LACat|PROMOTER	Grik2	80.55	-2.11285	-1.31207	-1.45383	-0.719657	-0.32572	-0.907017	0.975452	0.341309	0.037151
qB3	chr10	A_68_P27131165	50620396	50620451	ag_LACat|INSIDE	Sim1	80.57	-1.42215	-1.99517	-1.34677	-0.0764798	0.776114	0.173555	1.87909	0.373767	0.0050904
qB3	chr10	A_68_P27131167	50620666	50620721	ag_LACat|INSIDE	Sim1	80.84	-3.8923	-2.99656	-2.38787	-1.32662	-2.161	-0.95627	1.61095	0.647636	0.0482511
qB4	chr10	A_68_P27173580	59766135	59766179	ag_LACat|INSIDE	Cdh23	82.2	4.76351	3.99265	4.65704	1.15982	2.1618	1.98735	-2.70141	0.449256	0.00286218
qB4	chr10	A_68_P27179425	60708665	60708712	ag_LACat|INSIDE	Adamts14	80.78	4.52081	3.49558	3.7307	2.1686	2.90259	2.77692	-1.29966	0.438226	0.0317158
qB4	chr10	A_68_P27181838	61158140	61158189	ag_LACat|PROMOTER	Tysnd1	80.36	-1.06097	-1.21149	-0.433092	0.761595	-0.00635364	0.289968	1.25025	0.377204	0.0188339
qB4	chr10	A_68_P27186303	61949193	61949237	ag_LACat|INSIDE	Vps26a	92.57	3.38079	3.01467	3.23237	2.03726	2.12504	1.33053	-1.37833	0.292146	0.0193552
qB4	chr10	A_68_P27186311	61949916	61949968	ag_LACat|PROMOTER	Vps26a	80.56	-2.64466	-1.21961	-1.05775	1.20986	-0.0654133	-0.0437274	2.00758	0.755819	0.0394154
qB4	chr10	A_68_P27187163	62114519	62114575	ag_LACat|PROMOTER	Ddx50	80.58	-1.95383	-1.54093	-0.868039	0.353502	-0.76075	0.644953	1.5335	0.608092	0.0497167
qB4	chr10	A_68_P27189034	62487043	62487099	ag_LACat|DIVERGENT_PROMOTER	Pbld2	80.25	-3.07774	-2.06114	-3.00919	-0.321346	-1.71694	-1.00644	1.70112	0.596804	0.0325347
qB5.1	chr10	A_68_P27212532	67010792	67010836	ag_LACat|INSIDE	Ado	86.75	-0.0433997	-0.46267	-0.388543	0.504276	0.155292	0.610008	0.721396	0.217654	0.0188231
qB5.3	chr10	A_68_P27222455	68676340	68676385	ag_LACat|INSIDE	Rhobtb1	80.79	-1.06163	-0.513255	-0.493139	-0.0273776	-0.192543	0.190242	0.679449	0.242566	0.0463449
qB5.3	chr10	A_68_P27223532	68861275	68861333	ag_LACat|PROMOTER	AK029407:-216	80.81	-2.12585	-1.96427	-1.34211	-0.170112	-1.10064	-0.113974	1.34917	0.456305	0.031343
qB5.3	chr10	A_68_P27228308	69651687	69651731	ag_LACat|INSIDE	Ccdc6	82.86	5.81463	3.26968	5.35067	0.460029	2.07861	2.74249	-3.05128	1.19238	0.0431477
qB5.3	chr10	A_68_P27241481	72117558	72117607	ag_LACat|PROMOTER	Zwint	80.42	-0.401492	-0.798244	-0.575049	0.199881	0.108414	-0.0180391	0.688347	0.145344	0.0122833
qB5.3	chr10	A_68_P27241482	72117682	72117727	ag_LACat|INSIDE	Zwint	80.79	-1.97684	-1.22357	-0.434719	1.04429	-0.0150858	0.413204	1.69251	0.614731	0.0414256
qB5.3	chr10	A_68_P27253867	74454481	74454525	ag_LACat|INSIDE	Gnaz	82.76	4.0236	3.36635	3.03235	0.613013	1.4681	0.156433	-2.72825	0.551626	0.00593742
qC1	chr10	A_68_P27255275	74674592	74674645	ag_LACat|PROMOTER	Specc1l	80.55	-1.54145	-1.22565	-0.426586	0.970306	-0.129346	0.582248	1.53896	0.533783	0.0291782
qC1	chr10	A_68_P27256923	74980993	74981047	ag_LACat|INSIDE	Snrpd3	80.55	-0.604018	-0.353536	0.247889	1.21253	0.507733	1.18178	1.2039	0.394173	0.0247452
qC1	chr10	A_68_P27258887	75299960	75300008	ag_LACat|PROMOTER	Gstt2	80.95	-1.13855	-0.931949	-0.484572	-0.0979674	0.386492	0.922574	1.25539	0.398235	0.0300679
qC1	chr10	A_68_P27262973	76059342	76059386	ag_LACat|INSIDE	Col6a2	82.51	5.80221	4.07147	5.06159	1.97394	2.73751	1.84651	-2.79244	0.636505	0.0150341
qC1	chr10	A_68_P27263124	76077361	76077405	ag_LACat|INSIDE	Col6a2	82.11	6.10862	4.5545	4.37087	0.939893	3.23348	2.02857	-2.94401	0.990889	0.0282719
qC1	chr10	A_68_P27266466	76628787	76628837	ag_LACat|INSIDE	Col18a1	80.06	-1.37034	-1.45058	-1.13393	-0.211618	-0.801588	-0.734132	0.73584	0.229824	0.0395647
qC1	chr10	A_68_P27267071	76728631	76728675	ag_LACat|INSIDE	Pofut2	82.5	3.40525	2.25051	2.6278	0.521976	1.68506	1.68424	-1.46409	0.59401	0.0477968
qC1	chr10	A_68_P27278196	79138344	79138388	ag_LACat|INSIDE	Gm16517	82.08	3.28373	2.93693	2.48955	1.05977	1.42725	1.28848	-1.6449	0.275165	0.0088742
qC1	chr10	A_68_P27279099	79281830	79281874	ag_LACat|INSIDE	Palm	82.5	3.74745	2.47396	2.80275	0.479168	1.62189	1.23496	-1.89605	0.585625	0.0208805
qC1	chr10	A_68_P27279284	79316780	79316833	ag_LACat|PROMOTER	Ptbp1	80.84	-3.85294	-3.53574	-2.20649	-0.00990561	-1.75406	-1.11976	2.23715	0.827948	0.0355318
qC1	chr10	A_68_P27279589	79361980	79362024	ag_LACat|INSIDE	Med16	82.9	6.39562	5.02938	5.31804	2.45958	3.50451	1.97973	-2.93308	0.70698	0.008869
qC1	chr10	A_68_P27279641	79371410	79371454	ag_LACat|INSIDE	Med16	82.78	2.05586	1.33035	1.84625	0.323061	0.710745	0.179418	-1.33975	0.305575	0.00928969
qC1	chr10	A_68_P27280011	79423298	79423345	ag_LACat|INSIDE	Wdr18	80.88	-2.28022	-2.20311	-1.71401	-1.1303	-1.0241	0.0340575	1.359	0.448234	0.0488771
qC1	chr10	A_68_P27280638	79516139	79516185	ag_LACat|PROMOTER	Gpx4	80.76	-1.95732	-2.04856	-2.33346	-0.171133	-1.01572	0.286742	1.81308	0.403964	0.0329132
qC1	chr10	A_68_P27281041	79578414	79578458	ag_LACat|PROMOTER	Stk11	84.45	-7.94097	-8.99944	-5.56117	-2.01966	-1.53912	-3.42085	5.17399	1.291	0.0193603
qC1	chr10	A_68_P27281199	79599447	79599491	ag_LACat|INSIDE	Dos	82.17	1.13045	1.03713	1.4604	0.156386	-0.293893	-0.0672083	-1.27757	0.210966	0.00220222
qC1	chr10	A_68_P27281573	79649726	79649770	ag_LACat|INSIDE	Efna2	80.8	3.53911	2.89949	3.53659	1.04905	2.36115	1.68423	-1.62692	0.483057	0.0306031
qC1	chr10	A_68_P27282381	79775606	79775654	ag_LACat|INSIDE	Apc2	80.57	2.52844	2.50762	2.78246	1.05666	1.70592	1.64755	-1.13613	0.24146	0.0192643
qC1	chr10	A_68_P27282400	79777704	79777748	ag_LACat|INSIDE	Apc2	89.95	1.81934	2.43791	0.956984	-0.137747	0.0946087	0.639495	-1.53929	0.538699	0.0494943
qC1	chr10	A_68_P27282406	79778270	79778314	ag_LACat|INSIDE	Apc2	82.62	3.02066	1.96484	2.53563	0.856062	1.05397	0.39935	-1.73725	0.407395	0.0129086
qC1	chr10	A_68_P27282653	79812076	79812120	ag_LACat|DIVERGENT_PROMOTER	Adamtsl5	82.77	1.57907	1.11126	1.21038	-0.0542031	-0.208548	0.738859	-1.14153	0.355832	0.0418357
qC1	chr10	A_68_P27282937	79858218	79858268	ag_LACat|INSIDE	Mbd3	81	3.72855	3.1596	3.31606	1.0434	2.20614	1.82503	-1.70988	0.417983	0.0218869
qC1	chr10	A_68_P27283981	80023843	80023895	ag_LACat|INSIDE	Rexo1	80.68	-2.15935	-2.16588	-1.34299	-0.513137	-1.0211	-0.17995	1.31801	0.422762	0.0233446
qC1	chr10	A_68_P27284146	80046622	80046666	ag_LACat|INSIDE	Fam108a	80.4	3.28968	2.74293	3.03367	1.65947	2.27296	1.89843	-1.07848	0.274731	0.0109916
qC1	chr10	A_68_P27284147	80046766	80046810	ag_LACat|INSIDE	Fam108a	82.68	3.90613	2.55869	2.37875	0.779408	1.55138	0.695353	-1.93914	0.615932	0.0363029
qC1	chr10	A_68_P27284176	80049548	80049592	ag_LACat|INSIDE	Fam108a	86.8	4.74116	4.34861	3.60746	2.9712	2.99575	2.68262	-1.34922	0.353481	0.045821
qC1	chr10	A_68_P27284266	80069195	80069239	ag_LACat|INSIDE	Scamp4	85.37	5.06786	3.75962	3.56884	2.00767	2.38002	0.978988	-2.34321	0.72675	0.0210338
qC1	chr10	A_68_P27284501	80101148	80101192	ag_LACat|INSIDE	Csnk1g2	82.37	4.49265	3.49799	3.66124	2.05419	2.49095	1.29974	-1.93566	0.535536	0.0145126
qC1	chr10	A_68_P27285563	80261734	80261782	ag_LACat|INSIDE	Sf3a2	80.72	-3.33917	-2.35089	-2.24299	-0.789045	-1.72413	-0.921308	1.49952	0.523343	0.0314358
qC1	chr10	A_68_P27285764	80298150	80298194	ag_LACat|INSIDE	Lingo3	80.67	1.65661	2.31014	1.94226	1.12375	1.32255	0.814309	-0.8828	0.275179	0.0234682
qC1	chr10	A_68_P27286219	80363610	80363656	ag_LACat|INSIDE	Timm13	80.61	-1.2469	-0.79172	-0.795258	-0.176883	-0.533797	-0.151106	0.657364	0.224236	0.0298235
qC1	chr10	A_68_P27286396	80391731	80391788	ag_LACat|PROMOTER	Gadd45b	80.87	-5.86217	-3.6156	-3.34029	-0.106191	-1.07333	-2.17761	3.15364	1.14073	0.0379885
qC1	chr10	A_68_P27287170	80522948	80522992	ag_LACat|DIVERGENT_PROMOTER	Sgta	80.33	-1.51187	-1.17696	-1.34198	-1.00995	-0.701823	-0.542251	0.592263	0.191017	0.0289559
qC1	chr10	A_68_P27287692	80607786	80607830	ag_LACat|INSIDE	Zbtb7a	82.93	4.48711	2.81694	3.3356	1.29804	1.90829	1.51927	-1.97135	0.548608	0.044445
qC1	chr10	A_68_P27287759	80616606	80616650	ag_LACat|DOWNSTREAM	Pias4	92.13	4.44244	6.11403	4.2477	2.2041	3.69557	1.73536	-2.38971	0.966164	0.046114
qC1	chr10	A_68_P27288002	80653217	80653261	ag_LACat|INSIDE	Dapk3	82.25	4.98985	3.49377	3.86512	2.18608	2.24997	1.65382	-2.08629	0.521525	0.0292553
qC1	chr10	A_68_P27288847	80782947	80782997	ag_LACat|PROMOTER	2510012J08Rik	80.97	-1.63321	-1.27908	-0.72385	0.506262	0.461462	0.594976	1.73295	0.248111	0.0206393
qC1	chr10	A_68_P27288942	80795530	80795574	ag_LACat|INSIDE	Tbxa2r	82.59	3.28849	2.81819	3.15943	1.74422	1.42701	1.04339	-1.68383	0.279982	0.0036322
qC1	chr10	A_68_P27289286	80847142	80847186	ag_LACat|DIVERGENT_PROMOTER	Dohh	88.42	-0.653629	-0.351102	-0.668431	-1.61544	-1.04868	-1.15023	-0.713729	0.226881	0.0342666
qC1	chr10	A_68_P27290416	81008062	81008106	ag_LACat|PROMOTER	Gna11	87.09	0.154104	0.370534	-0.125947	0.766754	0.491062	0.710003	0.523043	0.185969	0.0467612
qC1	chr10	A_68_P27294064	82321765	82321809	ag_LACat|PROMOTER	Txnrd1	80.76	-2.8037	-1.96299	-2.05726	-0.824577	-1.67459	-0.638903	1.22862	0.47744	0.0432597
qC1	chr10	A_68_P27294774	82448676	82448730	ag_LACat|INSIDE	Chst11	80.7	-2.67448	-2.50879	-2.18656	-1.61158	-1.43924	-1.91768	0.800444	0.231188	0.0161793
qC1	chr10	A_68_P27296957	82800723	82800770	ag_LACat|PROMOTER	Slc41a2	80.78	-0.938005	-1.52933	-0.984605	-0.453318	-0.218526	0.431196	1.07043	0.37098	0.0349741
qC1	chr10	A_68_P27310787	85334952	85334996	ag_LACat|INSIDE	Pwp1	82.31	0.0308614	0.0671223	0.17885	-0.609701	-0.883904	-0.541143	-0.770527	0.121861	0.00911239
qC1	chr10	A_68_P27315609	86167823	86167869	ag_LACat|INSIDE	Hsp90b1	80.93	-1.63894	-1.35505	-1.6784	0.496831	-0.708912	0.0355623	1.49862	0.369955	0.0418328
qC2	chr10	A_68_P27354560	93051935	93051988	ag_LACat|INSIDE	Snrpf	80.69	-2.75834	-1.6457	-2.14042	-0.73957	-1.22435	0.0620656	1.54754	0.569049	0.0362625
qC2	chr10	A_68_P27365515	94978265	94978309	ag_LACat|INSIDE	Ube2n	92.46	2.69726	3.37376	1.87302	0.292992	1.19864	1.00421	-1.81607	0.579049	0.0317241
qD1	chr10	A_68_P27386029	98725459	98725516	ag_LACat|PROMOTER	Dusp6	80.74	-3.61174	-2.93074	-2.65437	0.033263	-1.10236	-1.03183	2.36531	0.532216	0.00825338
qD1	chr10	A_68_P27386032	98725830	98725879	ag_LACat|PROMOTER	Dusp6	80.93	-2.10739	-1.93111	-2.30158	-0.762302	-1.02993	-0.682258	1.28853	0.173188	0.00101017
qD1	chr10	A_68_P27386034	98725982	98726034	ag_LACat|INSIDE	Dusp6	80.2	-3.70476	-3.10928	-2.88378	-0.391004	-1.2065	-1.00657	2.36458	0.400312	0.00241576
qD1	chr10	A_68_P27416796	105010717	105010767	ag_LACat|INSIDE	Tmtc2	80.56	-0.980115	-0.69138	-0.325323	0.262716	-0.105968	0.196685	0.783417	0.247368	0.03319
qD2	chr10	A_68_P27453301	111707151	111707199	ag_LACat|PROMOTER	Kcnc2	80.57	-0.0783202	-0.589549	-0.00742425	0.873883	0.35848	0.284581	0.730746	0.301059	0.0486833
qD2	chr10	A_68_P27468933	114752775	114752826	ag_LACat|PROMOTER	Rab21	80.85	-0.530478	-0.823378	0.241895	1.29763	0.367551	0.871459	1.2162	0.478904	0.0445982
qD2	chr10	A_68_P27469158	114799283	114799327	ag_LACat|INSIDE	Tmem19	87.78	0.310078	0.571222	-0.278037	1.85613	1.87904	1.12272	1.41821	0.407856	0.0159329
qD2	chr10	A_68_P27473560	115551150	115551194	ag_LACat|PROMOTER	4933416C03Rik	80.97	4.09531	3.87888	4.12799	2.4681	3.40849	2.67946	-1.18204	0.296397	0.045124
qD2	chr10	A_68_P27474704	115738319	115738363	ag_LACat|PROMOTER	Ptprb	92.84	1.99441	1.50208	1.27549	0.253915	1.01543	0.602891	-0.966581	0.352967	0.0341959
qD2	chr10	A_68_P27480856	116813108	116813157	ag_LACat|INSIDE	Cpsf6	80.53	-3.88438	-2.57983	-3.05426	-0.668785	-1.97011	-1.50516	1.79147	0.622134	0.0292409
qD2	chr10	A_68_P27483045	117230008	117230061	ag_LACat|PROMOTER	Nup107	80.14	-0.751495	-0.925544	-0.3394	0.0649165	0.637558	1.24024	1.31972	0.418958	0.0409773
qD2	chr10	A_68_P27484949	117578950	117578994	ag_LACat|INSIDE	Mdm1	89.59	2.06669	2.01114	1.82995	0.93339	1.21821	1.47446	-0.760575	0.18595	0.0246793
qD2	chr10	A_68_P27489859	118677390	118677434	ag_LACat|PROMOTER	Cand1	81	-1.75111	-0.511439	-0.492862	1.453	0.363616	0.621632	1.73122	0.608315	0.033441
qD2	chr10	A_68_P27495310	119542700	119542745	ag_LACat|INSIDE	Helb	80.68	3.7117	2.72378	2.59949	0.01365	1.48109	1.348	-2.06408	0.669853	0.0275726
qD2	chr10	A_68_P27495356	119549659	119549703	ag_LACat|INSIDE	Helb	82.28	3.03052	2.43892	2.45545	0.254228	0.78775	1.35748	-1.84182	0.418897	0.0126143
qD2	chr10	A_68_P27502790	120747317	120747361	ag_LACat|INSIDE	Tbc1d30	83.99	4.67187	4.88553	3.25075	-0.867762	0.150027	0.547992	-4.32596	0.763085	0.00325492
qD2	chr10	A_68_P27510650	122239385	122239429	ag_LACat|INSIDE	Ppm1h	82.17	2.67706	1.96089	1.80753	0.229778	0.0934641	0.769811	-1.78414	0.38741	0.00736839
qD2	chr10	A_68_P27513460	122702886	122702930	ag_LACat|INSIDE	Fam19a2	82.63	2.15699	1.56618	1.70226	0.608133	0.158289	0.808438	-1.28352	0.302809	0.00820641
qD3	chr10	A_68_P27534006	126529092	126529136	ag_LACat|INSIDE	Agap2	80.13	1.59927	1.24268	1.82715	0.635305	0.710987	0.293119	-1.0099	0.243827	0.0107836
qD3	chr10	A_68_P27534166	126558114	126558159	ag_LACat|INSIDE	Os9	80.65	-0.476888	-0.798911	0.0525441	0.655147	1.00046	0.43986	1.10624	0.335979	0.0263955
qD3	chr10	A_68_P27536530	126981604	126981648	ag_LACat|INSIDE	Lrp1	82.19	6.44189	4.21482	4.15002	1.39217	2.28889	1.98942	-3.04542	0.830348	0.0438495
qD3	chr10	A_68_P27540019	127631540	127631584	ag_LACat|PROMOTER	Gls2	87.71	0.430347	0.314201	-0.0290265	1.69071	1.23335	1.03357	1.0807	0.271406	0.0133959
qD3	chr10	A_68_P27541961	127984386	127984433	ag_LACat|INSIDE	Zc3h10	80.92	-1.14436	-1.2168	-0.618943	-0.109613	-0.426683	0.250203	0.898002	0.313458	0.0297872
qD3	chr10	A_68_P27541968	127985144	127985195	ag_LACat|INSIDE	Rpl41	80.67	-1.79352	-1.76787	-1.53685	-0.705816	-1.14535	-0.366762	0.960101	0.250667	0.0384671
qD3	chr10	A_68_P27541975	127986066	127986114	ag_LACat|INSIDE	Rpl41	80.57	-1.25645	-1.35658	-1.10825	-0.293523	-0.573557	0.110012	0.988071	0.220891	0.0268728
qD3	chr10	A_68_P27542789	128142284	128142333	ag_LACat|DIVERGENT_PROMOTER	Cdk2	80.55	-1.72383	-2.26688	-1.62712	-1.31807	-0.602607	-0.230603	1.15552	0.423112	0.0470418
qA1	chr11	A_68_P27555126	3898104	3898148	ag_LACat|INSIDE	Gal3st1	82.85	1.27794	1.0913	0.979317	-0.0820104	0.284718	0.667274	-0.826192	0.247737	0.0470726
qA1	chr11	A_68_P27556012	4060387	4060440	ag_LACat|INSIDE	Sf3a1	80.62	-2.80211	-2.21249	-1.7613	-0.805862	-1.23929	-1.0824	1.21612	0.349494	0.0407167
qA1	chr11	A_68_P27556422	4118442	4118486	ag_LACat|INSIDE	Gatsl3	92.99	1.24432	1.17187	1.35227	0.568227	0.878885	0.301267	-0.673362	0.179071	0.0458307
qA1	chr11	A_68_P27561137	4959941	4959985	ag_LACat|INSIDE	Rasl10a	82.03	1.41893	1.38733	1.47884	-0.0677946	-0.470405	0.457454	-1.45528	0.241245	0.0313532
qA1	chr11	A_68_P27561413	4999738	4999797	ag_LACat|INSIDE	Rhbdd3	80.58	-2.56369	-1.17274	-1.25137	0.681027	0.298137	-0.478327	1.82955	0.646797	0.0352815
qA1	chr11	A_68_P27563472	5343903	5343957	ag_LACat|INSIDE	Znrf3	80.8	-1.19326	-0.751274	-0.192766	0.337344	0.395624	0.627473	1.16591	0.3087	0.046395
qA1	chr11	A_68_P27563771	5421282	5421326	ag_LACat|INSIDE	Xbp1	81.31	-2.5901	-6.31402	-6.31847	-0.0577447	-1.90594	0.140635	4.46651	1.5462	0.0493882
qA1	chr11	A_68_P27563898	5441853	5441897	ag_LACat|INSIDE	Ccdc117	92.96	2.39368	1.60794	1.36447	0.020383	1.11255	0.286277	-1.31563	0.522044	0.0439025
qA1	chr11	A_68_P27567607	6167769	6167819	ag_LACat|PROMOTER	Ddx56	80.36	-2.91373	-2.38665	-2.58435	-0.559235	-1.03326	-0.83468	1.81919	0.237736	0.000963637
qA1	chr11	A_68_P27569494	6526399	6526444	ag_LACat|PROMOTER	Tbrg4	80.77	-1.82762	-1.62146	-0.83731	-0.119283	-0.699124	0.124477	1.19749	0.445754	0.0388926
qA2	chr11	A_68_P27614822	17111662	17111707	ag_LACat|DIVERGENT_PROMOTER	Pno1	80.83	-1.65323	-1.81297	-1.03428	0.366055	-0.627086	-0.408296	1.27705	0.439876	0.031558
qA3.1	chr11	A_68_P27635058	20991176	20991234	ag_LACat|PROMOTER	Peli1	80.49	-1.42049	-0.709486	0.0771109	1.57789	3.60413	4.21794	3.81761	1.00441	0.0232348
qA3.1	chr11	A_68_P27635059	20991294	20991338	ag_LACat|PROMOTER	Peli1	86.65	-0.651155	-2.02129	-1.05144	0.0556755	0.150942	0.832971	1.58783	0.53197	0.0387209
qA3.2	chr11	A_68_P27638915	21902208	21902252	ag_LACat|PROMOTER	Otx1	92.38	3.03842	4.03661	2.41511	0.40313	0.880033	0.589547	-2.53914	0.498876	0.0252665
qA3.2	chr11	A_68_P27643060	22760293	22760338	ag_LACat|PROMOTER	B3gnt2	80.61	-3.86576	-2.19963	-2.79451	-0.0736892	-0.057662	-0.733077	2.66516	0.579707	0.0183789
qA3.2	chr11	A_68_P27643061	22760414	22760458	ag_LACat|PROMOTER	B3gnt2	81.13	-3.89801	-4.6539	-2.41667	-0.142382	-1.05892	-0.512743	3.08484	0.753833	0.0290182
qA3.2	chr11	A_68_P27646188	23397444	23397495	ag_LACat|INSIDE	Ahsa2	80.13	-2.0706	-1.68359	-0.42797	1.25883	-0.113698	0.574149	1.96715	0.72832	0.0386306
qA3.2	chr11	A_68_P27647500	23670432	23670481	ag_LACat|INSIDE	Rel	80.76	-1.21046	-1.94623	-2.40946	0.18433	0.2546	0.17438	2.05982	0.305643	0.0270148
qA3.2	chr11	A_68_P27647501	23670558	23670608	ag_LACat|INSIDE	Rel	80.59	-2.06104	-2.30074	-1.53155	0.665393	-0.804738	0.16447	1.97282	0.537864	0.0266869
qA3.2	chr11	A_68_P27649056	23976785	23976844	ag_LACat|PROMOTER	Bcl11a	80.73	-3.17795	-2.58647	-4.64777	-2.15916	0.0534474	-0.20851	2.69932	1.07024	0.0447362
qA3.2	chr11	A_68_P27649093	23981258	23981315	ag_LACat|INSIDE	Bcl11a	80.36	-1.34326	-3.18163	-2.73766	-0.0321996	-1.02548	0.445391	2.21675	0.805918	0.0372174
qA3.3	chr11	A_68_P27670840	28483846	28483890	ag_LACat|INSIDE	Ccdc85a	82.74	0.77235	0.363419	0.892717	-0.079046	-0.283572	0.129723	-0.753794	0.228207	0.0225275
qA3.3	chr11	A_68_P27673274	29072076	29072126	ag_LACat|PROMOTER	Smek2	80.61	-1.8546	-1.79719	-1.04995	0.130653	-0.131745	-0.385171	1.43849	0.333206	0.0148144
qA3.3	chr11	A_68_P27673730	29146998	29147045	ag_LACat|INSIDE	Ccdc104	80.63	-0.853198	-1.00159	-0.190166	0.316377	0.112271	0.644573	1.03939	0.33027	0.0322311
qA3.3	chr11	A_68_P27678230	30098460	30098512	ag_LACat|PROMOTER	Spnb2	80.11	-0.394776	-0.131705	0.243577	1.66602	1.02345	0.564258	1.17888	0.412119	0.0452147
qA4	chr11	A_68_P27687431	32113256	32113300	ag_LACat|INSIDE	Rhbdf1	80.91	3.93706	3.6611	3.27919	2.60534	2.70962	2.68795	-0.958149	0.181668	0.0343866
qA4	chr11	A_68_P27687538	32126821	32126873	ag_LACat|INSIDE	Mpg	80.25	-2.02439	-1.74873	-1.28059	-0.185579	-0.950178	-0.267482	1.21682	0.375159	0.0205635
qA4	chr11	A_68_P27690053	32543207	32543257	ag_LACat|INSIDE	Fbxw11	80.8	-1.67789	-2.09122	-1.97294	0.103872	-0.363182	0.22358	1.90211	0.246504	0.0015941
qA4	chr11	A_68_P27693115	33062360	33062404	ag_LACat|INSIDE	Npm1	87.92	-0.219562	-0.234241	-0.362324	0.89391	1.2833	0.484044	1.15913	0.225427	0.0333242
qB1.1	chr11	A_68_P27765167	45768828	45768875	ag_LACat|INSIDE	Thg1l	80.3	-0.699364	-0.543469	0.0836495	0.681354	1.43991	1.48009	1.58685	0.407513	0.0110531
qB1.2	chr11	A_68_P27785191	49660800	49660845	ag_LACat|INSIDE	Mapk9	80.65	0.679333	-0.485805	-0.349513	0.742626	1.6415	1.92234	1.48748	0.590789	0.0438723
qB1.3	chr11	A_68_P27786176	49839314	49839373	ag_LACat|INSIDE	Rnf130	80.11	-2.07651	-1.61184	-0.930723	0.815983	1.35282	0.0706573	2.28618	0.575204	0.0104591
qB1.3	chr11	A_68_P27787451	50044407	50044454	ag_LACat|INSIDE	Mgat4b	80.7	4.51696	3.8378	3.59568	2.94575	2.95366	2.37112	-1.22663	0.382626	0.0264624
qB1.3	chr11	A_68_P27788132	50172976	50173028	ag_LACat|PROMOTER	Mir804	80.98	-1.64031	-1.64979	-1.33704	-0.56584	-1.05255	-0.995471	0.671095	0.209283	0.0279123
qB1.3	chr11	A_68_P27790975	50673295	50673343	ag_LACat|INSIDE	Grm6	80.34	3.52845	3.33545	3.70919	2.49978	3.05311	2.17956	-0.946879	0.296434	0.0493207
qB1.3	chr11	A_68_P27794921	51433171	51433228	ag_LACat|PROMOTER	Nhp2	80.75	-1.80739	-3.15219	-3.66364	-0.391405	0.54414	1.4811	3.41902	0.893335	0.0115343
qB1.3	chr11	A_68_P27795274	51502559	51502608	ag_LACat|PROMOTER	0610009B22Rik	80.13	-0.596377	-0.481368	-0.27846	0.689631	0.289822	0.0578211	0.797826	0.226542	0.0315665
qB1.3	chr11	A_68_P27796188	51671057	51671102	ag_LACat|PROMOTER	Phf15	80.36	-0.53823	-0.316036	0.00703291	0.975038	0.779717	0.824535	1.14217	0.177483	0.010897
qB1.3	chr11	A_68_P27804180	53138329	53138380	ag_LACat|INSIDE	Zcchc10	80.98	-0.695225	-0.736206	-0.136156	0.698003	0.0095199	0.498059	0.92439	0.324993	0.0305469
qB1.3	chr11	A_68_P27804894	53276965	53277009	ag_LACat|INSIDE	Shroom1	82.62	1.77226	1.99215	1.18658	0.198516	0.194796	0.726234	-1.27715	0.340426	0.0154121
qB1.3	chr11	A_68_P27810582	54336187	54336231	ag_LACat|PROMOTER	Rapgef6	80.75	-1.85129	-1.38379	-0.905423	0.278286	-0.673816	-0.105514	1.21315	0.448761	0.0354836
qB1.3	chr11	A_68_P27833086	58660863	58660907	ag_LACat|DOWNSTREAM	Olfr311	84.06	-3.2194	-4.41611	-1.40057	1.72925	0.011367	-0.931427	3.28176	1.35173	0.049656
qB1.3	chr11	A_68_P27835027	58949650	58949694	ag_LACat|INSIDE	Obscn	82.88	1.18903	1.15922	0.895805	-0.158922	-0.00883554	-0.122618	-1.17814	0.112988	0.00172243
qB1.3	chr11	A_68_P27835625	59040984	59041028	ag_LACat|INSIDE	Arf1	80.92	-1.74226	-1.55359	-2.27257	-0.870693	-1.13413	-0.750093	0.937835	0.268308	0.030275
qB1.3	chr11	A_68_P27836982	59263845	59263889	ag_LACat|INSIDE	Jmjd4	81.91	-2.87313	-2.65701	-1.61041	-0.0592809	-1.36136	-0.936931	1.59433	0.631398	0.043449
qB1.3	chr11	A_68_P27837108	59285544	59285590	ag_LACat|INSIDE	Zfp867	80.06	-2.12216	-1.1033	-1.55618	0.00261649	0.885032	0.993593	2.22096	0.496857	0.00677424
qB1.3	chr11	A_68_P27837111	59285934	59285992	ag_LACat|INSIDE	Zfp867	81	0.0897383	-0.286286	0.201471	0.384982	0.514325	0.854226	0.58287	0.234713	0.0457804
qB1.3	chr11	A_68_P27837324	59320200	59320244	ag_LACat|PROMOTER	Zkscan17	82.16	1.02939	1.2996	1.047	0.0913953	-0.449587	-0.015816	-1.25	0.206299	0.00659112
qB1.3	chr11	A_68_P27839985	59778248	59778292	ag_LACat|INSIDE	Rasd1	80.32	-1.3445	-1.6308	-1.36538	-0.355703	-0.639754	-0.425811	0.973137	0.144995	0.0015329
qB2	chr11	A_68_P27841609	60023804	60023853	ag_LACat|INSIDE	Srebf1	80.49	-2.80457	-2.5165	-1.9079	-0.374477	-1.45623	-1.09934	1.43297	0.475644	0.0271266
qB2	chr11	A_68_P27843110	60268400	60268451	ag_LACat|INSIDE	Drg2	80.9	-1.84606	-1.3991	-0.992497	-0.252539	-0.743611	-0.112257	1.04308	0.357541	0.0314878
qB2	chr11	A_68_P27843661	60350881	60350929	ag_LACat|PROMOTER	Alkbh5	80.74	-1.55472	-1.00333	-0.949421	0.0728415	0.109597	0.0304082	1.24011	0.176598	0.0222076
qB2	chr11	A_68_P27843662	60351056	60351107	ag_LACat|PROMOTER	Alkbh5	80.62	-2.91874	-3.04157	-1.65222	0.278861	-0.764309	-0.833597	2.09783	0.656375	0.0230081
qB2	chr11	A_68_P27844459	60541677	60541735	ag_LACat|DIVERGENT_PROMOTER	Smcr7	80.9	-2.00037	-2.23939	-1.54894	-0.393815	-0.416043	-0.820921	1.38597	0.278628	0.00693419
qB2	chr11	A_68_P27845567	60745252	60745296	ag_LACat|INSIDE	Gm16516	82.48	0.963385	1.65168	0.519011	0.0207882	-1.54383	-0.485437	-1.71418	0.645388	0.0443231
qB2	chr11	A_68_P27852924	62062701	62062745	ag_LACat|INSIDE	Adora2b	81.41	-1.82457	-2.65041	-1.30614	-0.0850645	-0.432686	-0.592445	1.55697	0.441891	0.0438341
qB3	chr11	A_68_P27857778	62946316	62946360	ag_LACat|INSIDE	Pmp22	88.96	0.0851924	0.277482	-0.250784	-0.75618	-0.505558	-0.591195	-0.654941	0.18609	0.0340255
qB3	chr11	A_68_P27894486	69160363	69160407	ag_LACat|INSIDE	Chd3	82.78	7.60717	4.774	5.37929	1.36872	3.31081	2.85574	-3.4084	1.18216	0.0370006
qB3	chr11	A_68_P27894950	69224743	69224787	ag_LACat|INSIDE	Kdm6b	82.59	0.691755	0.46722	0.62088	0.13117	-0.287778	-0.0727216	-0.669729	0.152868	0.0154306
qB3	chr11	A_68_P27895004	69231514	69231558	ag_LACat|PROMOTER	Kdm6b	84.89	-1.79926	-2.98636	-2.17256	-1.2777	-0.565346	-0.928882	1.39541	0.454067	0.0369339
qB3	chr11	A_68_P27895907	69395136	69395195	ag_LACat|INSIDE	Trp53	80.87	-1.75962	-1.55489	-2.26292	-1.03048	0.00805132	-0.278311	1.42556	0.424618	0.0239344
qB3	chr11	A_68_P27896910	69572129	69572173	ag_LACat|PROMOTER	Polr2a	80.52	0.453191	-0.145017	0.257335	1.31136	0.621647	0.936239	0.767913	0.306548	0.0455147
qB3	chr11	A_68_P27898356	69804893	69804948	ag_LACat|INSIDE	Gabarap	80.13	-2.82842	-2.68253	-2.95728	-1.26515	-1.48255	-0.3793	1.78041	0.340288	0.0287019
qB3	chr11	A_68_P27899583	70042479	70042523	ag_LACat|INSIDE	Bcl6b	82.32	0.521677	0.25952	0.086777	-0.563652	-1.18456	-0.313134	-0.97644	0.314717	0.0450446
qB3	chr11	A_68_P27899666	70051756	70051800	ag_LACat|INSIDE	Rnasek	80.72	-2.03095	-1.50116	-0.825738	0.485974	-0.400668	-0.508974	1.3114	0.542083	0.0498883
qB3	chr11	A_68_P27900650	70245838	70245882	ag_LACat|PROMOTER	Arrb2	80.54	-0.625071	-0.808795	-0.27606	0.414006	0.223696	0.714834	1.02082	0.244301	0.00868948
qB3	chr11	A_68_P27900833	70273252	70273304	ag_LACat|INSIDE	Zmynd15	80.74	-3.01796	-2.04628	-1.64168	-0.214368	-0.596688	1.08723	2.32736	0.749594	0.0254042
qB3	chr11	A_68_P27901832	70460840	70460887	ag_LACat|DIVERGENT_PROMOTER	Rnf167	80.95	-1.0955	-0.515369	-1.06938	-0.204134	0.444841	0.646888	1.18928	0.364066	0.0235763
qB3	chr11	A_68_P27902011	70483347	70483401	ag_LACat|INSIDE	Camta2	80.28	-0.820618	-0.614999	-0.22961	0.784446	0.944157	0.823628	1.40582	0.180672	0.0104467
qB3	chr11	A_68_P27902564	70578153	70578197	ag_LACat|INSIDE	Zfp3	82.02	1.01543	0.761645	0.323251	0.124689	-0.31144	-0.045938	-0.77767	0.268674	0.0400389
qB4	chr11	A_68_P27903678	70796278	70796322	ag_LACat|INSIDE	C1qbp	92.67	1.94727	2.92685	2.49618	0.497036	0.928266	0.633233	-1.77059	0.335364	0.0132033
qB4	chr11	A_68_P27903828	70818016	70818062	ag_LACat|PROMOTER	Dhx33	80.98	-1.43884	-0.775211	-0.770684	-0.0868651	-0.0405197	0.422836	1.0934	0.314103	0.0195184
qB4	chr11	A_68_P27903932	70832577	70832625	ag_LACat|INSIDE	Derl2	80.97	-2.83004	-2.63654	-1.31078	0.256044	-0.325921	-0.294668	2.1376	0.544147	0.0328781
qB4	chr11	A_68_P27910203	72028343	72028387	ag_LACat|PROMOTER	4930563E22Rik	80.63	-0.98031	-0.49247	-0.477176	0.0250445	0.969902	0.91888	1.28793	0.385406	0.0330568
qB4	chr11	A_68_P27910205	72028532	72028576	ag_LACat|PROMOTER	4930563E22Rik	84.76	-4.21794	-5.26657	-2.81677	-0.124529	-0.439213	-1.97937	3.25272	1.04733	0.0252202
qB4	chr11	A_68_P27911475	72254980	72255024	ag_LACat|INSIDE	Mybbp1a	80.91	-2.2322	-1.47307	-1.48301	-0.86304	-0.373113	-1.12952	0.940868	0.38613	0.0492933
qB4	chr11	A_68_P27915532	72974122	72974168	ag_LACat|INSIDE	P2rx5	80.96	-1.33137	-1.26246	-1.01817	-0.404708	-0.818748	-0.101833	0.762237	0.247239	0.0492222
qB5	chr11	A_68_P27921382	74403457	74403501	ag_LACat|INSIDE	Rap1gap2	82.47	0.816514	0.0868495	0.384509	-0.534252	-0.262815	-0.293511	-0.792817	0.243026	0.0491642
qB5	chr11	A_68_P27921510	74433466	74433510	ag_LACat|INSIDE	E130309D14Rik	92.26	1.62083	2.09108	1.48956	0.90362	1.15144	0.303256	-0.94772	0.354689	0.0430381
qB5	chr11	A_68_P27921511	74433597	74433643	ag_LACat|INSIDE	E130309D14Rik	80.97	-0.185682	-0.100009	0.237184	0.893299	1.03967	0.470732	0.817401	0.24465	0.0213811
qB5	chr11	A_68_P27926645	75344519	75344570	ag_LACat|PROMOTER	Slc43a2	80.49	-1.20062	-1.91107	-1.51981	-0.405623	-0.922235	-0.791605	0.837343	0.294369	0.0347548
qB5	chr11	A_68_P27926655	75345617	75345663	ag_LACat|INSIDE	Slc43a2	80.38	-1.51713	-1.3731	-0.908043	-0.161737	-0.344611	0.880379	1.39077	0.461574	0.0490639
qB5	chr11	A_68_P27926994	75401395	75401453	ag_LACat|PROMOTER	Pitpna	80.86	-0.580946	-0.739825	0.218386	1.41806	0.833167	2.15993	1.83785	0.555536	0.0215867
qB5	chr11	A_68_P27929278	75780405	75780449	Unknown	chr11:75780405-75780449	86.34	0.854001	0.437082	0.493893	-0.912191	0.00789841	-0.590028	-1.0931	0.326675	0.0377789
qB5	chr11	A_68_P27929562	75840518	75840562	ag_LACat|INSIDE	Fam101b	92.04	0.537345	0.897295	0.661481	-0.0992513	0.232103	-0.210161	-0.724477	0.194665	0.0144111
qB5	chr11	A_68_P27930552	76015263	76015312	ag_LACat|PROMOTER	Fam57a	80.69	-0.910049	-1.62348	-0.789138	0.307582	0.847012	0.357133	1.61146	0.353101	0.00975798
qB5	chr11	A_68_P27932046	76250535	76250579	ag_LACat|INSIDE	Abr	83.51	1.57891	1.88167	1.06836	0.316819	0.785044	0.75303	-0.891349	0.317082	0.0426549
qB5	chr11	A_68_P27934859	76759332	76759377	ag_LACat|INSIDE	Blmh	80.42	-0.976771	-1.26957	-1.01042	0.0288724	-0.326326	-0.075349	0.961321	0.161599	0.00252029
qB5	chr11	A_68_P27935698	76891654	76891707	ag_LACat|PROMOTER	Mir423	80.92	-2.26281	-2.23145	-1.94997	-0.364669	-0.283013	-0.97005	1.60883	0.258141	0.00817703
qB5	chr11	A_68_P27937055	77162068	77162117	ag_LACat|INSIDE	Ssh2	80.77	-1.45711	-1.46004	-0.850366	-0.14007	-0.474968	-0.408328	0.914715	0.249103	0.028256
qB5	chr11	A_68_P27942253	78075063	78075107	ag_LACat|PROMOTER	2610507B11Rik	92.03	2.76067	3.73468	2.78135	0.612622	1.91395	1.42889	-1.77374	0.572343	0.0245397
qB5	chr11	A_68_P27942517	78114890	78114934	ag_LACat|PROMOTER	Spag5	87.65	0.3501	-0.112017	-0.590205	0.517747	0.902165	1.24743	1.00649	0.393713	0.0461251
qB5	chr11	A_68_P27947414	78959237	78959282	ag_LACat|INSIDE	Ksr1	80.68	-0.942338	-0.892097	-0.180069	0.190327	0.532051	0.703177	1.14669	0.324065	0.023663
qB5	chr11	A_68_P27948345	79153002	79153051	ag_LACat|PROMOTER	Nf1	81	-1.26756	-1.83697	-0.668068	0.374933	-0.334713	-0.167487	1.21511	0.450427	0.0477249
qC	chr11	A_68_P27979766	84632303	84632347	ag_LACat|INSIDE	Mrm1	80.89	-2.48085	-1.95782	-1.45526	0.617954	-0.775521	-0.272923	1.82115	0.574416	0.0261952
qC	chr11	A_68_P27985578	85650515	85650559	ag_LACat|INSIDE	Tbx2	82.59	1.56953	1.65108	0.978138	-0.0587045	-0.51612	0.688541	-1.36168	0.459793	0.0393713
qC	chr11	A_68_P27987618	86015129	86015177	ag_LACat|PROMOTER	Brip1	80.74	-2.13977	-1.67887	-1.01594	-0.0443365	-0.691773	0.329395	1.47595	0.50987	0.029203
qC	chr11	A_68_P27990329	86497485	86497536	ag_LACat|PROMOTER	Ptrh2	80.66	-1.87222	-1.83106	-1.66995	-0.119582	-0.98111	-0.0125696	1.41999	0.300708	0.0390307
qC	chr11	A_68_P27991090	86620800	86620848	ag_LACat|INSIDE	Dhx40	80.71	-1.42478	-1.87612	-1.26332	0.744866	-0.465484	0.0222413	1.62195	0.436796	0.0261937
qC	chr11	A_68_P27992591	86922110	86922163	ag_LACat|INSIDE	Prr11	80.98	-0.846952	-1.30658	-0.562466	-0.240535	0.0759791	0.321643	0.957695	0.309858	0.0273358
qC	chr11	A_68_P27992598	86922877	86922926	ag_LACat|PROMOTER	Mir301	80.84	-2.20125	-1.7677	-0.949984	0.384273	-0.740521	0.326644	1.62978	0.598121	0.0346357
qC	chr11	A_68_P27995154	87431401	87431445	ag_LACat|INSIDE	Hsf5	82.32	8.15366	6.01735	6.90297	3.19104	4.43651	3.98961	-3.15227	0.803411	0.0187553
qC	chr11	A_68_P27996720	87684836	87684880	ag_LACat|INSIDE	Epx	82.42	4.92629	4.05107	5.1836	0.808168	1.29748	1.53672	-3.50619	0.454933	0.00206304
qC	chr11	A_68_P27997242	87800290	87800342	ag_LACat|PROMOTER	Dynll2	80.37	-2.34362	-1.70616	-1.35145	0.054324	-0.41455	-0.798875	1.41404	0.43843	0.0215764
qD	chr11	A_68_P28029564	93746411	93746455	ag_LACat|INSIDE	Utp18	92.57	2.16603	2.57272	1.57498	0.525356	1.39334	0.996383	-1.13288	0.441338	0.0427647
qD	chr11	A_68_P28033246	94347284	94347328	ag_LACat|PROMOTER	Spata20	82.16	4.36549	2.79819	2.97128	0.168209	1.22949	1.86948	-2.28926	0.810143	0.0309962
qD	chr11	A_68_P28034319	94538940	94538989	ag_LACat|PROMOTER	Xylt2	80.94	-0.7795	-1.03809	-0.736231	-0.010449	0.0976592	0.610751	1.08393	0.233394	0.0158372
qD	chr11	A_68_P28036752	94979693	94979737	ag_LACat|PROMOTER	Dlx3	82.49	3.93465	3.15861	3.98207	1.19114	1.54392	1.27337	-2.35564	0.304961	0.00614526
qD	chr11	A_68_P28036959	95006882	95006930	ag_LACat|INSIDE	Dlx4	80.74	-1.53536	-1.74357	-1.50878	-0.523426	-1.06413	-0.826873	0.791096	0.188373	0.0218662
qD	chr11	A_68_P28042989	96064691	96064750	ag_LACat|DOWNSTREAM	Hoxb13	80.15	-0.372093	-0.258952	0.0764797	1.58814	1.1029	1.94094	1.72885	0.30832	0.00741654
qD	chr11	A_68_P28043565	96160395	96160450	ag_LACat|PROMOTER	Hoxb6	80.78	-0.847014	-1.05723	-0.864171	-0.405876	-0.248133	0.134785	0.749729	0.186094	0.0287888
qD	chr11	A_68_P28048178	96880552	96880600	ag_LACat|INSIDE	Sp6	80.76	-1.23585	-1.74982	-1.41694	-0.622856	-0.598574	-0.042363	1.04627	0.277684	0.0138551
qD	chr11	A_68_P28048903	97000071	97000115	ag_LACat|INSIDE	Tbkbp1	82.04	3.43453	2.75448	3.18412	1.05309	1.10678	1.3752	-1.94602	0.243485	0.00335687
qD	chr11	A_68_P28051869	97521316	97521363	ag_LACat|PROMOTER	Mllt6	80.84	-1.50923	-1.11243	-0.801078	0.206563	-0.517192	-0.461865	0.883414	0.357218	0.0472628
qD	chr11	A_68_P28057359	98448749	98448807	ag_LACat|PROMOTER	Ormdl3	80.96	-1.66304	-1.30289	-0.948953	0.00723872	-0.356527	0.231687	1.26576	0.308247	0.00992138
qD	chr11	A_68_P28060086	98903124	98903168	ag_LACat|INSIDE	Igfbp4	81.79	-1.92456	-3.05744	-1.26357	-0.387159	-0.340925	0.855431	2.1243	0.759747	0.0356863
qD	chr11	A_68_P28066378	100006881	100006930	ag_LACat|INSIDE	Krt19	80.84	-1.78391	-1.22969	-1.25657	-0.461818	-0.874839	-0.555527	0.792661	0.249392	0.0274406
qD	chr11	A_68_P28067417	100180968	100181012	ag_LACat|PROMOTER	Eif1	86.49	0.314565	0.000178032	0.730148	1.74984	1.03889	1.75018	1.16467	0.366149	0.021936
qD	chr11	A_68_P28067969	100275377	100275421	ag_LACat|INSIDE	Leprel4	89.74	3.16185	2.96458	2.16653	0.755191	1.43413	1.64456	-1.48636	0.467543	0.0220976
qD	chr11	A_68_P28068817	100436458	100436504	ag_LACat|PROMOTER	Cnp	80.5	-1.49958	-1.41084	-0.78186	-0.219817	-0.461985	0.267724	1.09273	0.359658	0.0248429
qD	chr11	A_68_P28069615	100569978	100570022	ag_LACat|INSIDE	Kat2a	82.85	4.83335	3.49305	3.6982	1.801	2.51827	1.87452	-1.9436	0.526336	0.0248243
qD	chr11	A_68_P28069658	100575117	100575165	ag_LACat|DIVERGENT_PROMOTER	Hspb9	80.68	-0.429698	0.0484659	0.15321	0.647725	0.981114	1.32832	1.06173	0.306918	0.0165232
qD	chr11	A_68_P28071034	100800458	100800502	ag_LACat|INSIDE	Stat3	82.03	2.19608	2.12808	2.0143	1.63296	1.02403	0.998871	-0.894195	0.212556	0.0425155
qD	chr11	A_68_P28071731	100931091	100931143	ag_LACat|PROMOTER	Naglu	80.98	-1.95325	-1.27224	-0.740771	-0.370451	-0.0322598	0.794576	1.45271	0.569045	0.0420735
qD	chr11	A_68_P28074030	101327012	101327056	ag_LACat|INSIDE	Vat1	88.94	-0.0757182	0.631241	-0.0675082	-0.969359	-0.592648	-1.14833	-1.06612	0.325014	0.024747
qD	chr11	A_68_P28077836	102017375	102017426	ag_LACat|INSIDE	Tmem101	80.6	-1.69778	-1.53624	-0.866035	-0.201912	-0.806797	-0.298206	0.931045	0.36112	0.046877
qD	chr11	A_68_P28078450	102110241	102110285	ag_LACat|INSIDE	BC030867	81.71	-5.5121	-6.03485	-3.26795	-0.870848	-2.10749	-0.990869	3.61523	1.01445	0.0341375
qD	chr11	A_68_P28078650	102146170	102146229	ag_LACat|PROMOTER	Tmub2	80.45	-2.20376	-2.20944	-1.83734	-1.1477	-0.989115	-0.520977	1.19758	0.254118	0.00899424
qD	chr11	A_68_P28078652	102146344	102146398	ag_LACat|INSIDE	Tmub2	80.93	-1.90944	-1.07496	-0.739711	0.101402	0.00321243	0.339864	1.38953	0.365567	0.0481402
qD	chr11	A_68_P28078827	102170786	102170832	ag_LACat|INSIDE	Ubtf	80.89	0.886857	0.517283	0.910884	2.42693	1.86734	2.31032	1.42986	0.243182	0.00335285
qD	chr11	A_68_P28078891	102177879	102177923	ag_LACat|INSIDE	Ubtf	82.27	0.456604	0.153902	0.71012	-0.463357	-1.28707	-0.399551	-1.15687	0.364627	0.0357883
qD	chr11	A_68_P28079402	102269171	102269216	ag_LACat|PROMOTER	Slc25a39	80.44	-2.16598	-1.50689	-1.771	-0.305882	-0.856033	-0.807404	1.15818	0.299941	0.0113916
qD	chr11	A_68_P28079406	102269735	102269785	ag_LACat|PROMOTER	Slc25a39	80.75	-3.21578	-3.01185	-2.72294	-0.557304	-1.14512	-0.682955	2.1884	0.262661	0.000837163
qD	chr11	A_68_P28079567	102300117	102300165	ag_LACat|INSIDE	Fam171a2	80.93	3.64703	2.76444	3.0557	1.40438	2.37406	1.9919	-1.23228	0.442257	0.0327606
qE1	chr11	A_68_P28080763	102527549	102527593	ag_LACat|INSIDE	Gm1564	82.81	5.28833	4.96102	5.5658	2.06463	3.08599	1.89311	-2.92381	0.446729	0.0068451
qE1	chr11	A_68_P28081264	102622636	102622680	ag_LACat|PROMOTER	Adam11	92.89	1.57555	1.80309	1.34489	0.162987	0.916712	0.874158	-0.923225	0.307599	0.0433238
qE1	chr11	A_68_P28081995	102741973	102742019	ag_LACat|INSIDE	Eftud2	80.99	-1.1783	-0.914471	-0.696694	0.470665	-0.397817	0.107456	0.989924	0.319303	0.0388438
qE1	chr11	A_68_P28082428	102807236	102807284	ag_LACat|INSIDE	C1ql1	80.07	-2.08861	-1.71311	-1.82137	-0.6958	-1.4262	-1.06718	0.811302	0.263277	0.0416204
qE1	chr11	A_68_P28082431	102807578	102807622	ag_LACat|INSIDE	C1ql1	92.63	1.06715	2.05945	1.76544	0.128234	0.48511	0.694011	-1.1949	0.375137	0.0355196
qE1	chr11	A_68_P28082435	102808047	102808091	ag_LACat|PROMOTER	C1ql1	92.89	1.13028	2.07082	1.24231	0.590158	-0.0741489	0.0583166	-1.2897	0.407924	0.0282755
qE1	chr11	A_68_P28082865	102878532	102878576	ag_LACat|PROMOTER	Dcakd	89.94	4.66253	4.33418	3.34289	1.34083	2.2774	2.31067	-2.1369	0.583408	0.0150461
qE1	chr11	A_68_P28083425	102977477	102977521	ag_LACat|PROMOTER	Hexim1	80.72	-0.967567	-0.829561	-0.540808	-0.264633	0.079728	0.212484	0.788505	0.218744	0.0146517
qE1	chr11	A_68_P28083896	103061118	103061162	ag_LACat|DOWNSTREAM	Fmnl1	80.57	2.24965	1.79019	1.94791	1.03808	1.48346	1.26526	-0.733646	0.215041	0.0170562
qE1	chr11	A_68_P28084321	103129044	103129089	ag_LACat|PROMOTER	Map3k14	80.07	-0.866259	-0.825817	-0.165568	1.00827	0.332485	0.304912	1.16777	0.373235	0.022508
qE1	chr11	A_68_P28084678	103195663	103195707	ag_LACat|INSIDE	Arhgap27	82.13	4.96987	2.82407	3.74492	0.925412	1.65187	1.23549	-2.57536	0.679298	0.0420679
qE1	chr11	A_68_P28086211	103511347	103511394	ag_LACat|INSIDE	Rprml	80.73	-1.96025	-1.4094	-1.82009	-0.199229	-0.639026	-0.512082	1.2798	0.241657	0.00438384
qE1	chr11	A_68_P28087344	103673693	103673737	ag_LACat|INSIDE	Wnt3	82.84	6.53611	4.21193	4.56902	1.75361	2.73927	2.30599	-2.8394	0.822889	0.0444877
qE1	chr11	A_68_P28087346	103673964	103674008	ag_LACat|INSIDE	Wnt3	82.39	4.18165	3.08885	3.42614	0.387182	1.40421	1.09479	-2.60348	0.509553	0.00420415
qE1	chr11	A_68_P28089854	104094270	104094320	ag_LACat|INSIDE	Mapt	80.45	-2.37166	-1.55343	-1.12427	-0.0159406	-0.557595	-0.365501	1.37011	0.428197	0.047865
qE1	chr11	A_68_P28095691	105224580	105224624	ag_LACat|INSIDE	March10	80.02	-0.324127	-0.310992	0.0566866	0.59436	0.406044	0.455107	0.677981	0.147956	0.0188272
qE1	chr11	A_68_P28099471	105945349	105945396	ag_LACat|PROMOTER	Map3k3	80.33	-2.43982	-1.77373	-1.34103	0.293576	-0.719561	0.195491	1.7747	0.524336	0.017423
qE1	chr11	A_68_P28100491	106116832	106116877	ag_LACat|INSIDE	Ftsj3	80.62	-1.24448	-1.46442	-1.23382	-0.466465	-0.522145	-0.0877828	0.955444	0.172779	0.00783544
qE1	chr11	A_68_P28101960	106362769	106362821	ag_LACat|DOWNSTREAM	Snord104	80.95	-1.93771	-1.60228	-0.822395	0.0244714	-0.522347	-0.0404295	1.27469	0.410577	0.0415214
qE1	chr11	A_68_P28103521	106649919	106649963	ag_LACat|DIVERGENT_PROMOTER	Ddx5	92.76	3.37992	3.92113	2.84251	1.44231	2.06599	0.684135	-1.98371	0.580455	0.0193229
qE1	chr11	A_68_P28112589	108204861	108204906	ag_LACat|INSIDE	Prkca	80.38	-1.11504	-0.75691	-0.627581	-0.0838422	-0.163251	-0.467561	0.59496	0.214521	0.0356606
qE1	chr11	A_68_P28116271	108873329	108873374	ag_LACat|DOWNSTREAM	ENSMUST00000119655:4387	80.99	1.25067	1.9556	1.67975	1.14866	0.231326	0.544731	-0.987101	0.387262	0.0471451
qE1	chr11	A_68_P28119632	109473166	109473213	ag_LACat|PROMOTER	Wipi1	80.86	-0.104135	-0.429601	-0.0474165	0.768407	0.477376	0.308217	0.711717	0.206951	0.0170955
qE1	chr11	A_68_P28123546	110199057	110199101	ag_LACat|PROMOTER	Abca5	89.98	2.51979	2.53513	1.67248	0.988264	1.40685	0.949083	-1.12773	0.352339	0.0391991
qE2	chr11	A_68_P28137849	112646019	112646063	ag_LACat|INSIDE	Sox9	82.9	0.612477	0.988562	0.7998	-0.464598	-0.0116398	0.099768	-0.92577	0.229553	0.0155168
qE2	chr11	A_68_P28149097	114537182	114537227	ag_LACat|INSIDE	Ttyh2	80.68	-0.360503	-1.07061	-0.444471	0.357062	0.361518	0.0375344	0.877232	0.270491	0.041368
qE2	chr11	A_68_P28149792	114653264	114653308	ag_LACat|INSIDE	Btbd17	81.29	-5.85902	-6.30329	-5.90941	-1.82522	-2.74669	-1.25723	4.08086	0.469026	0.00659306
qE2	chr11	A_68_P28150127	114713113	114713159	ag_LACat|PROMOTER	Gprc5c	80.63	-1.44357	-1.02792	-0.974407	-0.551181	-0.481258	-0.491436	0.640675	0.138874	0.046934
qE2	chr11	A_68_P28152782	115183336	115183380	ag_LACat|PROMOTER	Ush1g	82.21	1.0717	0.818461	0.706429	0.301147	0.0299746	0.34863	-0.638946	0.169255	0.0123
qE2	chr11	A_68_P28152869	115196000	115196057	ag_LACat|PROMOTER	Otop3	80.9	-0.873745	-0.630538	-0.494441	0.0499969	0.175208	0.106732	0.776887	0.120139	0.0130647
qE2	chr11	A_68_P28153347	115274213	115274263	ag_LACat|DOWNSTREAM	Ict1	80.74	-1.61219	-1.49124	-1.32717	-1.13025	-0.942385	-0.713653	0.548104	0.165785	0.0247511
qE2	chr11	A_68_P28154498	115489428	115489476	ag_LACat|INSIDE	Slc25a19	80.63	-1.26321	-0.888135	-0.639605	0.714553	-0.102338	0.0179904	1.14039	0.35589	0.0259683
qE2	chr11	A_68_P28155137	115626646	115626697	ag_LACat|PROMOTER	2310067B10Rik	80.51	-1.05594	-0.715781	0.155173	0.307146	1.13008	1.20343	1.41907	0.529054	0.0394992
qE2	chr11	A_68_P28155490	115675839	115675886	ag_LACat|DIVERGENT_PROMOTER	Tsen54	80.4	-0.85637	-1.05553	-0.716315	-0.238059	-0.205673	0.276327	0.820268	0.216162	0.0204177
qE2	chr11	A_68_P28155832	115721185	115721230	ag_LACat|DOWNSTREAM	Llgl2	80.53	-1.00186	-0.439167	-0.605549	0.123721	-0.339442	0.205425	0.67876	0.27479	0.0463102
qE2	chr11	A_68_P28156900	115885866	115885914	ag_LACat|DIVERGENT_PROMOTER	H3f3b	80.85	-2.00015	-1.91601	-2.09744	-0.804834	-1.22396	-0.674673	1.10337	0.178111	0.0150004
qE2	chr11	A_68_P28157769	116029723	116029780	ag_LACat|PROMOTER	Fbf1	80.8	-2.11889	-1.50355	-1.76336	-0.453409	-0.6219	0.228434	1.51297	0.357873	0.0116618
qE2	chr11	A_68_P28158077	116084097	116084141	ag_LACat|INSIDE	Evpl	82.85	2.13064	1.58905	1.17354	0.493695	0.204044	0.031955	-1.38785	0.336244	0.0220319
qE2	chr11	A_68_P28158150	116094047	116094091	ag_LACat|INSIDE	Evpl	82.2	4.97289	5.12608	5.68757	3.34878	3.07086	2.01923	-2.44922	0.507973	0.012233
qE2	chr11	A_68_P28158432	116142695	116142739	ag_LACat|INSIDE	Galr2	88.69	0.387031	0.0938032	-0.101339	-0.782643	-0.393782	-0.394268	-0.650063	0.221649	0.0280633
qE2	chr11	A_68_P28158451	116144755	116144799	ag_LACat|INSIDE	Galr2	88.65	0.376688	0.660807	0.350074	-0.797089	-0.273251	-0.402142	-0.95335	0.209861	0.0107728
qE2	chr11	A_68_P28158776	116196312	116196361	ag_LACat|INSIDE	Foxj1	80.28	-0.114334	-0.6571	-0.0973037	0.373737	0.398298	0.767393	0.802722	0.254052	0.0279311
qE2	chr11	A_68_P28162005	116780773	116780824	ag_LACat|INSIDE	Mgat5b	80.82	-1.79422	-0.930562	0.0528871	0.861906	0.594976	2.21262	2.1138	0.844486	0.0448316
qE2	chr11	A_68_P28164255	117151945	117151989	ag_LACat|INSIDE	sep-09	82.39	4.17804	3.39972	2.59084	0.84834	1.36246	1.20057	-2.25241	0.498048	0.0290892
qE2	chr11	A_68_P28175726	118943084	118943136	ag_LACat|INSIDE	Cbx4	80.46	3.12464	3.72237	3.18156	1.51376	2.30157	2.28774	-1.3085	0.368075	0.0183303
qE2	chr11	A_68_P28178213	119353075	119353119	ag_LACat|INSIDE	A730011L01Rik	81.55	-1.7882	-1.90026	-1.06342	-0.218007	-0.142664	0.232409	1.54121	0.327875	0.0133878
qE2	chr11	A_68_P28178899	119464455	119464499	ag_LACat|INSIDE	Rptor	84.35	-4.97731	-4.98726	-3.49962	-0.827214	-2.45321	-0.217242	3.32218	0.948393	0.0189114
qE2	chr11	A_68_P28182718	120012080	120012133	ag_LACat|INSIDE	Slc38a10	80.71	-1.44318	-1.49115	-0.965375	-0.227441	0.209153	0.265117	1.38218	0.264164	0.00386389
qE2	chr11	A_68_P28182964	120049778	120049831	ag_LACat|INSIDE	2810410L24Rik	80.64	-2.99184	-2.45174	-2.35925	-1.68757	-2.05287	-1.32524	0.912383	0.332568	0.0341643
qE2	chr11	A_68_P28183968	120210748	120210802	ag_LACat|INSIDE	0610009L18Rik	80.26	-3.79884	-3.18434	-2.43056	-0.308306	-1.67589	-1.07434	2.1184	0.646182	0.0193438
qE2	chr11	A_68_P28184187	120239532	120239580	ag_LACat|INSIDE	2310003H01Rik	80.78	-0.556719	-1.41466	-1.3986	0.0452793	1.01574	2.12359	2.18487	0.721567	0.0496124
qE2	chr11	A_68_P28185661	120479378	120479422	ag_LACat|PROMOTER	Pcyt2	82.88	2.45698	1.63272	1.62639	0.173667	0.328805	1.05221	-1.38713	0.446246	0.0229922
qE2	chr11	A_68_P28185785	120494870	120494914	ag_LACat|PROMOTER	Mafg	81.11	-4.33327	-3.49134	-1.8428	0.0146771	-1.33249	-0.323868	2.67524	0.927547	0.0466962
qE2	chr11	A_68_P28185953	120522034	120522078	ag_LACat|INSIDE	Notum	80.97	-4.28624	-2.47597	-2.67608	-0.338566	-1.6746	-0.841976	2.19438	0.785922	0.0405116
qE2	chr11	A_68_P28187710	120810691	120810735	ag_LACat|INSIDE	Slc16a3	82.85	0.915797	0.493956	0.786922	-0.313953	-0.231517	0.118355	-0.874597	0.210105	0.00869726
qE2	chr11	A_68_P28191919	121534104	121534151	ag_LACat|INSIDE	B3gntl1	80.64	0.517054	0.217907	0.96129	1.87146	1.47365	1.54859	1.06582	0.275975	0.0208677
qE2	chr11	A_68_P28192906	121691796	121691840	ag_LACat|INSIDE	Ptchd3	92.17	2.20569	2.60711	1.48022	0.174714	1.0476	0.377094	-1.56454	0.484625	0.0225421
qA1.1	chr12	A_68_P28195042	3426521	3426574	ag_LACat|INSIDE	1110002L01Rik	80.73	-2.43105	-2.40115	-1.74625	-0.195518	-0.900506	0.0495223	1.84398	0.414952	0.00811128
qA1.1	chr12	A_68_P28198378	4038320	4038371	ag_LACat|INSIDE	Efr3b	80.01	-1.49568	-1.06793	-0.685593	-0.410071	-0.113365	0.0405568	0.922108	0.299016	0.0383315
qA1.1	chr12	A_68_P28202488	4824533	4824586	ag_LACat|INSIDE	0610009D07Rik	80.96	-2.37471	-2.00284	-2.42625	-0.983118	-1.21974	-0.965062	1.21196	0.175895	0.00309085
qA1.1	chr12	A_68_P28220740	8215059	8215103	ag_LACat|INSIDE	1110057K04Rik	86.48	0.233475	0.0255705	0.0246646	0.980727	0.857642	1.62036	1.05834	0.249736	0.0375929
qA1.1	chr12	A_68_P28225276	8928571	8928615	ag_LACat|INSIDE	Laptm4a	80.91	-2.47407	-1.86872	-1.90467	-0.0642936	-0.501332	0.205125	1.96232	0.328156	0.00232996
qA1.1	chr12	A_68_P28236788	11156904	11156954	ag_LACat|INSIDE	Kcns3	80.75	-2.071	-1.00179	-0.869218	0.721255	1.11675	-0.33956	1.81348	0.665613	0.0357269
qA1.1	chr12	A_68_P28266977	16818234	16818293	ag_LACat|INSIDE	E2f6	80.24	-1.41957	-1.59041	-0.153101	0.381709	0.669623	1.4649	1.89311	0.634617	0.0319079
qA1.1	chr12	A_68_P28269089	17182186	17182230	ag_LACat|INSIDE	Kcnf1	80.78	3.7631	3.80684	4.04442	2.0915	3.07679	1.9233	-1.50759	0.365101	0.0457343
qA1.1	chr12	A_68_P28269090	17182278	17182322	ag_LACat|INSIDE	Kcnf1	82.84	3.63747	2.45499	3.17431	0.853458	1.96003	0.93073	-1.84085	0.572111	0.0206151
qA1.3	chr12	A_68_P28289811	25178352	25178396	ag_LACat|PROMOTER	Taf1b	82.27	5.61938	4.16978	5.00334	0.394588	1.82758	2.76048	-3.26995	0.904737	0.0223809
qA1.3	chr12	A_68_P28291141	25392676	25392725	ag_LACat|PROMOTER	Rrm2	80.04	-2.59911	-2.59923	-1.76459	-0.276993	-0.753633	0.408911	2.11374	0.502635	0.00922706
qA2	chr12	A_68_P28328251	31569785	31569831	ag_LACat|INSIDE	Fam150b	80.94	1.87037	1.85853	1.56236	0.760727	0.620452	0.786295	-1.04126	0.124355	0.00278947
qA3	chr12	A_68_P28332010	32244021	32244065	ag_LACat|INSIDE	Slc26a4	92.23	1.10592	1.89353	0.962714	-0.286967	0.17481	0.370561	-1.23459	0.395424	0.0298736
qA3	chr12	A_68_P28332513	32339448	32339492	ag_LACat|INSIDE	Dus4l	86.03	-0.839742	-1.59326	-1.55767	0.791131	-0.078673	0.214772	1.6393	0.409013	0.00986644
qA3	chr12	A_68_P28334084	32635150	32635199	ag_LACat|INSIDE	Hbp1	80.71	-0.811352	-1.51311	-0.616553	0.227872	1.13134	1.45302	1.91775	0.521724	0.0162131
qA3	chr12	A_68_P28338222	33504728	33504781	ag_LACat|PROMOTER	Nampt	80.72	-2.51476	-2.3594	-1.33818	0.11296	-1.07042	0.269511	1.84147	0.646672	0.0313145
qA3	chr12	A_68_P28338223	33504900	33504944	ag_LACat|PROMOTER	Nampt	83.59	-1.12904	-0.332715	-1.62985	1.55189	0.552818	1.09703	2.09778	0.544169	0.0134259
qA3	chr12	A_68_P28339012	33639560	33639608	ag_LACat|INSIDE	Sypl	80.76	-1.72694	-1.26602	-1.00603	-0.176789	0.0861923	-0.295448	1.20432	0.26418	0.0143954
qA3	chr12	A_68_P28339013	33639709	33639765	ag_LACat|INSIDE	Sypl	80.56	-2.15814	-1.85992	-1.7284	-0.75406	-1.12536	-0.353811	1.17108	0.285697	0.0173797
qA3	chr12	A_68_P28344349	34641745	34641790	ag_LACat|PROMOTER	Twist1	80.93	-1.09956	-1.35657	-1.43823	-0.548227	-0.00201689	0.205021	1.18304	0.266761	0.0203112
qB3	chr12	A_68_P28396957	45310575	45310620	ag_LACat|INSIDE	Dnajb9	80.95	-1.85701	-1.26783	-0.885498	0.804927	-0.365523	-0.113538	1.4454	0.521115	0.0358999
qB3	chr12	A_68_P28419951	50484189	50484235	ag_LACat|INSIDE	Foxg1	80.77	-1.19807	-1.12946	-0.492847	-0.309311	0.293262	0.230125	1.01149	0.339435	0.0276063
qB3	chr12	A_68_P28419968	50486468	50486512	ag_LACat|INSIDE	Foxg1	82.49	1.34235	0.796213	0.841468	0.161461	0.00991711	-0.0717268	-0.960127	0.19866	0.0204412
qC1	chr12	A_68_P28429300	52448927	52448979	ag_LACat|PROMOTER	G2e3	80.65	-2.02398	-1.55618	-0.286427	0.825128	1.38562	1.02301	2.36678	0.557834	0.0351002
qC1	chr12	A_68_P28429504	52478611	52478655	ag_LACat|INSIDE	Scfd1	80.81	0.0346248	0.00917457	0.91547	1.23041	2.1704	1.33618	1.25924	0.485996	0.0402635
qC1	chr12	A_68_P28435269	53604445	53604490	ag_LACat|PROMOTER	AK131622:-491	80.28	-1.37858	-1.14903	-0.428885	0.00977862	0.365526	1.03818	1.45666	0.479791	0.0249068
qC1	chr12	A_68_P28439757	54349288	54349332	ag_LACat|PROMOTER	Npas3	82.9	1.54724	1.50667	1.1036	0.574987	0.588939	0.385386	-0.869399	0.169222	0.0134121
qC1	chr12	A_68_P28445677	55169870	55169914	ag_LACat|INSIDE	Npas3	82.43	5.26268	3.55332	3.65674	0.784137	2.73541	2.02118	-2.31067	0.917205	0.0437832
qC1	chr12	A_68_P28447129	55414382	55414426	Unknown	chr12:55414382-55414426	82.23	1.87885	1.56279	1.78874	0.481597	0.700822	0.761239	-1.09557	0.146119	0.0010295
qC1	chr12	A_68_P28451147	56403778	56403837	ag_LACat|INSIDE	Ppp2r3c	80.43	-0.48261	-1.07154	-1.02835	0.439016	0.979395	0.445391	1.4821	0.300957	0.00477522
qC1	chr12	A_68_P28456273	57446579	57446623	ag_LACat|INSIDE	Mbip	87.67	0.905977	0.493428	0.369573	1.21458	1.70239	1.20164	0.783209	0.266956	0.027602
qC1	chr12	A_68_P28457806	57712942	57712986	ag_LACat|INSIDE	Nkx2-9	81.72	-3.61386	-3.50996	-1.92351	-0.285918	-1.3513	-1.35896	2.01705	0.737595	0.04479
qC1	chr12	A_68_P28470860	60320437	60320483	ag_LACat|INSIDE	Fbxo33	80.8	-1.69247	-1.06268	-0.596234	0.981047	0.175776	-0.106782	1.46714	0.525428	0.0321891
qC2	chr12	A_68_P28504594	68322473	68322517	ag_LACat|INSIDE	Mdga2	82.61	0.3409	0.314074	0.913295	-0.240557	-0.944298	-0.444205	-1.06578	0.330271	0.0205674
qC2	chr12	A_68_P28513156	70270082	70270126	ag_LACat|INSIDE	Lrr1	80.23	-0.958841	-0.75244	-0.815152	-0.252161	-0.627316	-0.320028	0.442309	0.144118	0.0420375
qC2	chr12	A_68_P28513753	70397631	70397675	ag_LACat|PROMOTER	Klhdc2	92.98	1.59128	2.19086	1.31515	-0.0900917	0.731308	0.524463	-1.31054	0.412446	0.0215101
qC2	chr12	A_68_P28515348	70684131	70684186	ag_LACat|PROMOTER	Mettl21d	80.94	0.502882	0.657886	0.942176	-0.460615	0.171648	0.133769	-0.752714	0.272191	0.04518
qC3	chr12	A_68_P28523394	72038622	72038674	ag_LACat|PROMOTER	Actr10	80.73	-0.794138	-1.38681	-0.10492	0.405796	0.697585	0.976931	1.45539	0.437059	0.0422962
qC3	chr12	A_68_P28523836	72116129	72116173	ag_LACat|PROMOTER	Arid4a	80.33	-0.779965	-0.858958	-0.214986	0.186794	0.0739403	0.494649	0.869764	0.268219	0.0297559
qC3	chr12	A_68_P28523841	72116754	72116808	ag_LACat|PROMOTER	Arid4a	80.68	-1.07856	-2.15085	-0.740739	1.41674	0.357796	-0.0320032	1.90423	0.700474	0.0349002
qC3	chr12	A_68_P28523842	72116858	72116906	ag_LACat|PROMOTER	Arid4a	80.65	-1.96142	-1.73272	-1.42497	0.12107	0.0957025	-0.304438	1.67715	0.239414	0.00135712
qC3	chr12	A_68_P28525480	72411503	72411553	ag_LACat|INSIDE	Dact1	80.73	-1.95498	-1.3106	-1.23815	-0.0636902	-0.970852	-0.480626	0.996188	0.400075	0.0466038
qC3	chr12	A_68_P28530001	73171829	73171873	ag_LACat|INSIDE	Gpr135	84.71	-4.23304	-5.40714	-3.38956	-1.07207	-1.24176	-2.4313	2.76154	0.826815	0.0222389
qC3	chr12	A_68_P28533638	73861578	73861633	ag_LACat|PROMOTER	Ppm1a	80.67	-2.37243	-2.53906	-2.62005	-0.31878	-1.24478	-0.228949	1.91301	0.324612	0.0231382
qC3	chr12	A_68_P28535259	74146230	74146274	ag_LACat|INSIDE	Six1	88.69	-0.0414134	0.48019	-0.106987	-0.976253	-0.307399	-1.11313	-0.909525	0.354919	0.0471906
qC3	chr12	A_68_P28535335	74154555	74154606	ag_LACat|PROMOTER	Six1	80.85	-0.870464	-0.895468	-0.299893	0.0579287	0.00806528	0.411226	0.847682	0.262411	0.0281747
qC3	chr12	A_68_P28538324	74686539	74686587	ag_LACat|INSIDE	Prkch	80.73	-2.27235	-1.78605	-1.72206	-0.666621	-1.27745	-0.771486	1.02163	0.295838	0.0165573
qC3	chr12	A_68_P28540451	75008415	75008463	ag_LACat|PROMOTER	Hif1a	80.31	-1.39688	-1.42263	-1.11402	-0.406486	-0.573901	0.212008	1.05505	0.275865	0.0332213
qC3	chr12	A_68_P28540452	75008493	75008538	ag_LACat|PROMOTER	Hif1a	80.35	-1.17906	-1.08112	-0.708006	0.119286	-0.153905	-0.1331	0.933488	0.188863	0.00882666
qC3	chr12	A_68_P28549765	76770535	76770587	ag_LACat|PROMOTER	Wdr89	80.87	-2.20411	-1.69747	-2.1726	0.130677	-0.849967	0.2518	1.86889	0.418623	0.0189468
qC3	chr12	A_68_P28550068	76836769	76836813	ag_LACat|PROMOTER	Sgpp1	87.01	0.957209	0.977736	0.311767	1.45877	1.34699	1.87774	0.81226	0.310426	0.0449022
qC3	chr12	A_68_P28556217	77938596	77938643	ag_LACat|INSIDE	Fntb	80.88	-1.61525	-1.56288	-1.30778	-0.425673	-0.851228	-0.451886	0.919043	0.18997	0.00750722
qC3	chr12	A_68_P28566337	79962384	79962437	ag_LACat|INSIDE	Atp6v1d	80.29	-3.04847	-3.14464	-1.87082	0.0679921	-0.825778	-1.56804	1.9127	0.720538	0.0387781
qC3	chr12	A_68_P28567750	80231609	80231653	ag_LACat|PROMOTER	Arg2	83.27	-0.00851541	0.251824	-0.143639	0.746629	1.29286	1.63842	1.19275	0.306721	0.0288965
qC3	chr12	A_68_P28573854	81216498	81216557	ag_LACat|PROMOTER	Zfp36l1	80.07	-1.79805	-1.6263	-1.21788	0.123697	-0.304899	-0.635942	1.27503	0.32003	0.0117256
qD1	chr12	A_68_P28577069	81794015	81794059	ag_LACat|INSIDE	3830431G21Rik	92.58	1.15908	1.16987	0.28499	-0.418581	-0.120415	-0.430692	-1.19454	0.322228	0.0432767
qD1	chr12	A_68_P28577487	81861218	81861269	ag_LACat|INSIDE	Gm1568	80.93	-1.88217	-1.15243	-1.10304	-0.128928	-0.749606	0.35948	1.20619	0.467695	0.0446518
qD1	chr12	A_68_P28581230	82585880	82585927	ag_LACat|INSIDE	Cox16	80.95	-0.973139	-0.917222	0.0748893	0.480992	1.2832	0.995379	1.52501	0.469519	0.0259104
qD1	chr12	A_68_P28581897	82732920	82732964	ag_LACat|INSIDE	Ttc9	88.83	-0.143827	-0.261355	-0.238275	-0.575968	-0.410507	-0.74081	-0.361276	0.107208	0.0491488
qD1	chr12	A_68_P28593008	84827002	84827054	ag_LACat|INSIDE	Dpf3	80.99	-1.84259	-1.63173	-1.77653	-0.500848	-0.700823	-0.739977	1.10307	0.111305	0.00039561
qD1	chr12	A_68_P28593022	84828804	84828850	ag_LACat|PROMOTER	Dpf3	80.83	-1.22331	-1.27724	-0.606482	0.0573281	-0.351469	-0.269935	0.847654	0.277671	0.0380902
qD1	chr12	A_68_P28593638	84938271	84938319	ag_LACat|PROMOTER	Zfyve1	80.71	-1.95782	-1.24711	-0.466366	1.12479	0.585628	0.277287	1.88633	0.553881	0.0287618
qD1	chr12	A_68_P28596104	85394474	85394518	ag_LACat|INSIDE	Acot3	92.23	0.0520783	0.662448	0.348704	-0.697183	-0.205685	-0.138266	-0.701455	0.287708	0.0480597
qD1	chr12	A_68_P28596937	85535052	85535096	ag_LACat|PROMOTER	C130039O16Rik	82.71	1.44873	1.15445	0.933234	0.399179	-0.231263	0.065781	-1.1009	0.270588	0.0103798
qD1	chr12	A_68_P28600141	86114428	86114473	ag_LACat|INSIDE	Isca2	80.63	-1.50377	-0.60098	0.544821	2.16548	1.17239	2.01079	2.30286	0.735875	0.0408533
qD1	chr12	A_68_P28600143	86114715	86114765	ag_LACat|INSIDE	Isca2	80.98	-1.49723	-1.24272	-1.93243	0.00595548	0.758549	-0.500687	1.6454	0.463103	0.0272656
qD2	chr12	A_68_P28601429	86311473	86311524	ag_LACat|INSIDE	1110018G07Rik	80.47	-1.13021	-0.985533	-0.58283	0.0520238	0.126758	0.0545417	0.9773	0.153718	0.0248268
qD2	chr12	A_68_P28601532	86337427	86337471	ag_LACat|INSIDE	Ylpm1	82.41	1.7256	0.928313	1.02451	-0.187178	-0.226301	0.0161536	-1.35858	0.266521	0.0247473
qD2	chr12	A_68_P28604315	86814623	86814675	ag_LACat|PROMOTER	Fos	80.81	-3.13068	-2.28039	-1.07346	0.246968	0.575802	0.686802	2.6647	0.595138	0.0411539
qD2	chr12	A_68_P28604401	86827826	86827882	ag_LACat|DOWNSTREAM	Fos	80.91	-1.50665	-1.19519	-0.926281	-0.114527	-0.656293	-0.0849159	0.924127	0.288556	0.0213429
qE	chr12	A_68_P28675863	100630415	100630468	ag_LACat|INSIDE	Foxn3	80.22	-1.79786	-1.23986	-1.18332	-0.239477	-0.930359	-0.439935	0.870423	0.327674	0.0375216
qE	chr12	A_68_P28678683	101121397	101121441	ag_LACat|INSIDE	2610021K21Rik	83.25	-0.780573	0.686227	-0.0299588	1.2106	1.59932	1.83055	1.58826	0.493447	0.0479541
qE	chr12	A_68_P28680482	101425550	101425604	ag_LACat|PROMOTER	ENSMUST00000146364:-601	80.86	-0.606933	-1.78435	-0.85588	0.00684402	0.0491138	0.598348	1.30049	0.448073	0.048079
qE	chr12	A_68_P28690586	103521741	103521785	ag_LACat|PROMOTER	Rin3	80.66	-1.43492	-1.57127	-0.926073	-0.400241	-0.42134	0.140355	1.08368	0.310385	0.0158778
qE	chr12	A_68_P28697530	104664123	104664167	ag_LACat|DIVERGENT_PROMOTER	Ddx24	80.79	-1.61181	-1.37295	-1.713	-0.779145	-1.05422	-0.499063	0.788443	0.213165	0.0200304
qE	chr12	A_68_P28697531	104664203	104664252	ag_LACat|DIVERGENT_PROMOTER	Ddx24	80.69	-1.48846	-1.37113	-1.03083	-0.495228	-0.0762038	0.248671	1.18922	0.287858	0.0141289
qE	chr12	A_68_P28703309	105685178	105685222	Unknown	chr12:105685178-105685222	80.61	4.14488	4.06598	4.59402	3.28608	3.68731	3.77129	-0.686733	0.256513	0.0370772
qF1	chr12	A_68_P28712203	107201190	107201235	ag_LACat|INSIDE	BC156654:163352	80.75	-1.62095	-1.15728	-1.27338	-0.139913	-0.862393	-0.57436	0.824981	0.285188	0.0376995
qF1	chr12	A_68_P28725223	109242384	109242437	ag_LACat|PROMOTER	Bcl11b	80.97	-2.33861	-2.23676	-1.9253	-1.23851	-1.24647	-0.758736	1.08565	0.233181	0.007098
qF1	chr12	A_68_P28727048	109514810	109514861	ag_LACat|PROMOTER	Ccdc85c	80.27	-0.623926	-0.870759	-0.311124	0.0474192	0.880261	0.445391	1.05963	0.328579	0.0272251
qF1	chr12	A_68_P28727297	109557042	109557086	ag_LACat|INSIDE	Hhipl1	82.07	3.17482	1.74679	2.73763	0.416062	0.212256	0.655851	-2.12502	0.44959	0.0288122
qF1	chr12	A_68_P28727388	109572901	109572948	ag_LACat|INSIDE	Cyp46a1	80.96	1.67793	1.65995	1.60112	0.614729	0.566576	0.701925	-1.01859	0.0512793	0.000122268
qF1	chr12	A_68_P28729764	109995953	109996001	Unknown	chr12:109995953-109996001	80.23	-1.14125	-0.918073	-0.434737	0.516527	0.353008	1.08819	1.48393	0.352215	0.0083588
qF1	chr12	A_68_P28730169	110065034	110065080	ag_LACat|INSIDE	Slc25a29	80.68	3.42958	3.02015	3.38011	1.60818	2.30796	2.2497	-1.22133	0.288392	0.0156095
qF1	chr12	A_68_P28736904	111425727	111425771	ag_LACat|DIVERGENT_PROMOTER	AK044800:-37	92.83	1.67223	2.47479	1.36477	0.389472	0.819551	0.523485	-1.25976	0.37391	0.0482921
qF1	chr12	A_68_P28740642	112082234	112082280	ag_LACat|DIVERGENT_PROMOTER	Stk30	80.26	-0.909223	-1.03115	-1.44282	-0.206843	-0.388282	-0.394373	0.797897	0.182036	0.026619
qF1	chr12	A_68_P28741418	112215432	112215476	ag_LACat|INSIDE	Ankrd9	82.39	6.98607	5.64612	6.89243	4.66101	4.5833	2.72793	-2.51746	0.868507	0.0362917
qF1	chr12	A_68_P28743727	112616345	112616391	ag_LACat|PROMOTER	Cdc42bpb	80.98	-3.06543	-2.10084	-1.68398	-0.343431	0.535191	-0.961788	2.02674	0.688647	0.0275085
qF1	chr12	A_68_P28744005	112664381	112664426	ag_LACat|INSIDE	1200009I06Rik	82.96	1.14016	1.38892	0.777833	0.168428	-0.341519	-0.243992	-1.24133	0.272466	0.00657696
qF1	chr12	A_68_P28746262	113052922	113052976	ag_LACat|INSIDE	Zfyve21	80.38	-0.742851	-1.52194	-1.47308	-0.60444	-0.231168	0.295506	1.06592	0.418859	0.0425375
qF1	chr12	A_68_P28746797	113146706	113146752	ag_LACat|PROMOTER	Ppp1r13b	80.92	-0.499428	-0.561282	-0.878523	0.32008	0.46734	1.39863	1.37509	0.371572	0.0432424
qF1	chr12	A_68_P28748274	113399863	113399907	ag_LACat|INSIDE	Kif26a	82.59	3.87955	2.41332	3.15879	0.567473	1.97225	0.575653	-2.11209	0.726834	0.0289478
qF1	chr12	A_68_P28748412	113416191	113416235	ag_LACat|INSIDE	Kif26a	82.15	4.82037	3.50485	4.41806	2.09526	2.65614	1.5817	-2.13672	0.571099	0.0141155
qF1	chr12	A_68_P28752161	113974704	113974748	ag_LACat|INSIDE	AW555464	82.84	5.10605	3.84392	4.46693	2.1442	3.00215	1.42843	-2.28071	0.668929	0.0189579
qF1	chr12	A_68_P28755245	114426744	114426788	ag_LACat|INSIDE	Tmem121	82.16	3.52692	2.50331	2.75819	0.681424	2.03113	1.34166	-1.57807	0.569348	0.0361403
qF1	chr12	A_68_P28755249	114427080	114427124	ag_LACat|INSIDE	Tmem121	82.71	4.15633	3.49774	2.66767	1.0511	1.28405	1.42271	-2.18796	0.440178	0.0303873
qF2	chr12	A_68_P28765737	117285901	117285952	ag_LACat|PROMOTER	Zfp386	80.99	-1.11821	-0.256051	0.0563239	0.921411	0.919305	1.16287	1.44051	0.352777	0.0483805
qF2	chr12	A_68_P28765738	117285969	117286016	ag_LACat|INSIDE	Zfp386	80.75	-1.48534	-1.32448	-0.635924	0.567982	0.0435559	0.495386	1.51756	0.346647	0.0121008
qF2	chr12	A_68_P28767018	117501324	117501368	ag_LACat|INSIDE	Wdr60	92.23	0.643152	1.85941	0.831493	-0.447506	-0.0879234	-0.488182	-1.45256	0.412449	0.0496472
qA1	chr13	A_68_P28788493	3537834	3537878	ag_LACat|INSIDE	Gdi2	87.64	-0.552413	-1.17904	-1.77494	0.905027	0.70812	0.730971	1.95017	0.338951	0.0281378
qA1	chr13	A_68_P28798860	5860765	5860811	ag_LACat|INSIDE	Klf6	80.9	-2.0754	-1.41284	-0.831341	0.214002	-0.635868	-0.0351782	1.28751	0.499382	0.0488702
qA1	chr13	A_68_P28831963	12488087	12488132	ag_LACat|INSIDE	Heatr1	80.74	-1.5689	-1.18487	-0.876575	0.0865581	-0.558879	-0.0659075	1.03071	0.322539	0.0210544
qA1	chr13	A_68_P28836390	14046166	14046215	ag_LACat|PROMOTER	B3galnt2	80.97	-2.49648	-1.38599	-1.60896	-0.46662	-1.0384	-0.281912	1.23483	0.462852	0.0464487
qA2	chr13	A_68_P28853776	17895335	17895379	ag_LACat|INSIDE	Cdk13	89.52	1.48401	1.80123	0.583613	0.0891075	-0.408633	-0.396988	-1.52846	0.431676	0.0360654
qA3.1	chr13	A_68_P28874554	21872340	21872386	ag_LACat|INSIDE	Hist1h1b	80.57	-3.13511	-2.77435	-2.45213	-1.14662	-1.83141	-1.03424	1.44977	0.364468	0.0116253
qA3.1	chr13	A_68_P28875420	22036987	22037031	ag_LACat|INSIDE	Zfp184	80.96	-1.37769	-1.30865	-1.14889	-0.38026	-0.605116	0.0894283	0.979764	0.222385	0.0308485
qA3.1	chr13	A_68_P28875981	22127644	22127701	ag_LACat|DIVERGENT_PROMOTER	Hist1h2bk	80.66	-2.9934	-2.87994	-2.62322	-0.552525	-1.47482	-1.70737	1.58728	0.377332	0.0363672
qA3.1	chr13	A_68_P28882129	23643175	23643219	ag_LACat|DOWNSTREAM	Hist1h4f	81.1	-4.39769	-5.4733	-2.13362	-1.14538	-0.863066	0.7451	3.58042	1.28435	0.046661
qA3.1	chr13	A_68_P28882218	23654270	23654316	ag_LACat|PROMOTER	Hist1h3e	80.7	-1.89837	-1.15744	-1.24716	-0.439975	-0.914125	-0.103932	0.948312	0.38251	0.0458071
qA3.1	chr13	A_68_P28889023	24893969	24894018	ag_LACat|INSIDE	BC005537	80.37	-2.7532	-1.52593	-1.68852	-0.396611	-0.641569	-0.0932575	1.61207	0.443724	0.0376693
qA3.1	chr13	A_68_P28908969	29044564	29044608	ag_LACat|INSIDE	Sox4	81.97	-5.08056	-6.32494	-3.1049	-0.272128	-2.41589	-1.54503	3.42579	1.27371	0.0459468
qA3.2	chr13	A_68_P28917611	30637211	30637255	ag_LACat|PROMOTER	Uqcrfs1	87.24	-0.313774	-1.26351	-1.27059	0.49787	0.853678	0.898164	1.6992	0.36288	0.0214419
qA3.2	chr13	A_68_P28923674	31650367	31650411	ag_LACat|INSIDE	Foxq1	82.25	1.02842	1.54976	1.16219	0.549588	-0.105788	0.24855	-1.01601	0.282287	0.0154946
qA3.2	chr13	A_68_P28923676	31650602	31650647	ag_LACat|INSIDE	Foxq1	80.98	-2.72364	-2.14401	-2.81822	-0.674157	-1.50066	-0.874563	1.5455	0.375314	0.00965994
qA3.2	chr13	A_68_P28925095	31898390	31898434	ag_LACat|PROMOTER	Foxc1	88.2	1.00071	0.55224	0.206581	-0.469362	-0.2652	0.00186653	-0.830743	0.2991	0.04752
qA3.2	chr13	A_68_P28925111	31900486	31900530	ag_LACat|INSIDE	Foxc1	88.54	0.224381	-0.0544422	-0.157103	-0.900748	-0.38298	-0.565536	-0.6207	0.216852	0.0342582
qA3.2	chr13	A_68_P28928668	32430258	32430302	ag_LACat|INSIDE	Gmds	84.87	-1.6138	-2.3501	-1.06252	0.521625	-0.112707	-0.696061	1.57976	0.591622	0.037032
qA3.3	chr13	A_68_P28935715	34027457	34027501	ag_LACat|INSIDE	Serpinb6a	81.98	-1.30834	-1.39833	-0.498163	-0.042447	0.0425631	0.562913	1.25595	0.388207	0.0275943
qA3.3	chr13	A_68_P28940414	34838852	34838896	ag_LACat|INSIDE	Fam50b	82.39	5.22344	3.63891	5.06726	2.38147	3.49095	2.1351	-1.97403	0.752127	0.0410635
qA3.3	chr13	A_68_P28950723	36818496	36818540	ag_LACat|INSIDE	Nrn1	82.94	5.874	4.14399	4.93495	1.28995	3.4703	2.51804	-2.55822	0.923549	0.0361118
qA3.3	chr13	A_68_P28957530	38022811	38022855	ag_LACat|INSIDE	Rreb1	82.46	4.62418	3.25281	3.70764	0.922792	1.97641	1.65815	-2.34243	0.584028	0.0116295
qA3.3	chr13	A_68_P28975561	41111854	41111902	ag_LACat|INSIDE	Tmem14c	80.98	-1.38475	-2.11478	-1.8007	0.644855	-0.805045	0.284461	1.80817	0.528485	0.0356713
qA4	chr13	A_68_P28988732	43267184	43267243	ag_LACat|PROMOTER	Tbc1d7	80.32	-1.01789	-0.388738	-0.346919	0.336795	1.46465	1.49761	1.6842	0.488746	0.0282803
qA4	chr13	A_68_P28988900	43296513	43296557	ag_LACat|INSIDE	Gfod1	82.35	4.43807	3.53741	3.33968	1.01679	1.59163	1.57201	-2.37824	0.429852	0.00762599
qA4	chr13	A_68_P28991174	43711396	43711440	ag_LACat|INSIDE	Rnf182	92.99	2.21759	2.35528	2.09292	0.450489	1.00076	1.27685	-1.31256	0.260182	0.0242586
qA5	chr13	A_68_P28998904	44998396	44998440	ag_LACat|INSIDE	Jarid2	80.63	3.98757	4.06733	4.06281	1.6272	2.60543	2.21632	-1.88959	0.253291	0.0211725
qA5	chr13	A_68_P28998905	44998485	44998530	ag_LACat|INSIDE	Jarid2	80.88	4.4086	4.31054	4.1212	2.66636	3.01519	2.31646	-1.61411	0.233561	0.00747718
qA5	chr13	A_68_P29009045	46764670	46764726	ag_LACat|PROMOTER	C78339	80.98	-1.34369	-1.58796	-0.256202	0.0246025	0.972684	0.824791	1.66997	0.574663	0.034177
qA5	chr13	A_68_P29010701	47026038	47026093	ag_LACat|PROMOTER	Kif13a	80.9	-2.31392	-1.84977	-1.46226	-1.01835	-1.02877	-0.683728	0.965035	0.293532	0.04194
qA5	chr13	A_68_P29020473	48721121	48721165	ag_LACat|PROMOTER	Ptpdc1	84.49	-0.709841	-0.265368	-0.230245	0.709318	1.03921	0.394013	1.116	0.27811	0.0107601
qA5	chr13	A_68_P29023971	49311794	49311849	ag_LACat|PROMOTER	1110007C09Rik	80.82	-1.89883	-1.84927	-1.152	0.0504346	-0.683962	-0.298799	1.32259	0.370032	0.0151184
qA5	chr13	A_68_P29026628	49777406	49777450	ag_LACat|PROMOTER	Iars	80.88	-1.37575	-0.834717	-1.18521	-0.18408	-0.272737	0.364971	1.10128	0.292211	0.0138347
qA5	chr13	A_68_P29033454	51740459	51740503	ag_LACat|PROMOTER	Cks2	83.1	-0.579531	0.36754	-0.659474	1.31466	0.68302	0.715737	1.19496	0.436935	0.0469844
qB1	chr13	A_68_P29050818	54789243	54789287	ag_LACat|PROMOTER	Rnf44	81.88	-5.4384	-6.45598	-4.00696	-0.25219	-2.15104	-1.72561	3.92416	1.04972	0.0139286
qB1	chr13	A_68_P29053702	55291535	55291580	ag_LACat|PROMOTER	AK079007:-7431	80.62	-1.36981	-0.940954	-0.538669	0.538943	-0.224875	-0.0406305	1.04096	0.383835	0.0352406
qB1	chr13	A_68_P29055349	55589582	55589626	ag_LACat|PROMOTER	Dbn1	92.25	4.15899	4.27092	3.11627	0.196506	2.431	1.70763	-2.40368	0.837659	0.0467918
qB1	chr13	A_68_P29059432	56237203	56237248	ag_LACat|PROMOTER	H2afy	80.85	-0.75535	-0.929676	-0.404207	0.610142	0.664621	1.94066	1.76822	0.481109	0.0429771
qB1	chr13	A_68_P29060394	56398070	56398119	ag_LACat|PROMOTER	Cxcl14	80.55	-1.36347	-1.32506	-1.00663	-0.00329258	-0.303797	-0.0168207	1.12375	0.172346	0.00182134
qB1	chr13	A_68_P29062970	56804144	56804203	ag_LACat|PROMOTER	Smad5	80.89	-1.97922	-2.82903	-1.89434	-0.267617	-0.364719	0.730265	2.26684	0.529384	0.00839227
qB1	chr13	A_68_P29072117	58317348	58317404	ag_LACat|PROMOTER	Ubqln1	80.85	-2.44056	-2.20382	-1.85124	-0.939008	-1.24736	-0.878159	1.14369	0.233108	0.00762664
qB1	chr13	A_68_P29072411	58375986	58376030	ag_LACat|PROMOTER	Gkap1	81.45	-2.95343	-2.34703	-1.99542	-0.460998	-1.45035	-0.193467	1.73036	0.540561	0.0252529
qB2	chr13	A_68_P29081480	59870701	59870745	ag_LACat|INSIDE	Isca1	88.21	0.0546545	0.466788	0.218529	-0.773926	-0.443624	-0.84275	-0.933424	0.198396	0.00558432
qB3	chr13	A_68_P29094168	63665973	63666017	ag_LACat|INSIDE	Ptch1	81.99	-2.92704	-3.45106	-1.5691	-0.372425	-0.973909	-0.233301	2.12252	0.643423	0.0479271
qB3	chr13	A_68_P29094192	63669322	63669366	ag_LACat|PROMOTER	Ptch1	87.74	-0.533333	-0.84588	-1.90268	0.779266	0.00596246	0.440051	1.50239	0.521001	0.0480007
qB3	chr13	A_68_P29094195	63669671	63669719	ag_LACat|PROMOTER	Ptch1	80.75	-1.20522	-1.39566	-0.212209	0.543475	0.541698	0.87315	1.59047	0.38953	0.039942
qB3	chr13	A_68_P29094238	63674828	63674881	ag_LACat|PROMOTER	Ptch1	80.95	-1.29447	-1.48982	-2.11327	-0.38223	-0.0550977	0.672352	1.71086	0.456061	0.0140867
qB3	chr13	A_68_P29110004	67915014	67915059	ag_LACat|INSIDE	Zfp273	80.87	-0.150706	-0.481112	0.212022	0.861957	0.543874	1.30835	1.04466	0.344466	0.0253797
qC1	chr13	A_68_P29140849	73741182	73741230	ag_LACat|PROMOTER	Clptm1l	80.7	-2.71374	-1.49376	-1.47804	-0.870907	-0.0683204	0.712676	1.81966	0.707461	0.0419573
qC1	chr13	A_68_P29145214	74397299	74397345	ag_LACat|INSIDE	Ahrr	80.45	-0.631732	-0.289966	0.119308	1.39007	0.699875	0.91799	1.27011	0.34357	0.0130993
qC1	chr13	A_68_P29145390	74429634	74429678	ag_LACat|INSIDE	Ahrr	82.09	0.587554	0.171134	0.54245	-0.00288407	-0.197434	-0.0179994	-0.506485	0.158741	0.0435967
