# Supplementary material for: Intergenerational Inheritance of Hepatic Steatosis in a Mouse Model of Childhood Obesity: Potential Involvement of Germ-Line microRNAs
Source: Nutrients. 2023 Mar 1;15(5):1241. doi: 10.3390/nu15051241 (PMC10005268; doi:10.3390/nu15051241)
Supplement: Supplementary file 1 [file nutrients-15-01241-s001.zip › nutrients-2184192-sup1/Table S7.xlsx]

## Sheet: Hoja1
Agilent ProbeName	GENE_SYMBOL	GENE_TITLE	Affymetrix ID
A_68_P23576171	Cad	carbamoyl-phosphate synthetase 2, aspartate transcarbamylase, and dihydroorotase	1452830_s_at
A_68_P20455837	Hdlbp	high density lipoprotein (HDL) binding protein	1449615_s_at
A_68_P23154196	Jak1	Janus kinase 1	1433804_at
A_68_P25355275	Tsku	tsukushin	1440230_at
A_68_P23527832	Dnajc2	DnaJ (Hsp40) homolog, subfamily C, member 2	1448794_s_at
A_68_P20455837	Hdlbp	high density lipoprotein (HDL) binding protein	1415988_at
A_68_P23576171	Cad	carbamoyl-phosphate synthetase 2, aspartate transcarbamylase, and dihydroorotase	1452829_at
A_68_P26476240	Cep164	centrosomal protein 164	1447278_at
A_68_P27383829	Atp2b1	ATPase, Ca++ transporting, plasma membrane 1	1428936_at
A_68_P21820161	Pltp	phospholipid transfer protein	1417963_at
A_68_P21820161	Pltp	phospholipid transfer protein	1456424_s_at
A_68_P21132678	Gsn	gelsolin	1456312_x_at
A_68_P25910322	Palld	palladin, cytoskeletal associated protein	1427228_at
A_68_P28246264	Mycn	v-myc myelocytomatosis viral related oncogene, neuroblastoma derived (avian)	1417155_at
A_68_P24050685	Atp2a2	ATPase, Ca++ transporting, cardiac muscle, slow twitch 2	1416551_at
A_68_P26628950	Nedd4	neural precursor cell expressed, developmentally down-regulted gene 4	1421955_a_at
A_68_P27007443	Moxd1	monooxygenase, DBH-like 1	1422643_at
A_68_P26853655	Tgfbr2	transforming growth factor, beta receptor II	1426397_at
A_68_P23409726	Per3	period homolog 3 (Drosophila)	1421087_at
A_68_P24050685	Atp2a2	ATPase, Ca++ transporting, cardiac muscle, slow twitch 2	1437797_at
