# Supplementary material for: Intergenerational Inheritance of Hepatic Steatosis in a Mouse Model of Childhood Obesity: Potential Involvement of Germ-Line microRNAs
Source: Nutrients. 2023 Mar 1;15(5):1241. doi: 10.3390/nu15051241 (PMC10005268; doi:10.3390/nu15051241)
Supplement: Supplementary file 1 [file nutrients-15-01241-s001.zip › nutrients-2184192-sup1/Table S8.xlsx]

## Sheet: Hoja1
small RNA identifier	baseMean	log2FoldChange	lfcSE	stat	pvalue	padj
mmu-mir-6341	0	NA	NA	NA	NA	NA
mmu-mir-6342	0	NA	NA	NA	NA	NA
mmu-mir-5103	0	NA	NA	NA	NA	NA
mmu-mir-6349	0	NA	NA	NA	NA	NA
mmu-mir-6350	0	NA	NA	NA	NA	NA
mmu-mir-7681	0	NA	NA	NA	NA	NA
mmu-mir-6351	0	NA	NA	NA	NA	NA
mmu-mir-1928	0	NA	NA	NA	NA	NA
mmu-mir-6343	0	NA	NA	NA	NA	NA
mmu-mir-6352	0	NA	NA	NA	NA	NA
mmu-mir-6344	0	NA	NA	NA	NA	NA
mmu-mir-6353	0	NA	NA	NA	NA	NA
mmu-mir-6345	0	NA	NA	NA	NA	NA
mmu-mir-6346	0	NA	NA	NA	NA	NA
mmu-mir-6347	0	NA	NA	NA	NA	NA
mmu-mir-6348	0	NA	NA	NA	NA	NA
mmu-mir-7683	0	NA	NA	NA	NA	NA
mmu-mir-5104	0	NA	NA	NA	NA	NA
mmu-mir-6408	0	NA	NA	NA	NA	NA
mmu-mir-5108	0	NA	NA	NA	NA	NA
mmu-mir-7662	0	NA	NA	NA	NA	NA
mmu-mir-678	0	NA	NA	NA	NA	NA
mmu-mir-6410	0	NA	NA	NA	NA	NA
mmu-mir-1931	0	NA	NA	NA	NA	NA
mmu-mir-7688	0	NA	NA	NA	NA	NA
mmu-mir-7211	0	NA	NA	NA	NA	NA
mmu-mir-3059	0	NA	NA	NA	NA	NA
mmu-mir-6411	0	NA	NA	NA	NA	NA
mmu-mir-763	0	NA	NA	NA	NA	NA
mmu-mir-8104	0	NA	NA	NA	NA	NA
mmu-mir-6916	0	NA	NA	NA	NA	NA
mmu-mir-6917	0	NA	NA	NA	NA	NA
mmu-mir-7651	0	NA	NA	NA	NA	NA
mmu-mir-6372	0	NA	NA	NA	NA	NA
mmu-mir-216c	0	NA	NA	NA	NA	NA
mmu-mir-8100	0	NA	NA	NA	NA	NA
mmu-mir-7239	0	NA	NA	NA	NA	NA
mmu-mir-804	0	NA	NA	NA	NA	NA
mmu-mir-7671	0	NA	NA	NA	NA	NA
mmu-mir-6923	0	NA	NA	NA	NA	NA
mmu-mir-6406	0	NA	NA	NA	NA	NA
mmu-mir-467f	0	NA	NA	NA	NA	NA
mmu-mir-6338	0	NA	NA	NA	NA	NA
mmu-mir-6926	0	NA	NA	NA	NA	NA
mmu-mir-3971	0	NA	NA	NA	NA	NA
mmu-mir-12181	0	NA	NA	NA	NA	NA
mmu-mir-451b	0	NA	NA	NA	NA	NA
mmu-mir-7679	0	NA	NA	NA	NA	NA
mmu-mir-5110	0	NA	NA	NA	NA	NA
mmu-mir-6387	0	NA	NA	NA	NA	NA
mmu-mir-1892	0	NA	NA	NA	NA	NA
mmu-mir-681	0	NA	NA	NA	NA	NA
mmu-mir-9718	0	NA	NA	NA	NA	NA
mmu-mir-5135	0	NA	NA	NA	NA	NA
mmu-mir-3067	0	NA	NA	NA	NA	NA
mmu-mir-8099-2	0	NA	NA	NA	NA	NA
mmu-mir-12183	0	NA	NA	NA	NA	NA
mmu-mir-1906-1	0	NA	NA	NA	NA	NA
mmu-mir-432	0	NA	NA	NA	NA	NA
mmu-mir-3071	0	NA	NA	NA	NA	NA
mmu-mir-882	0	NA	NA	NA	NA	NA
mmu-mir-654	0	NA	NA	NA	NA	NA
mmu-mir-544	0	NA	NA	NA	NA	NA
mmu-mir-453	0	NA	NA	NA	NA	NA
mmu-mir-6941	0	NA	NA	NA	NA	NA
mmu-mir-7094-1	0	NA	NA	NA	NA	NA
mmu-mir-7094-2	0	NA	NA	NA	NA	NA
mmu-mir-6388	0	NA	NA	NA	NA	NA
mmu-mir-6368	0	NA	NA	NA	NA	NA
mmu-mir-3961	0	NA	NA	NA	NA	NA
mmu-mir-1904	0	NA	NA	NA	NA	NA
mmu-mir-5124b	0	NA	NA	NA	NA	NA
mmu-mir-3075	0	NA	NA	NA	NA	NA
mmu-mir-6947	0	NA	NA	NA	NA	NA
mmu-mir-327	0	NA	NA	NA	NA	NA
mmu-mir-6949	0	NA	NA	NA	NA	NA
mmu-mir-6541	0	NA	NA	NA	NA	NA
mmu-mir-687	0	NA	NA	NA	NA	NA
mmu-mir-759	0	NA	NA	NA	NA	NA
mmu-mir-6390	0	NA	NA	NA	NA	NA
mmu-mir-6239	0	NA	NA	NA	NA	NA
mmu-mir-6241	0	NA	NA	NA	NA	NA
mmu-mir-6391	0	NA	NA	NA	NA	NA
mmu-mir-7212	0	NA	NA	NA	NA	NA
mmu-mir-875	0	NA	NA	NA	NA	NA
mmu-mir-1942	0	NA	NA	NA	NA	NA
mmu-mir-7213	0	NA	NA	NA	NA	NA
mmu-mir-7684	0	NA	NA	NA	NA	NA
mmu-mir-12186	0	NA	NA	NA	NA	NA
mmu-mir-6393	0	NA	NA	NA	NA	NA
mmu-mir-6364	0	NA	NA	NA	NA	NA
mmu-mir-6365	0	NA	NA	NA	NA	NA
mmu-mir-6366	0	NA	NA	NA	NA	NA
mmu-mir-7680	0	NA	NA	NA	NA	NA
mmu-mir-8095	0	NA	NA	NA	NA	NA
mmu-mir-6362	0	NA	NA	NA	NA	NA
mmu-mir-6540	0	NA	NA	NA	NA	NA
mmu-mir-5118	0	NA	NA	NA	NA	NA
mmu-mir-691	0	NA	NA	NA	NA	NA
mmu-mir-6367	0	NA	NA	NA	NA	NA
mmu-mir-5125	0	NA	NA	NA	NA	NA
mmu-mir-1894	0	NA	NA	NA	NA	NA
mmu-mir-6420	0	NA	NA	NA	NA	NA
mmu-mir-1901	0	NA	NA	NA	NA	NA
mmu-mir-6360	0	NA	NA	NA	NA	NA
mmu-mir-6361	0	NA	NA	NA	NA	NA
mmu-mir-6981	0	NA	NA	NA	NA	NA
mmu-mir-6980	0	NA	NA	NA	NA	NA
mmu-mir-6355	0	NA	NA	NA	NA	NA
mmu-mir-7220	0	NA	NA	NA	NA	NA
mmu-mir-6982	0	NA	NA	NA	NA	NA
mmu-mir-122b	0	NA	NA	NA	NA	NA
mmu-mir-6356	0	NA	NA	NA	NA	NA
mmu-mir-6357	0	NA	NA	NA	NA	NA
mmu-mir-5127	0	NA	NA	NA	NA	NA
mmu-mir-5112	0	NA	NA	NA	NA	NA
mmu-mir-6991	0	NA	NA	NA	NA	NA
mmu-mir-496b	0	NA	NA	NA	NA	NA
mmu-mir-1192	0	NA	NA	NA	NA	NA
mmu-mir-6405	0	NA	NA	NA	NA	NA
mmu-mir-6995	0	NA	NA	NA	NA	NA
mmu-mir-8090	0	NA	NA	NA	NA	NA
mmu-mir-6407	0	NA	NA	NA	NA	NA
mmu-mir-6715	0	NA	NA	NA	NA	NA
mmu-mir-6419	0	NA	NA	NA	NA	NA
mmu-mir-3967	0	NA	NA	NA	NA	NA
mmu-mir-133c	0	NA	NA	NA	NA	NA
mmu-mir-3154	0	NA	NA	NA	NA	NA
mmu-mir-2861	0	NA	NA	NA	NA	NA
mmu-mir-3960	0	NA	NA	NA	NA	NA
mmu-mir-6336	0	NA	NA	NA	NA	NA
mmu-mir-195b	0	NA	NA	NA	NA	NA
mmu-mir-6337	0	NA	NA	NA	NA	NA
mmu-mir-6335	0	NA	NA	NA	NA	NA
mmu-mir-6999	0	NA	NA	NA	NA	NA
mmu-mir-1951	0	NA	NA	NA	NA	NA
mmu-mir-6339	0	NA	NA	NA	NA	NA
mmu-mir-3090	0	NA	NA	NA	NA	NA
mmu-mir-1952	0	NA	NA	NA	NA	NA
mmu-mir-695	0	NA	NA	NA	NA	NA
mmu-mir-3474	0	NA	NA	NA	NA	NA
mmu-mir-7003	0	NA	NA	NA	NA	NA
mmu-mir-7678	0	NA	NA	NA	NA	NA
mmu-mir-6340	0	NA	NA	NA	NA	NA
mmu-mir-7005	0	NA	NA	NA	NA	NA
mmu-mir-7007	0	NA	NA	NA	NA	NA
mmu-mir-3092	0	NA	NA	NA	NA	NA
mmu-mir-6378	0	NA	NA	NA	NA	NA
mmu-mir-6379	0	NA	NA	NA	NA	NA
mmu-mir-6377	0	NA	NA	NA	NA	NA
mmu-mir-3093	0	NA	NA	NA	NA	NA
mmu-mir-1905	0	NA	NA	NA	NA	NA
mmu-mir-8099-1	0	NA	NA	NA	NA	NA
mmu-mir-7014	0	NA	NA	NA	NA	NA
mmu-mir-6481	0	NA	NA	NA	NA	NA
mmu-mir-669n	0	NA	NA	NA	NA	NA
mmu-mir-137	0	NA	NA	NA	NA	NA
mmu-mir-7657	0	NA	NA	NA	NA	NA
mmu-mir-302c	0	NA	NA	NA	NA	NA
mmu-mir-1895	0	NA	NA	NA	NA	NA
mmu-mir-6381	0	NA	NA	NA	NA	NA
mmu-mir-3963	0	NA	NA	NA	NA	NA
mmu-mir-6400	0	NA	NA	NA	NA	NA
mmu-mir-876	0	NA	NA	NA	NA	NA
mmu-mir-873b	0	NA	NA	NA	NA	NA
mmu-mir-207	0	NA	NA	NA	NA	NA
mmu-mir-5106	0	NA	NA	NA	NA	NA
mmu-mir-1958	0	NA	NA	NA	NA	NA
mmu-mir-6402	0	NA	NA	NA	NA	NA
mmu-mir-6397	0	NA	NA	NA	NA	NA
mmu-mir-761	0	NA	NA	NA	NA	NA
mmu-mir-6398	0	NA	NA	NA	NA	NA
mmu-mir-698	0	NA	NA	NA	NA	NA
mmu-mir-8119	0	NA	NA	NA	NA	NA
mmu-mir-6403	0	NA	NA	NA	NA	NA
mmu-mir-12197	0	NA	NA	NA	NA	NA
mmu-mir-6414	0	NA	NA	NA	NA	NA
mmu-mir-6417	0	NA	NA	NA	NA	NA
mmu-mir-3969	0	NA	NA	NA	NA	NA
mmu-mir-6415	0	NA	NA	NA	NA	NA
mmu-mir-1961	0	NA	NA	NA	NA	NA
mmu-mir-12200	0	NA	NA	NA	NA	NA
mmu-mir-3965	0	NA	NA	NA	NA	NA
mmu-mir-721	0	NA	NA	NA	NA	NA
mmu-mir-489	0	NA	NA	NA	NA	NA
mmu-mir-6370	0	NA	NA	NA	NA	NA
mmu-mir-6371	0	NA	NA	NA	NA	NA
mmu-mir-7040	0	NA	NA	NA	NA	NA
mmu-mir-6374	0	NA	NA	NA	NA	NA
mmu-mir-6375	0	NA	NA	NA	NA	NA
mmu-mir-6376	0	NA	NA	NA	NA	NA
mmu-mir-12201	0	NA	NA	NA	NA	NA
mmu-mir-6373	0	NA	NA	NA	NA	NA
mmu-mir-8113	0	NA	NA	NA	NA	NA
mmu-mir-7649	0	NA	NA	NA	NA	NA
mmu-mir-290b	0	NA	NA	NA	NA	NA
mmu-mir-343	0	NA	NA	NA	NA	NA
mmu-mir-7047	0	NA	NA	NA	NA	NA
mmu-mir-7050	0	NA	NA	NA	NA	NA
mmu-mir-7056	0	NA	NA	NA	NA	NA
mmu-mir-6389	0	NA	NA	NA	NA	NA
mmu-mir-344e	0	NA	NA	NA	NA	NA
mmu-mir-344h-1	0	NA	NA	NA	NA	NA
mmu-mir-344h-2	0	NA	NA	NA	NA	NA
mmu-mir-344g	0	NA	NA	NA	NA	NA
mmu-mir-344i	0	NA	NA	NA	NA	NA
mmu-mir-6416	0	NA	NA	NA	NA	NA
mmu-mir-12203	0	NA	NA	NA	NA	NA
mmu-mir-6394	0	NA	NA	NA	NA	NA
mmu-mir-762	0	NA	NA	NA	NA	NA
mmu-mir-6401	0	NA	NA	NA	NA	NA
mmu-mir-6404	0	NA	NA	NA	NA	NA
mmu-mir-9768	0	NA	NA	NA	NA	NA
mmu-mir-710	0	NA	NA	NA	NA	NA
mmu-mir-7066	0	NA	NA	NA	NA	NA
mmu-mir-8109	0	NA	NA	NA	NA	NA
mmu-mir-8110	0	NA	NA	NA	NA	NA
mmu-mir-7072	0	NA	NA	NA	NA	NA
mmu-mir-7074	0	NA	NA	NA	NA	NA
mmu-mir-6396	0	NA	NA	NA	NA	NA
mmu-mir-7080	0	NA	NA	NA	NA	NA
mmu-mir-21c	0	NA	NA	NA	NA	NA
mmu-mir-5618	0	NA	NA	NA	NA	NA
mmu-mir-1899	0	NA	NA	NA	NA	NA
mmu-mir-6237	0	NA	NA	NA	NA	NA
mmu-mir-1900	0	NA	NA	NA	NA	NA
mmu-mir-6244	0	NA	NA	NA	NA	NA
mmu-mir-130c	0	NA	NA	NA	NA	NA
mmu-mir-6385	0	NA	NA	NA	NA	NA
mmu-mir-6386	0	NA	NA	NA	NA	NA
mmu-mir-7656	0	NA	NA	NA	NA	NA
mmu-mir-2136	0	NA	NA	NA	NA	NA
mmu-mir-7088	0	NA	NA	NA	NA	NA
mmu-mir-12206	0	NA	NA	NA	NA	NA
mmu-mir-711	0	NA	NA	NA	NA	NA
mmu-mir-8107	0	NA	NA	NA	NA	NA
mmu-mir-5617	0	NA	NA	NA	NA	NA
mmu-mir-6384	0	NA	NA	NA	NA	NA
mmu-mir-717	0	NA	NA	NA	NA	NA
mmu-mir-767	0	NA	NA	NA	NA	NA
mmu-mir-105	0	NA	NA	NA	NA	NA
mmu-mir-718	0	NA	NA	NA	NA	NA
mmu-mir-7092	0	NA	NA	NA	NA	NA
mmu-mir-1906-2	0	NA	NA	NA	NA	NA
mmu-mir-6382	0	NA	NA	NA	NA	NA
mmu-mir-6383	0	NA	NA	NA	NA	NA
mmu-mir-3552	0	NA	NA	NA	NA	NA
mmu-mir-764	0	NA	NA	NA	NA	NA
mmu-mir-1912	0	NA	NA	NA	NA	NA
mmu-mir-1264	0	NA	NA	NA	NA	NA
mmu-mir-1911	0	NA	NA	NA	NA	NA
ValGAC	0	NA	NA	NA	NA	NA
mmu-mir-6909	0.0453619	0	4.49596	0	1	1
mmu-mir-6910	0.0229774	0	4.49596	0	1	1
mmu-mir-6919	0.0559115	0	4.49596	0	1	1
mmu-mir-6924	0.0331171	0	4.49596	0	1	1
mmu-mir-497b	0.0229799	0	4.49596	0	1	1
mmu-mir-7115	0.0229799	0	4.49596	0	1	1
mmu-mir-7235	0.0447661	0	4.49596	0	1	1
mmu-mir-5119	0.0505695	0	4.49596	0	1	1
mmu-mir-6934	0.0259099	0	4.49596	0	1	1
mmu-mir-1932	0.0203987	0	4.49596	0	1	1
mmu-mir-6935	0.0505391	0	4.49596	0	1	1
mmu-mir-680-3	0.0259099	0	4.49596	0	1	1
mmu-mir-1190	0.0463921	0	4.49596	0	1	1
mmu-mir-3544	0.0309851	0	4.49596	0	1	1
mmu-mir-1188	0.0483213	0	4.49596	0	1	1
mmu-mir-6942	0.0496318	0	4.49596	0	1	1
mmu-mir-1896	0.0282087	0	4.49596	0	1	1
mmu-mir-12184	0.0407973	0	4.49596	0	1	1
mmu-mir-1271	0.0234459	0	4.49596	0	1	1
mmu-mir-6945	0.0282087	0	4.49596	0	1	1
mmu-mir-3078	0.0244604	0	4.49596	0	1	1
mmu-mir-6950	0.026788	0	4.49596	0	1	1
mmu-mir-5130	0.0259099	0	4.49596	0	1	1
mmu-mir-1898	0.0309851	0	4.49596	0	1	1
mmu-mir-7117	0.0253439	0	4.49596	0	1	1
mmu-mir-1907	0.0479416	0	4.49596	0	1	1
mmu-mir-6957	0.0249642	0	4.49596	0	1	1
mmu-mir-6392	0.0244604	0	4.49596	0	1	1
mmu-mir-6961	0.0488013	0	4.49596	0	1	1
mmu-mir-568	0.0226411	0	4.49596	0	1	1
mmu-mir-692-1	0.0324656	0	4.49596	0	1	1
mmu-mir-6965	0.0214044	0	4.49596	0	1	1
mmu-mir-6966	0.0252256	0	4.49596	0	1	1
mmu-mir-6978	0.123021	0	3.49061	0	1	1
mmu-mir-12192	0.0253439	0	4.49596	0	1	1
mmu-mir-669g	0.0226411	0	4.49596	0	1	1
mmu-mir-669j	0.0253439	0	4.49596	0	1	1
mmu-mir-7578	0.0259099	0	4.49596	0	1	1
mmu-mir-8093	0.0685911	0	4.49596	0	1	1
mmu-mir-7000	0.0471514	0	4.49596	0	1	1
mmu-mir-7001	0.0479416	0	4.49596	0	1	1
mmu-mir-129b	0.026788	0	4.49596	0	1	1
mmu-mir-7002	0.0234459	0	4.49596	0	1	1
mmu-mir-5622	0.0309851	0	4.49596	0	1	1
mmu-mir-7009	0.026788	0	4.49596	0	1	1
mmu-mir-7010	0.0489208	0	4.49596	0	1	1
mmu-mir-7012	0.0249642	0	4.49596	0	1	1
mmu-mir-367	0.0309851	0	4.49596	0	1	1
mmu-mir-5120	0.0725905	0	4.49596	0	1	1
mmu-mir-697	0.02238	0	4.49596	0	1	1
mmu-mir-7119	0.0235757	0	4.49596	0	1	1
mmu-mir-7018	0.02238	0	4.49596	0	1	1
mmu-mir-2139	0.10214	0	3.69411	0	1	1
mmu-mir-7023	0.0364759	0	4.49596	0	1	1
mmu-mir-7658	0.0458648	0	4.49596	0	1	1
mmu-mir-7036b	0.0578803	0	4.49596	0	1	1
mmu-mir-467g	0.0203987	0	4.49596	0	1	1
mmu-mir-8117	0.0214044	0	4.49596	0	1	1
mmu-mir-7028	0.026788	0	4.49596	0	1	1
mmu-mir-7034	0.0234459	0	4.49596	0	1	1
mmu-mir-7039	0.0711921	0	4.49596	0	1	1
mmu-mir-705	0.0732106	0	4.49596	0	1	1
mmu-mir-7660	0.145241	0	2.99832	0	1	1
mmu-mir-680-1	0.0259099	0	4.49596	0	1	1
mmu-mir-3101	0.0214044	0	4.49596	0	1	1
mmu-mir-7049	0.0462466	0	4.49596	0	1	1
mmu-mir-7053	0.0249642	0	4.49596	0	1	1
mmu-mir-7055	0.0364759	0	4.49596	0	1	1
mmu-mir-344c	0.0881138	0	4.33884	0	1	1
mmu-mir-7058	0.0732298	0	4.49596	0	1	1
mmu-mir-3104	0.0244604	0	4.49596	0	1	1
mmu-mir-675	0.0244062	0	4.49596	0	1	1
mmu-mir-7654	0.023751	0	4.49596	0	1	1
mmu-mir-3106	0.0783491	0	4.49596	0	1	1
mmu-mir-383	0.0244062	0	4.49596	0	1	1
mmu-mir-7071	0.083978	0	4.49596	0	1	1
mmu-mir-7076	0.0324656	0	4.49596	0	1	1
mmu-mir-7077	0.0481924	0	4.49596	0	1	1
mmu-mir-7086	0.0479416	0	4.49596	0	1	1
mmu-mir-467h	0.0464258	0	4.49596	0	1	1
mmu-mir-7091	0.0919563	0	4.29288	0	1	1
mmu-mir-325	0.0282087	0	4.49596	0	1	1
mmu-mir-7646	0.0788372	0	4.49596	0	1	1
mmu-mir-3113	0.0282087	0	4.49596	0	1	1
piC116	129555	-1.54682e-05	0.0650465	-0.000237803	0.99981	1
mmu-mir-129-2	96.0343	0.000179509	0.209553	0.000856627	0.999317	1
piC32	11071	-8.98695e-05	0.0668027	-0.0013453	0.998927	1
piC128	13481.4	0.000115704	0.0583876	0.00198165	0.998419	1
mmu-mir-1a-1	4.15309	-0.000922534	0.431027	-0.00214032	0.998292	1
mmu-mir-7093	0.119401	-0.00988585	3.53551	-0.00279616	0.997769	1
mmu-mir-101a	2984.93	-0.000236263	0.0844426	-0.00279792	0.997768	1
mmu-mir-1a-2	4.12488	0.00131966	0.431673	0.00305707	0.997561	1
mmu-mir-3081	0.946749	0.00334961	0.940781	0.00356046	0.997159	1
piC85	193895	0.000191627	0.0495743	0.00386544	0.996916	1
mmu-mir-130a	489.011	-0.000334793	0.0803925	-0.00416448	0.996677	1
mmu-mir-6922	0.117498	-0.0144146	3.18571	-0.00452477	0.99639	1
mmu-mir-540	14.7875	-0.00173863	0.350163	-0.0049652	0.996038	1
piC45	16530.8	-0.000548616	0.0652291	-0.0084106	0.993289	1
mmu-mir-7232	513.34	0.000690541	0.0777504	0.00888151	0.992914	1
mmu-mir-7081	0.0704973	-0.0416443	4.49596	-0.00926261	0.99261	1
mmu-mir-3620	0.0465914	-0.0507109	4.49596	-0.0112792	0.991001	1
piC195	12283.3	0.00074955	0.0646116	0.0116009	0.990744	1
mmu-mir-1902	0.292377	-0.0216077	1.73954	-0.0124215	0.990089	1
mmu-mir-3082	9.34549	0.00371729	0.290084	0.0128145	0.989776	1
mmu-mir-6354	0.0774785	-0.0643238	4.49596	-0.014307	0.988585	1
mmu-mir-6238	0.0779602	-0.0643238	4.49596	-0.014307	0.988585	1
mmu-mir-7082	0.0766777	-0.0643238	4.49596	-0.014307	0.988585	1
mmu-mir-8102	0.125283	-0.046168	3.12675	-0.0147655	0.988219	1
mmu-mir-6939	0.0816149	-0.068859	4.4497	-0.015475	0.987653	1
mmu-mir-184	1527.09	-0.00467201	0.286163	-0.0163264	0.986974	1
mmu-mir-8101	0.0457615	-0.0779262	4.49596	-0.0173325	0.986171	1
mmu-mir-7650	0.0953604	-0.0779331	4.24315	-0.0183668	0.985346	1
piC15	35003.9	0.00125022	0.0635783	0.0196642	0.984311	1
piC62	96217.6	-0.00095525	0.0472736	-0.0202068	0.983878	1
mmu-let-7d	880.972	0.00139125	0.0688115	0.0202183	0.983869	1
mmu-mir-126b	0.0730969	-0.091539	4.49596	-0.0203603	0.983756	1
mmu-mir-7035	0.0784282	-0.091539	4.49596	-0.0203603	0.983756	1
mmu-mir-290a	0.0735151	-0.0915416	4.49596	-0.0203609	0.983756	1
mmu-mir-669k	0.0953812	-0.0770059	3.76957	-0.0204283	0.983702	1
SupTTA	0.404317	0.031576	1.52264	0.0207376	0.983455	1
mmu-mir-669i	0.131391	-0.0648033	3.08564	-0.0210015	0.983244	1
mmu-mir-28b	0.101438	-0.077928	3.70026	-0.0210601	0.983198	1
mmu-mir-6538	0.0947759	-0.0824632	3.77908	-0.021821	0.982591	1
mmu-mir-6413	0.130165	-0.0688506	3.09226	-0.0222655	0.982236	1
mmu-mir-124b	0.131221	-0.0688493	3.08502	-0.0223172	0.982195	1
mmu-mir-6954	0.104961	-0.0824619	3.66154	-0.0225211	0.982032	1
mmu-mir-6979	0.138945	-0.0688498	3.03441	-0.0226897	0.981898	1
mmu-mir-5620	0.197408	-0.053505	2.32045	-0.023058	0.981604	1
mmu-mir-7062	0.062298	-0.105141	4.49596	-0.0233857	0.981343	1
mmu-mir-719	0.100013	-0.0869986	3.71645	-0.0234091	0.981324	1
mmu-mir-7061	0.131047	-0.0733856	3.08621	-0.0237785	0.981029	1
piC213	23978.2	0.00133652	0.0558021	0.0239511	0.980892	1
piC188	15837.9	-0.00163972	0.0652038	-0.0251477	0.979937	1
mmu-mir-6907	0.0857439	-0.118756	4.37812	-0.0271249	0.97836	1
mmu-let-7i	2613.9	0.0024341	0.0848161	0.0286986	0.977105	1
mmu-mir-6972	0.118116	-0.0915334	3.18083	-0.0287766	0.977043	1
mmu-mir-302d	0.225046	-0.0658155	2.26112	-0.0291074	0.976779	1
mmu-mir-7067	0.190155	-0.0677611	2.32297	-0.02917	0.976729	1
mmu-mir-694	0.956866	-0.0308806	1.05718	-0.0292105	0.976697	1
mmu-mir-6960	0.284127	-0.0594409	1.86876	-0.0318076	0.974625	1
piC177	38678.7	-0.00202775	0.0629451	-0.0322146	0.974301	1
mmu-mir-298	1263.09	-0.0022128	0.0631673	-0.0350308	0.972055	1
piC103	25030.3	-0.00207619	0.0573016	-0.0362327	0.971097	1
piC155	6027.84	0.00319443	0.0879076	0.0363385	0.971012	1
mmu-mir-484	81.614	-0.00458271	0.122441	-0.0374278	0.970144	1
mmu-mir-7029	0.213354	-0.0869916	2.27287	-0.0382739	0.969469	1
mmu-mir-7075	1.08759	-0.0310143	0.808732	-0.0383493	0.969409	1
mmu-mir-6904	0.163285	-0.0930322	2.41675	-0.0384948	0.969293	1
mmu-mir-3962	0.273263	-0.0744303	1.84938	-0.0402461	0.967897	1
mmu-mir-292b	0.257145	-0.0974055	2.37158	-0.041072	0.967239	1
piC34	38486.7	-0.00275915	0.0670658	-0.0411409	0.967184	1
mmu-mir-103-2	3374.46	0.00271351	0.0650009	0.0417457	0.966701	1
piC50	100888	0.00255638	0.0612153	0.0417604	0.96669	1
mmu-mir-339	175.116	-0.00362169	0.08612	-0.0420539	0.966456	1
SerTGA	144.526	0.00556745	0.131116	0.0424621	0.96613	1
mmu-mir-1934	3.33735	0.021528	0.501763	0.0429047	0.965777	1
mmu-mir-7665	0.180699	-0.125583	2.84476	-0.0441453	0.964789	1
MetCAT	3550.81	-0.0030214	0.0678043	-0.0445606	0.964458	1
piC66	11213.1	-0.00307062	0.0688553	-0.0445954	0.96443	1
mmu-mir-672	86.0927	-0.00520111	0.113912	-0.0456591	0.963582	1
mmu-mir-3058	0.193674	-0.116067	2.52746	-0.0459226	0.963372	1
mmu-mir-6951	0.256523	-0.0808086	1.74872	-0.0462102	0.963143	1
mmu-mir-6929	0.172871	-0.124789	2.61456	-0.0477287	0.961932	1
piC36	18178.6	-0.00308276	0.0645056	-0.0477906	0.961883	1
SerAGA	483.97	0.0058912	0.122401	0.0481305	0.961612	1
mmu-mir-671	38.668	0.00769524	0.158197	0.0486433	0.961204	1
mmu-mir-713	0.160872	-0.129323	2.648	-0.048838	0.961048	1
piC91	18069.6	0.00305013	0.0622616	0.048989	0.960928	1
mmu-mir-6769b	0.0980607	0.206377	4.20499	0.0490792	0.960856	1
piC63	27968.5	-0.00332891	0.0667236	-0.049891	0.960209	1
piC35	65032.7	-0.00344367	0.0678826	-0.0507298	0.959541	1
mmu-mir-149	22.9695	0.0105337	0.20247	0.0520257	0.958508	1
mmu-mir-7210	11686.6	0.00441554	0.084802	0.0520689	0.958474	1
mmu-mir-7060	0.482281	0.0733094	1.36964	0.0535245	0.957314	1
mmu-mir-1199	1.01507	0.0498424	0.923298	0.053983	0.956949	1
mmu-mir-5131	0.234743	-0.122659	2.2348	-0.0548859	0.956229	1
mmu-mir-7089	0.216076	-0.139869	2.46624	-0.0567135	0.954773	1
mmu-mir-6897	0.0628565	0.2623	4.49596	0.0583413	0.953477	1
mmu-mir-599	0.0587485	0.2623	4.49596	0.0583413	0.953477	1
mmu-mir-3099	0.0526489	0.2623	4.49596	0.0583413	0.953477	1
mmu-mir-2137	23.3609	0.0270337	0.451038	0.0599368	0.952206	1
mmu-mir-3471-2	196.918	0.00628519	0.104578	0.0601004	0.952076	1
mmu-mir-100	851.858	-0.00720798	0.11753	-0.0613288	0.951097	1
mmu-mir-7051	0.0737642	0.2759	4.49596	0.0613662	0.951068	1
mmu-mir-7668	0.0686336	0.275903	4.49596	0.0613668	0.951067	1
mmu-mir-1971	0.0296715	0.275913	4.49596	0.0613691	0.951065	1
mmu-mir-7032	0.0263806	0.275913	4.49596	0.0613691	0.951065	1
mmu-mir-374c	0.0277634	0.275913	4.49596	0.0613691	0.951065	1
mmu-mir-466l	0.193254	-0.155495	2.5181	-0.0617511	0.950761	1
mmu-mir-1949	0.0553076	0.28498	4.49596	0.0633857	0.949459	1
mmu-mir-680-2	0.0494668	0.28498	4.49596	0.0633857	0.949459	1
mmu-mir-1941	0.101751	0.264756	4.14984	0.0637989	0.94913	1
mmu-mir-6993	0.601555	-0.0742809	1.15741	-0.0641786	0.948828	1
piC121	14988.3	0.00397251	0.0617691	0.0643123	0.948722	1
mmu-mir-21b	0.0500442	0.289513	4.49596	0.064394	0.948657	1
mmu-mir-7024	0.0461247	0.289513	4.49596	0.064394	0.948657	1
mmu-mir-3569	0.0481462	0.289513	4.49596	0.064394	0.948657	1
mmu-mir-1946a	0.0501774	0.289515	4.49596	0.0643946	0.948656	1
mmu-mir-7227	0.0456562	0.289515	4.49596	0.0643946	0.948656	1
mmu-mir-5104b	0.146706	0.192777	2.98723	0.0645338	0.948545	1
piC44	63462.9	-0.00416543	0.0644234	-0.0646571	0.948447	1
mmu-mir-27a	536.23	-0.0072209	0.110939	-0.0650888	0.948103	1
piC129	31716.1	0.00410812	0.0631012	0.0651038	0.948091	1
mmu-mir-598	17.194	-0.0141417	0.216518	-0.065314	0.947924	1
mmu-mir-5124a	0.0754849	0.298579	4.49596	0.0664106	0.947051	1
mmu-mir-12190	0.075369	0.298582	4.49596	0.0664112	0.94705	1
mmu-mir-6986	0.0755399	0.298582	4.49596	0.0664112	0.94705	1
mmu-mir-6395	0.0780795	0.303115	4.49596	0.0674194	0.946248	1
mmu-mir-6973b	0.0736298	0.303118	4.49596	0.06742	0.946247	1
mmu-mir-6973a	0.0228419	0.303128	4.49596	0.0674224	0.946245	1
mmu-mir-6987	0.0228419	0.303128	4.49596	0.0674224	0.946245	1
mmu-mir-12195	0.0228419	0.303128	4.49596	0.0674224	0.946245	1
mmu-mir-7231	0.0226788	0.303128	4.49596	0.0674224	0.946245	1
mmu-mir-7078	0.0250225	0.303128	4.49596	0.0674224	0.946245	1
mmu-mir-8106	0.025717	0.303128	4.49596	0.0674224	0.946245	1
mmu-mir-509	0.0247003	0.303128	4.49596	0.0674224	0.946245	1
mmu-mir-135b	2.10713	-0.041045	0.600687	-0.0683302	0.945523	1
mmu-mir-23a	198.342	0.00806247	0.117865	0.0684045	0.945464	1
piC152	207252	0.00391613	0.0568014	0.0689443	0.945034	1
mmu-mir-103-1	3361.06	0.00448722	0.0650715	0.0689584	0.945023	1
mmu-mir-12185	0.0452219	0.312195	4.49596	0.069439	0.94464	1
mmu-mir-6968	0.0506811	0.312195	4.49596	0.069439	0.94464	1
mmu-mir-8116	0.0478061	0.312195	4.49596	0.069439	0.94464	1
piC59	10097.1	0.00451791	0.0648874	0.0696269	0.944491	1
mmu-mir-7652	0.244186	-0.134023	1.89389	-0.0707659	0.943584	1
mmu-mir-346	0.131191	0.244222	3.43642	0.0710686	0.943343	1
piC183	39487.2	0.00416451	0.0582511	0.0714924	0.943006	1
mmu-mir-433	3.5857	-0.0432327	0.599202	-0.0721504	0.942482	1
mmu-mir-6948	3.13543	0.0357124	0.494128	0.0722736	0.942384	1
piC48	296.297	-0.00459756	0.0635373	-0.07236	0.942315	1
mmu-mir-3089	0.0714865	0.325795	4.49596	0.0724638	0.942233	1
piC204	9960.95	-0.00771005	0.105228	-0.0732698	0.941591	1
mmu-mir-219a-1	8.31077	0.0238546	0.324783	0.0734478	0.94145	1
piC173	75631.4	0.00495323	0.0668322	0.0741145	0.940919	1
mmu-mir-7054	0.279877	-0.148981	2.00936	-0.0741435	0.940896	1
piC114	611469	0.00400871	0.0537651	0.0745596	0.940565	1
piC146	48135.2	-0.00478325	0.0634472	-0.0753894	0.939905	1
mmu-mir-297a-2	5.6806	0.0295345	0.385061	0.0767009	0.938862	1
mmu-mir-6901	0.254064	-0.13537	1.75413	-0.0771723	0.938486	1
piC74	491254	-0.00416378	0.0533332	-0.078071	0.937772	1
piC176	61042.7	0.00570723	0.0729704	0.078213	0.937659	1
mmu-mir-6359	0.072001	-0.35317	4.49596	-0.0785528	0.937388	1
mmu-mir-7673	0.0735444	-0.353173	4.49596	-0.0785534	0.937388	1
piC150	67554.1	-0.00519995	0.0660949	-0.078674	0.937292	1
mmu-let-7j	350.003	-0.00716393	0.0908065	-0.0788923	0.937118	1
piC131	11020	0.00596236	0.0751069	0.0793849	0.936726	1
mmu-mir-5624	0.123699	0.280176	3.49317	0.0802069	0.936073	1
mmu-mir-1953	0.0948741	-0.341082	4.24668	-0.0803173	0.935985	1
mmu-mir-7065	0.278422	-0.161703	2.00382	-0.0806975	0.935683	1
mmu-mir-6914	0.249748	0.178008	2.20482	0.0807357	0.935652	1
mmu-mir-6905	0.218005	0.202218	2.48567	0.0813536	0.935161	1
mmu-mir-5623	0.047872	-0.366773	4.49596	-0.0815783	0.934982	1
IleGAT	15.3425	0.0195078	0.239041	0.0816088	0.934958	1
mmu-mir-6925	0.0460686	-0.371308	4.49596	-0.0825871	0.93418	1
mmu-mir-7045	0.0472106	-0.371308	4.49596	-0.0825871	0.93418	1
mmu-mir-344d-1	0.0463298	-0.371308	4.49596	-0.0825871	0.93418	1
mmu-mir-344d-2	0.0463298	-0.371308	4.49596	-0.0825871	0.93418	1
mmu-mir-344d-3	0.0463298	-0.371308	4.49596	-0.0825871	0.93418	1
mmu-mir-6927	0.095944	0.312205	3.76476	0.0829283	0.933909	1
mmu-mir-8096	0.0236887	-0.380375	4.49596	-0.0846037	0.932576	1
mmu-mir-7682	0.0263331	-0.380375	4.49596	-0.0846037	0.932576	1
mmu-mir-1938	0.0239126	-0.380375	4.49596	-0.0846037	0.932576	1
mmu-mir-5134	0.0236887	-0.380375	4.49596	-0.0846037	0.932576	1
mmu-mir-8120	0.0263331	-0.380375	4.49596	-0.0846037	0.932576	1
mmu-mir-7011	0.0236887	-0.380375	4.49596	-0.0846037	0.932576	1
mmu-mir-7020	0.0236887	-0.380375	4.49596	-0.0846037	0.932576	1
mmu-mir-6537	0.0239126	-0.380375	4.49596	-0.0846037	0.932576	1
mmu-mir-7031	0.0678997	-0.380386	4.49596	-0.0846061	0.932575	1
mmu-mir-7041	0.0685439	-0.380386	4.49596	-0.0846061	0.932575	1
mmu-mir-6918	0.0750046	-0.380388	4.49596	-0.0846066	0.932574	1
mmu-mir-448	0.071129	-0.380388	4.49596	-0.0846066	0.932574	1
mmu-mir-6953	0.25211	0.174356	2.03835	0.0855378	0.931834	1
mmu-mir-6921	0.0696537	-0.384921	4.49596	-0.0856149	0.931773	1
mmu-mir-467c	46.2158	0.0127042	0.148014	0.0858308	0.931601	1
mmu-mir-5129	2.51436	0.0483504	0.561527	0.0861052	0.931383	1
mmu-mir-690	4.36213	-0.0387002	0.442637	-0.087431	0.930329	1
mmu-mir-653	0.0912875	0.334886	3.82335	0.0875895	0.930203	1
mmu-mir-5136	0.04689	-0.393988	4.49596	-0.0876315	0.93017	1
mmu-mir-7087	0.0493105	-0.393988	4.49596	-0.0876315	0.93017	1
mmu-mir-688	0.0488169	-0.393991	4.49596	-0.0876321	0.930169	1
IleAAT	748.751	-0.0108389	0.122858	-0.0882232	0.929699	1
mmu-mir-3070-1	0.0563208	-0.398524	4.49596	-0.0886404	0.929368	1
mmu-mir-6969	0.0455607	-0.398524	4.49596	-0.0886404	0.929368	1
mmu-mir-709	0.134981	0.303139	3.40738	0.0889655	0.929109	1
mmu-mir-3105	5.66503	-0.0336884	0.375125	-0.0898058	0.928442	1
mmu-mir-5616	0.141939	0.271835	3.01545	0.0901473	0.92817	1
mmu-mir-7116	0.716062	0.0966964	1.06963	0.0904016	0.927968	1
mmu-mir-1897	0.0345346	-0.40759	4.49596	-0.090657	0.927765	1
mmu-mir-7044	0.0345346	-0.40759	4.49596	-0.090657	0.927765	1
mmu-mir-344f	0.0345346	-0.40759	4.49596	-0.090657	0.927765	1
mmu-mir-7064	0.0229196	-0.40759	4.49596	-0.090657	0.927765	1
mmu-mir-466j	0.277465	-0.157844	1.73225	-0.0911205	0.927397	1
mmu-mir-142b	0.0959154	0.34396	3.7651	0.0913546	0.927211	1
mmu-mir-6931	0.219853	0.206298	2.25764	0.0913775	0.927193	1
piC64	30982.8	0.00518617	0.0561265	0.0924014	0.926379	1
mmu-mir-466i	7.11158	0.0331351	0.357499	0.0926859	0.926153	1
mmu-mir-686	0.33199	-0.157094	1.6933	-0.0927742	0.926083	1
mmu-mir-8091	0.329751	-0.136676	1.47075	-0.092929	0.92596	1
mmu-mir-7037	0.119211	0.328891	3.53385	0.0930686	0.925849	1
mmu-mir-500	19.2822	-0.0207901	0.22338	-0.0930704	0.925848	1
mmu-mir-5046	0.045897	-0.421203	4.49596	-0.0936848	0.92536	1
mmu-mir-7025	0.0627433	-0.421203	4.49596	-0.0936848	0.92536	1
mmu-mir-1967	0.0627433	-0.421203	4.49596	-0.0936848	0.92536	1
mmu-mir-5133	0.0539047	-0.421203	4.49596	-0.0936848	0.92536	1
mmu-mir-361	75.7518	0.0107576	0.114492	0.0939599	0.925141	1
mmu-mir-106b	288.389	0.00654922	0.0695956	0.0941039	0.925027	1
mmu-mir-12180	0.0871394	-0.412135	4.35502	-0.0946345	0.924605	1
mmu-mir-323	0.695646	0.113968	1.20386	0.0946692	0.924578	1
mmu-mir-7048	0.140847	0.260823	2.74679	0.0949557	0.92435	1
mmu-mir-7687	0.124564	0.29861	3.13198	0.095342	0.924043	1
mmu-mir-6984	0.316918	-0.152832	1.60197	-0.0954023	0.923995	1
GlyGCC	78980.7	0.0185655	0.193391	0.0959994	0.923521	1
piC166	35075.9	0.00591762	0.0616097	0.0960501	0.923481	1
ArgCCT	111.279	0.0154182	0.159582	0.0966164	0.923031	1
mmu-mir-7661	0.399601	0.15626	1.59634	0.0978864	0.922022	1
mmu-mir-134	20.6491	-0.0269543	0.275184	-0.0979501	0.921972	1
mmu-mir-665	0.617705	0.121562	1.23947	0.0980752	0.921873	1
mmu-mir-6964	0.186432	0.25143	2.56348	0.0980814	0.921868	1
piC90	38591.9	-0.00632395	0.0642706	-0.0983956	0.921618	1
mmu-mir-188	9.85868	-0.0336442	0.33874	-0.0993217	0.920883	1
mmu-mir-1970	0.144111	0.303381	3.02106	0.100422	0.920009	1
mmu-mir-7653	0.122158	-0.353502	3.511	-0.100684	0.919801	1
LeuCAA	597.26	-0.0090677	0.0899376	-0.100822	0.919692	1
mmu-mir-1962	0.112435	0.325827	3.22697	0.10097	0.919575	1
piC99	24637.6	-0.00661212	0.065269	-0.101306	0.919308	1
mmu-mir-6976	0.0752525	-0.458981	4.49596	-0.102087	0.918687	1
mmu-mir-8092	0.0941109	-0.393991	3.78734	-0.104028	0.917147	1
mmu-mir-6943	0.0973488	-0.390946	3.74761	-0.104319	0.916916	1
mmu-mir-6930	0.154794	0.280472	2.67618	0.104803	0.916532	1
mmu-mir-6932	4.26125	0.0449775	0.428402	0.104989	0.916384	1
piC153	7026.45	0.00688543	0.065546	0.105047	0.916338	1
mmu-mir-412	0.226628	0.260023	2.47301	0.105144	0.916261	1
piC125	19664.7	-0.00680156	0.0643669	-0.105669	0.915845	1
mmu-mir-7677	0.185119	0.247218	2.33855	0.105714	0.915809	1
mmu-mir-150	93.6548	0.015933	0.150439	0.10591	0.915654	1
piC198	867.202	0.00987912	0.0926772	0.106597	0.915109	1
mmu-mir-6996	0.189843	0.251754	2.32319	0.108365	0.913706	1
mmu-mir-146b	1478.38	-0.0128883	0.118257	-0.108985	0.913214	1
mmu-mir-449a	8353.58	0.00667338	0.0609233	0.109537	0.912776	1
IleTAT	11.9206	0.0424255	0.384346	0.110384	0.912105	1
mmu-mir-3079	1.16797	0.0765473	0.691504	0.110697	0.911857	1
mmu-mir-7033	0.150271	-0.368253	3.31619	-0.111047	0.911579	1
mmu-mir-1930	0.206358	0.233609	2.1029	0.111089	0.911546	1
mmu-mir-6902	0.234393	-0.208074	1.8712	-0.111198	0.911459	1
mmu-mir-1224	0.11886	-0.353159	3.17502	-0.111231	0.911433	1
mmu-mir-3069	4.3768	0.0477354	0.427959	0.111542	0.911187	1
mmu-mir-877	41.1643	-0.0182212	0.162631	-0.11204	0.910792	1
mmu-mir-8097	0.375891	0.169234	1.49879	0.112914	0.910099	1
ArgTCG	118.088	0.0157941	0.138942	0.113674	0.909497	1
piC71	34953.9	0.00748914	0.0658389	0.113749	0.909436	1
mmu-mir-219c	0.450866	0.145477	1.27644	0.113971	0.909261	1
mmu-mir-12204	0.137659	0.31526	2.76406	0.114057	0.909193	1
mmu-mir-7084	0.42022	-0.162365	1.41413	-0.114816	0.908591	1
piC41	85358.4	-0.00701113	0.060771	-0.11537	0.908152	1
mmu-mir-539	0.123298	-0.404559	3.50139	-0.115542	0.908015	1
mmu-mir-344b	0.994934	-0.10212	0.876478	-0.116511	0.907247	1
piC158	13504	-0.00779541	0.0667073	-0.11686	0.906971	1
GlyCCC	6069.22	0.0269798	0.228561	0.118042	0.906035	1
mmu-mir-3966	0.108118	0.481587	4.0719	0.118271	0.905853	1
mmu-mir-8105	0.218426	0.250248	2.09297	0.119566	0.904827	1
mmu-mir-3063	0.132212	-0.41363	3.42862	-0.12064	0.903976	1
mmu-mir-1970b	0.800106	-0.122667	1.01468	-0.120892	0.903777	1
piC27	5065.82	0.00748348	0.0616215	0.121443	0.90334	1
piC203	21104.6	-0.00813879	0.0669017	-0.121653	0.903174	1
mmu-mir-7648	0.196204	0.259778	2.12898	0.12202	0.902883	1
mmu-mir-9b-3	0.109498	-0.44538	3.61426	-0.123229	0.901926	1
mmu-mir-299b	0.260303	0.232103	1.87436	0.123831	0.901449	1
piC13	76780	0.00807717	0.0649462	0.124367	0.901025	1
mmu-mir-302b	0.111011	-0.449916	3.59909	-0.125008	0.900517	1
mmu-mir-291b	0.524436	0.163013	1.29317	0.126057	0.899687	1
mmu-mir-3108	0.136513	-0.384911	3.04993	-0.126203	0.899571	1
mmu-mir-6990	0.21251	0.245712	1.94515	0.126321	0.899478	1
mmu-mir-7006	0.38899	0.181856	1.43911	0.126367	0.899441	1
mmu-mir-15b	794.961	0.00732549	0.0577275	0.126898	0.899021	1
mmu-mir-98	354.385	0.0109284	0.0849208	0.128689	0.897603	1
piC181	486637	-0.00712211	0.055315	-0.128755	0.897551	1
mmu-mir-378d	19.7196	0.0303348	0.234144	0.129556	0.896918	1
piC145	42012.4	0.00843344	0.0649779	0.129789	0.896733	1
piC180	60561.6	0.00743715	0.0567949	0.130948	0.895817	1
mmu-mir-760	23.8967	-0.0262831	0.19998	-0.131429	0.895436	1
piC149	7312.25	-0.00879183	0.0667944	-0.131625	0.895281	1
mmu-mir-5132	0.160873	0.353495	2.66867	0.132461	0.89462	1
mmu-mir-376c	5.12322	-0.0669991	0.505014	-0.132668	0.894456	1
mmu-mir-6409	0.14175	-0.403019	3.03443	-0.132815	0.89434	1
mmu-mir-3062	0.129225	-0.412131	3.09876	-0.132998	0.894195	1
piC104	82110.2	-0.00850924	0.0639456	-0.13307	0.894138	1
mmu-mir-3094	0.159185	-0.393438	2.93639	-0.133987	0.893413	1
piC29	58929.1	-0.0101754	0.0757684	-0.134297	0.893168	1
mmu-mir-337	13.3239	0.0481816	0.357972	0.134596	0.892931	1
mmu-mir-6363	0.0509186	0.605577	4.49596	0.134694	0.892854	1
mmu-mir-7027	0.0553885	0.605577	4.49596	0.134694	0.892854	1
mmu-mir-3083	0.576571	0.150462	1.11236	0.135263	0.892404	1
piC197	49760.7	0.00915423	0.0674955	0.135627	0.892116	1
mmu-mir-9-2	221.712	0.0110899	0.0816155	0.13588	0.891916	1
mmu-mir-9-1	221.712	0.0110899	0.0816155	0.13588	0.891916	1
mmu-mir-302a	0.0870813	0.591968	4.35597	0.135898	0.891902	1
SerGCT	91.9392	-0.0257412	0.18882	-0.136327	0.891563	1
mmu-mir-12196	0.0760264	0.614644	4.49596	0.13671	0.89126	1
mmu-mir-693	0.138743	-0.416666	3.03568	-0.137256	0.890828	1
mmu-mir-6985	0.120657	-0.436312	3.16117	-0.138023	0.890223	1
mmu-mir-7013	0.199335	-0.349764	2.53051	-0.138219	0.890068	1
mmu-mir-6908	0.04738	0.632792	4.49596	0.140747	0.88807	1
mmu-mir-873a	0.0495605	0.632792	4.49596	0.140747	0.88807	1
mmu-mir-345	55.9286	0.0244678	0.173802	0.140779	0.888044	1
mmu-mir-1963	0.733563	-0.155414	1.08871	-0.14275	0.886488	1
mmu-mir-1950	0.0722016	0.641859	4.49596	0.142763	0.886477	1
mmu-mir-6997	0.731656	-0.173646	1.21343	-0.143104	0.886208	1
piC18	12605.6	0.00968927	0.0675272	0.143487	0.885906	1
mmu-mir-3065	0.0687835	0.646395	4.49596	0.143772	0.88568	1
mmu-mir-881	13904	-0.00697924	0.0484033	-0.144189	0.885351	1
mmu-mir-6900	0.143653	-0.396299	2.73587	-0.144853	0.884827	1
mmu-mir-1969	0.685879	-0.177956	1.21611	-0.146332	0.88366	1
piC140	31051	-0.0101662	0.0690299	-0.147272	0.882917	1
mmu-mir-802	0.805953	-0.150992	1.01751	-0.148394	0.882032	1
mmu-mir-1251	0.203226	-0.377152	2.52618	-0.149297	0.881319	1
piC160	145166	-0.00917737	0.0613728	-0.149535	0.881132	1
mmu-mir-7063	0.202802	-0.418458	2.78862	-0.150059	0.880718	1
piC16	34153.4	0.00977477	0.0647213	0.151029	0.879953	1
piC92	23717.5	0.015323	0.101309	0.15125	0.879779	1
mmu-mir-684-2	0.318216	0.277131	1.83141	0.151322	0.879722	1
mmu-mir-6998	0.140925	-0.458994	3.02205	-0.151882	0.87928	1
mmu-mir-6975	0.108106	0.551157	3.62847	0.151898	0.879267	1
mmu-mir-291a	2.78416	0.0940968	0.617711	0.152332	0.878925	1
piC132	72747.7	0.00942864	0.0618015	0.152563	0.878743	1
piC56	8078.64	-0.00894714	0.057512	-0.15557	0.876372	1
mmu-mir-6992	0.233917	0.29869	1.91021	0.156365	0.875745	1
mmu-mir-431	10.2919	0.0510434	0.323	0.158029	0.874434	1
piC73	119632	-0.00896549	0.0565562	-0.158524	0.874044	1
mmu-mir-6240	39.7042	-0.0343514	0.215674	-0.159275	0.873452	1
piC72	56044.1	-0.0104185	0.0650943	-0.160052	0.87284	1
mmu-mir-707	0.0719599	-0.720612	4.49596	-0.16028	0.872661	1
piC208	48412.2	-0.0102216	0.06369	-0.160491	0.872495	1
mmu-mir-6539	38.2664	-0.0268898	0.167038	-0.16098	0.872109	1
mmu-mir-487b	0.93208	-0.166121	1.03186	-0.160992	0.8721	1
mmu-mir-7016	0.0750461	-0.725148	4.49596	-0.161289	0.871866	1
mmu-mir-7689	1.39554	0.138744	0.8583	0.16165	0.871581	1
mmu-mir-181d	162.503	-0.0135787	0.0833878	-0.162838	0.870646	1
mmu-mir-1668	0.351768	0.250477	1.53783	0.162877	0.870615	1
mmu-mir-6912	0.0496673	-0.734214	4.49596	-0.163305	0.870278	1
mmu-mir-6898	0.134922	-0.500334	3.06073	-0.163469	0.870149	1
mmu-mir-1945	0.300561	0.286186	1.72984	0.165441	0.868597	1
piC53	29890.7	-0.0107962	0.0651886	-0.165614	0.868461	1
piC147	27066.6	-0.010823	0.0651386	-0.166154	0.868036	1
piC126	184369	-0.0102903	0.0617896	-0.166539	0.867733	1
piC52	386130	0.00942049	0.0563725	0.167112	0.867282	1
piC110	32468.6	-0.00983617	0.0588259	-0.167208	0.867206	1
mmu-mir-7b	0.267302	0.292522	1.74387	0.167743	0.866785	1
LeuTAG	150.341	0.0293536	0.174378	0.168333	0.866321	1
piC70	41167.8	-0.0106337	0.063074	-0.168591	0.866118	1
mmu-mir-8098	0.156944	-0.449636	2.6667	-0.168611	0.866102	1
mmu-mir-3070-2	0.0816918	-0.752363	4.44832	-0.169134	0.865691	1
mmu-mir-195a	647.17	0.0133343	0.0788003	0.169216	0.865627	1
mmu-mir-1903	0.0472159	-0.76143	4.49596	-0.169359	0.865515	1
mmu-mir-142a	970.507	0.0192296	0.113476	0.169459	0.865435	1
mmu-mir-700	7.43501	-0.0559161	0.325547	-0.17176	0.863626	1
mmu-mir-770	0.183804	-0.405427	2.34872	-0.172616	0.862953	1
piC14	57980.5	-0.0110934	0.0641738	-0.172865	0.862758	1
mmu-mir-6974	0.0922313	-0.765976	4.28874	-0.178602	0.85825	1
mmu-mir-878	2270.43	0.00999507	0.0554731	0.180179	0.857012	1
piC30	35724.6	-0.0120775	0.0660104	-0.182964	0.854826	1
piC40	30575.1	-0.0121976	0.066363	-0.183801	0.85417	1
mmu-mir-3060	0.470643	-0.246212	1.33148	-0.184917	0.853294	1
piC7	5831.59	0.0124174	0.0670621	0.185162	0.853102	1
piC157	77055.7	-0.0122661	0.0661475	-0.185436	0.852887	1
mmu-mir-376b	13.3227	-0.060666	0.325449	-0.186407	0.852126	1
piC46	41861.3	-0.0113778	0.0608824	-0.186882	0.851753	1
mmu-let-7e	417.039	0.0195367	0.104181	0.187526	0.851248	1
mmu-mir-1839	355.474	-0.0146921	0.0782195	-0.187832	0.851008	1
mmu-mir-3472	20.7963	0.0378839	0.201276	0.188219	0.850705	1
mmu-mir-12178	0.123191	0.59199	3.1421	0.188406	0.850559	1
piC96	3480.54	-0.0124739	0.0661408	-0.188596	0.85041	1
mmu-mir-1258	2.68441	-0.0962669	0.509143	-0.189076	0.850033	1
mmu-mir-450b	30.1079	-0.0357227	0.188509	-0.189502	0.8497	1
mmu-mir-3073a	0.210958	-0.430754	2.26944	-0.189806	0.849461	1
piC87	14770.7	-0.0117238	0.0612095	-0.191535	0.848106	1
mmu-mir-3470a	1508.9	-0.0141237	0.0735592	-0.192004	0.847739	1
mmu-mir-7068	26.3581	0.0375664	0.195166	0.192484	0.847363	1
mmu-mir-3095	0.420006	0.268756	1.39497	0.192661	0.847224	1
mmu-mir-6963	0.155283	0.637659	3.29976	0.193244	0.846768	1
mmu-mir-1982	1.172	0.182042	0.936475	0.19439	0.84587	1
mmu-mir-3083b	0.232201	-0.440411	2.25066	-0.195681	0.84486	1
mmu-mir-6962	0.191114	-0.461931	2.34308	-0.197147	0.843713	1
mmu-mir-3064	0.767592	-0.208052	1.04537	-0.199022	0.842245	1
mmu-mir-206	0.318869	-0.341515	1.71495	-0.19914	0.842153	1
mmu-mir-7217	3768.46	0.0204859	0.102277	0.200299	0.841247	1
mmu-mir-6959	0.103567	-0.738761	3.67665	-0.200933	0.840751	1
mmu-mir-378b	2.11652	-0.137591	0.671457	-0.204914	0.837639	1
mmu-mir-7057	0.100441	-0.761443	3.71155	-0.205155	0.837451	1
mmu-mir-7022	0.0773728	0.935241	4.49596	0.208018	0.835215	1
mmu-mir-7241	736	0.0153464	0.07341	0.20905	0.834409	1
mmu-mir-6903	0.251486	-0.4564	2.18079	-0.209282	0.834228	1
mmu-mir-351	966.279	-0.0191611	0.0913626	-0.209726	0.833882	1
mmu-mir-6937	0.145907	0.632818	3.00901	0.210308	0.833427	1
mmu-mir-466f-2	11.7325	0.0596791	0.282906	0.21095	0.832926	1
mmu-mir-29b-1	110.511	-0.0283917	0.134067	-0.211772	0.832285	1
mmu-mir-6983	0.118454	0.673644	3.17819	0.211959	0.832139	1
piC6	75140.5	0.0117373	0.0551251	0.212921	0.831388	1
piC209	27244.7	-0.0139872	0.0649998	-0.215189	0.82962	1
piC182	124879	-0.0121836	0.0564229	-0.215933	0.82904	1
piC118	41509.8	-0.0145673	0.0670026	-0.217414	0.827885	1
mmu-let-7c-1	4483.06	0.0187373	0.0858475	0.218263	0.827224	1
piC22	42224	0.013611	0.0614054	0.221659	0.82458	1
mmu-mir-6418	1.40496	-0.17126	0.76866	-0.222803	0.823689	1
mmu-mir-1b	0.618299	-0.247148	1.10584	-0.223495	0.823151	1
mmu-mir-511	30.9126	-0.0417579	0.186634	-0.223742	0.822958	1
mmu-mir-410	98.1129	0.044093	0.196942	0.223888	0.822844	1
piC191	8375.91	0.0142325	0.0634687	0.224245	0.822567	1
mmu-mir-12182	1.99915	0.148771	0.660261	0.225322	0.821729	1
piC172	106647	-0.0146946	0.0651003	-0.225722	0.821418	1
mmu-let-7c-2	4618.9	0.0194906	0.0855768	0.227756	0.819836	1
mmu-mir-7223	85.0058	-0.0247121	0.108276	-0.228232	0.819466	1
piC193	80542.9	-0.0150321	0.0654885	-0.229539	0.81845	1
piC102	31361.9	-0.0135153	0.0587169	-0.230177	0.817954	1
mmu-mir-1231	0.219244	-0.481757	2.08645	-0.230898	0.817394	1
piC69	21067.4	0.0156668	0.0677512	0.23124	0.817128	1
piC117	81593.9	-0.0153238	0.0661697	-0.231583	0.816862	1
piC210	620839	-0.0134464	0.0580349	-0.231694	0.816775	1
mmu-mir-7015	6.95037	0.0884695	0.380683	0.232397	0.81623	1
piC101	89345.4	-0.016515	0.0704831	-0.234311	0.814743	1
piC162	77.1936	-0.0274137	0.116671	-0.234966	0.814235	1
mmu-mir-216b	0.229424	0.48602	2.06679	0.235157	0.814087	1
piC54	224128	0.0141215	0.060039	0.235206	0.814049	1
mmu-mir-5101	1.40987	-0.184169	0.782685	-0.235305	0.813972	1
mmu-mir-20a	324.002	0.0152504	0.064695	0.235728	0.813644	1
mmu-mir-6971	0.854776	0.293948	1.24577	0.235957	0.813466	1
mmu-mir-185	16.0497	-0.0559826	0.237014	-0.2362	0.813278	1
mmu-mir-12191	7.56041	-0.0844914	0.357707	-0.236203	0.813275	1
mmu-mir-6944	2.50429	0.126395	0.528097	0.239341	0.810841	1
piC79	33963.1	0.0161483	0.0670875	0.240705	0.809784	1
mmu-mir-669l	5.95682	0.0939341	0.389692	0.241047	0.809519	1
mmu-mir-151	3837.9	-0.0103273	0.0427007	-0.241853	0.808894	1
piC171	26998.2	-0.0161124	0.0660969	-0.24377	0.807409	1
piC192	3694.89	-0.0168112	0.068688	-0.244747	0.806652	1
piC17	16779.5	-0.0163395	0.0663612	-0.246221	0.805511	1
mmu-mir-541	481.645	0.0759762	0.308042	0.246642	0.805185	1
mmu-mir-744	356.87	0.0203598	0.0825343	0.246683	0.805154	1
mmu-mir-7663	0.260843	0.461206	1.86579	0.24719	0.804761	1
mmu-mir-384	0.40738	0.371538	1.49562	0.248418	0.803811	1
mmu-mir-3473g	0.081912	-1.12114	4.4957	-0.249381	0.803066	1
mmu-mir-7085	0.235084	0.558742	2.23631	0.24985	0.802703	1
piC49	9128.74	-0.0168645	0.066883	-0.25215	0.800925	1
mmu-mir-5116	0.0976345	-1.07446	4.21091	-0.25516	0.798599	1
mmu-mir-6958	0.102227	0.948868	3.69142	0.257047	0.797143	1
mmu-mir-181a-1	16141.2	0.0462089	0.179013	0.258131	0.796306	1
mmu-mir-6938	0.861438	0.228656	0.884939	0.258386	0.796109	1
mmu-mir-3112	0.114706	0.921655	3.56321	0.258658	0.795899	1
mmu-mir-6896	0.14226	-0.787453	3.03189	-0.259723	0.795077	1
mmu-mir-7659	0.19856	0.604107	2.31512	0.26094	0.794139	1
mmu-mir-5113	0.757445	0.299484	1.14549	0.261446	0.793749	1
piC98	41870.4	0.0144598	0.0544631	0.265498	0.790626	1
piC119	8765.53	-0.0177787	0.0669048	-0.265732	0.790446	1
piC47	66107.5	-0.0171429	0.0644384	-0.266036	0.790212	1
mmu-mir-181a-2	16141.5	0.0483786	0.179764	0.269122	0.787836	1
mmu-mir-297b	16.365	-0.0594941	0.220378	-0.269963	0.787188	1
mmu-mir-196b	18.0372	0.0943099	0.348083	0.27094	0.786437	1
mmu-mir-7676-1	0.131878	-1.21878	4.49359	-0.271226	0.786217	1
mmu-mir-7676-2	0.131878	-1.21878	4.49359	-0.271226	0.786217	1
mmu-mir-107	1320.68	0.0255327	0.0938545	0.272046	0.785587	1
piC67	62196.9	0.0160412	0.0585135	0.274144	0.783974	1
mmu-mir-7655	0.335807	-0.392685	1.43222	-0.27418	0.783947	1
mmu-mir-6936	0.12374	0.962479	3.49761	0.275182	0.783177	1
mmu-mir-18b	1.47388	-0.193892	0.703902	-0.275453	0.782968	1
mmu-mir-1970c	0.479371	-0.4645	1.68263	-0.276056	0.782505	1
mmu-mir-7666	0.171297	-0.724706	2.6225	-0.276341	0.782286	1
piC200	28337.4	-0.0179613	0.0649828	-0.276401	0.78224	1
mmu-mir-3473b	8.48969	-0.0836666	0.302693	-0.276407	0.782235	1
piC25	118912	-0.0171508	0.0619991	-0.27663	0.782065	1
mmu-mir-7030	0.168582	0.664587	2.39655	0.27731	0.781542	1
piC211	38955	-0.016962	0.0611573	-0.27735	0.781512	1
mmu-mir-382	9.55975	0.104797	0.374208	0.280049	0.77944	1
mmu-mir-7670	1.66208	-0.190122	0.672701	-0.282625	0.777464	1
mmu-mir-26b	2328.73	-0.0270651	0.0955557	-0.283239	0.776994	1
mmu-mir-669h	0.394107	0.394052	1.38307	0.28491	0.775713	1
piC24	124697	-0.0183897	0.0645014	-0.285105	0.775563	1
piC196	17869.9	-0.0180046	0.0625345	-0.287914	0.773413	1
piC68	95907.3	-0.0200821	0.0696844	-0.288187	0.773203	1
mmu-mir-293	8.65236	0.0955632	0.331355	0.288401	0.773039	1
mmu-mir-9769	0.597496	0.313471	1.08322	0.289388	0.772285	1
mmu-let-7k	0.127177	0.908052	3.11316	0.291682	0.77053	1
piC144	46053.4	-0.0194059	0.0658742	-0.29459	0.768307	1
mmu-mir-6516	6.50975	0.101271	0.342983	0.295265	0.767791	1
mmu-mir-6380	0.195198	-0.749367	2.53537	-0.295565	0.767562	1
mmu-mir-12205	0.503815	-0.403155	1.35906	-0.296643	0.766739	1
mmu-mir-6977	0.17626	-0.776562	2.60086	-0.298579	0.765261	1
piC2	16265.6	-0.0333865	0.111669	-0.298978	0.764957	1
mmu-mir-7672	0.188308	-0.768431	2.56574	-0.299497	0.764561	1
mmu-mir-202	5894.04	-0.0273348	0.0906836	-0.301431	0.763086	1
mmu-mir-7215	38.7966	-0.0484261	0.159922	-0.30281	0.762035	1
mmu-mir-3103	0.954233	-0.286415	0.945261	-0.303001	0.761889	1
mmu-mir-27b	11965.2	0.0267959	0.087574	0.305979	0.75962	1
mmu-mir-485	5.16525	-0.148102	0.484006	-0.305992	0.759611	1
mmu-mir-1291	0.566757	-0.348145	1.12916	-0.308323	0.757837	1
piC78	84789.3	-0.0185315	0.0598177	-0.3098	0.756713	1
mmu-mir-22	55251.2	-0.0262464	0.0846504	-0.310056	0.756518	1
mmu-mir-8118	0.388067	0.524852	1.68857	0.310826	0.755933	1
piC199	25885.6	0.0166521	0.0535067	0.311215	0.755637	1
mmu-mir-3471-1	148.647	-0.0369716	0.117846	-0.313729	0.753727	1
piC39	283059	-0.0220047	0.0698187	-0.315169	0.752633	1
mmu-mir-132	33.6097	-0.053039	0.167973	-0.315759	0.752185	1
mmu-mir-7118	0.345588	-0.478844	1.51494	-0.316081	0.751941	1
mmu-mir-3964	0.32814	0.508081	1.60521	0.316519	0.751608	1
mmu-mir-490	0.268194	-0.589105	1.86068	-0.316607	0.751542	1
mmu-mir-466f-1	2.74094	-0.166706	0.52078	-0.320107	0.748887	1
piC58	18608.9	-0.0207575	0.0643191	-0.322727	0.746902	1
piC168	52130.4	0.0192526	0.0588548	0.327121	0.743576	1
mmu-mir-669d	11.8501	-0.0893957	0.27285	-0.327637	0.743186	1
mmu-mir-668	3.31869	0.164378	0.500487	0.328436	0.742582	1
mmu-mir-669d-2	11.8265	-0.0908871	0.273404	-0.332428	0.739566	1
piC88	54126.2	-0.0195726	0.0588688	-0.332478	0.739528	1
mmu-mir-1947	20.4791	-0.0718013	0.215241	-0.333585	0.738693	1
mmu-mir-7021	0.482301	-0.44184	1.32321	-0.333916	0.738443	1
mmu-mir-146a	280.979	0.0647539	0.193389	0.334837	0.737748	1
piC151	10793.1	-0.0211414	0.062997	-0.335594	0.737177	1
mmu-mir-1956	0.195485	-0.716084	2.1314	-0.335968	0.736895	1
mmu-mir-874	4.08925	0.166946	0.492888	0.338709	0.734829	1
mmu-mir-133a-1	128.856	-0.0327102	0.0963871	-0.339363	0.734336	1
mmu-mir-133a-2	128.856	-0.0327102	0.0963871	-0.339363	0.734336	1
mmu-mir-7004	0.352783	0.581944	1.70749	0.340819	0.73324	1
piC185	426018	0.02118	0.0620461	0.341359	0.732833	1
mmu-mir-684-1	0.347888	0.580147	1.69816	0.341632	0.732628	1
mmu-mir-7233	3670.53	0.0226315	0.0660655	0.342562	0.731928	1
mmu-mir-1966	0.315539	0.526063	1.53432	0.342863	0.731701	1
mmu-mir-183	339.77	0.0356319	0.10364	0.343804	0.730994	1
mmu-mir-218-1	51.6622	-0.0514785	0.149501	-0.344336	0.730594	1
mmu-mir-129-1	41.9583	-0.082627	0.239241	-0.345372	0.729815	1
mmu-mir-1197	0.21012	-0.852711	2.4684	-0.345451	0.729755	1
mmu-mir-542	42.9912	0.0537046	0.155117	0.346219	0.729178	1
mmu-mir-683-1	0.335436	0.67587	1.95103	0.346417	0.729029	1
mmu-mir-683-2	0.335436	0.67587	1.95103	0.346417	0.729029	1
mmu-mir-9b-2	0.179697	-0.819244	2.35342	-0.348108	0.727759	1
mmu-mir-9b-1	0.179697	-0.819244	2.35342	-0.348108	0.727759	1
piC61	428526	-0.0209733	0.0601455	-0.348709	0.727308	1
mmu-mir-7237	0.890712	0.32022	0.916129	0.349536	0.726687	1
mmu-mir-331	57.89	-0.0498641	0.141766	-0.351736	0.725036	1
mmu-mir-7052	0.598447	-0.442607	1.25736	-0.352013	0.724828	1
mmu-mir-7090	0.315027	-0.55988	1.58887	-0.352377	0.724555	1
mmu-mir-3968	3.56388	0.175421	0.496146	0.353567	0.723664	1
piC159	436977	-0.021096	0.0594122	-0.355078	0.722531	1
mmu-mir-3061	1.19948	-0.29711	0.834212	-0.356157	0.721723	1
mmu-mir-30f	0.196258	-0.758419	2.12932	-0.356179	0.721707	1
HisATG	1.39158	-0.284711	0.795591	-0.357862	0.720447	1
mmu-mir-7674	0.191442	-0.767492	2.14258	-0.35821	0.720187	1
mmu-mir-6988	1.2124	-0.287612	0.802909	-0.358213	0.720184	1
mmu-mir-701	2.1807	-0.213668	0.591073	-0.361491	0.717733	1
mmu-mir-6994	0.997893	0.327826	0.900959	0.363863	0.71596	1
mmu-mir-421	56.4302	0.0533979	0.145908	0.36597	0.714388	1
mmu-mir-3110	0.146602	-1.10169	3.00493	-0.366629	0.713896	1
mmu-mir-7a-2	30.0949	0.063959	0.174246	0.367061	0.713573	1
mmu-mir-378a	817.327	0.0420852	0.114407	0.367856	0.712981	1
mmu-mir-212	8.59489	-0.118406	0.321432	-0.36837	0.712598	1
mmu-mir-3473e	0.376324	0.588966	1.59601	0.369025	0.712109	1
mmu-mir-491	0.75055	0.404675	1.09246	0.370425	0.711066	1
mmu-mir-7038	0.200579	-0.790175	2.11779	-0.373113	0.709064	1
mmu-let-7f-1	13555.3	0.0392734	0.105119	0.373608	0.708696	1
mmu-mir-470	18623.3	-0.0225848	0.0601825	-0.375272	0.707458	1
mmu-mir-5709	0.231158	-0.775866	2.06697	-0.375364	0.70739	1
mmu-mir-205	4.41657	0.188237	0.501426	0.375402	0.707361	1
mmu-let-7f-2	14115.5	0.0397001	0.105688	0.375635	0.707189	1
mmu-mir-465a	5093.81	0.0322339	0.0852494	0.378113	0.705347	1
piC26	38450.1	-0.0263056	0.0690651	-0.380881	0.703292	1
mmu-mir-6946	2.83983	-0.202233	0.528995	-0.382297	0.702241	1
piC148	31168.5	-0.024109	0.0629771	-0.382821	0.701852	1
mmu-mir-292a	7.63259	-0.125936	0.325719	-0.38664	0.699022	1
mmu-mir-8115	0.406153	-0.57929	1.48567	-0.389918	0.696597	1
mmu-mir-3473f	64.0969	0.048417	0.123919	0.390715	0.696008	1
mmu-mir-7069	0.25239	0.790702	2.0216	0.391126	0.695704	1
mmu-mir-29b-2	111.428	-0.0533365	0.135203	-0.394492	0.693218	1
LeuAAG	460.542	0.0657256	0.165795	0.396428	0.69179	1
mmu-mir-499	12.6936	-0.109326	0.274649	-0.398056	0.690589	1
mmu-mir-669o	78.1389	-0.0513596	0.128909	-0.398418	0.690322	1
mmu-mir-32	47.6305	-0.0629686	0.157711	-0.399266	0.689697	1
mmu-mir-7226	2.95168	0.193507	0.484229	0.399619	0.689437	1
mmu-mir-127	3634.79	0.105671	0.264376	0.399699	0.689378	1
mmu-mir-452	0.712573	-0.484637	1.20206	-0.403172	0.686822	1
piC143	57.2405	-0.0478869	0.118187	-0.405181	0.685344	1
mmu-mir-12193	0.164693	0.980649	2.41129	0.40669	0.684236	1
piC165	21160.8	-0.021395	0.0524382	-0.408005	0.68327	1
piC120	9819.17	-0.0258434	0.0632091	-0.408855	0.682646	1
mmu-mir-3098	0.749234	-0.426779	1.04047	-0.410179	0.681675	1
mmu-mir-7219	0.412475	0.60422	1.47139	0.410646	0.681332	1
mmu-mir-378c	163.61	0.0512118	0.124224	0.412255	0.680153	1
mmu-mir-203b	39.2896	0.0663201	0.160522	0.413151	0.679496	1
mmu-mir-7036a	0.157884	-1.21969	2.94215	-0.414558	0.678465	1
mmu-mir-20b	1.70016	-0.304924	0.73459	-0.415093	0.678073	1
mmu-mir-679	3.89046	-0.226839	0.54642	-0.415136	0.678042	1
piC161	8017.25	0.0275178	0.0661012	0.416297	0.677192	1
mmu-mir-1247	10.1682	0.123202	0.293892	0.419207	0.675065	1
mmu-mir-451a	433.138	-0.0854137	0.20368	-0.419352	0.674959	1
mmu-mir-350	61.3545	-0.056633	0.133684	-0.423632	0.671834	1
mmu-mir-7664	0.242901	0.874759	2.05681	0.425298	0.67062	1
piC12	5798.81	-0.0294928	0.0689239	-0.427904	0.668721	1
mmu-mir-24-2	469.122	-0.0453081	0.105792	-0.428275	0.668451	1
mmu-mir-409	59.0463	0.122648	0.285916	0.428964	0.66795	1
piC75	63685.7	0.0262093	0.0610259	0.429477	0.667576	1
mmu-mir-12202	0.237148	-0.817255	1.89564	-0.431124	0.666378	1
piC186	142082	0.0251621	0.0582662	0.431848	0.665852	1
mmu-mir-24-1	378.525	-0.0461639	0.106523	-0.433369	0.664747	1
piC108	86069.6	-0.0258256	0.0594058	-0.434732	0.663757	1
piC82	15544.7	0.0220346	0.050664	0.434916	0.663624	1
mmu-mir-122	1.32073	0.562134	1.28944	0.435951	0.662872	1
mmu-mir-3109	0.667597	-0.503283	1.14467	-0.439677	0.660171	1
mmu-mir-7017	0.237237	0.902025	2.05111	0.439774	0.6601	1
piC134	193678	0.0235873	0.0532023	0.443351	0.657512	1
piC112	30319.7	-0.0278036	0.0626656	-0.443682	0.657272	1
mmu-mir-5114	3.54442	-0.24811	0.557504	-0.445037	0.656293	1
mmu-mir-1193	1.39798	-0.401924	0.902235	-0.445475	0.655976	1
mmu-mir-139	19.4736	-0.0977141	0.218641	-0.446917	0.654935	1
mmu-mir-466o	5.3834	-0.166759	0.371813	-0.448502	0.653791	1
mmu-mir-3084-1	26.7643	-0.0794365	0.176913	-0.449015	0.653421	1
mmu-mir-3084-2	26.7643	-0.0794365	0.176913	-0.449015	0.653421	1
mmu-mir-365-1	40.2424	-0.0677608	0.150815	-0.449297	0.653218	1
mmu-mir-592	1.33379	0.34668	0.7685	0.451112	0.651909	1
mmu-mir-6940	0.45352	0.602422	1.33099	0.452611	0.650829	1
piC3	6613.97	-0.029306	0.0647364	-0.452697	0.650767	1
mmu-mir-96	18.0516	-0.12216	0.269163	-0.453851	0.649936	1
mmu-mir-3470b	4242.28	0.0334939	0.0737912	0.453902	0.6499	1
SerGGA	0.643387	-0.52123	1.1473	-0.454309	0.649606	1
mmu-mir-1983	12.135	-0.123835	0.272408	-0.454592	0.649403	1
mmu-mir-496a	10.1004	-0.169483	0.372438	-0.455064	0.649063	1
mmu-mir-7059	0.660759	0.553266	1.21371	0.455845	0.648501	1
piC175	79285.6	0.0266189	0.0580957	0.45819	0.646816	1
mmu-mir-488	4.21702	0.262843	0.573509	0.458306	0.646733	1
mmu-mir-669a-1	123.589	-0.052122	0.113536	-0.459081	0.646176	1
mmu-mir-669a-4	123.589	-0.052122	0.113536	-0.459081	0.646176	1
mmu-mir-669a-5	123.589	-0.052122	0.113536	-0.459081	0.646176	1
mmu-mir-669a-6	123.589	-0.052122	0.113536	-0.459081	0.646176	1
mmu-mir-669a-7	123.589	-0.052122	0.113536	-0.459081	0.646176	1
mmu-mir-669a-8	123.589	-0.052122	0.113536	-0.459081	0.646176	1
mmu-mir-669a-9	123.589	-0.052122	0.113536	-0.459081	0.646176	1
mmu-mir-669a-10	123.589	-0.052122	0.113536	-0.459081	0.646176	1
mmu-mir-669a-11	123.589	-0.052122	0.113536	-0.459081	0.646176	1
mmu-mir-669a-12	123.589	-0.052122	0.113536	-0.459081	0.646176	1
mmu-mir-669a-2	123.589	-0.052122	0.113536	-0.459081	0.646176	1
piC57	34368.6	0.0220417	0.0479099	0.460065	0.64547	1
PheGAA	109.71	-0.0813473	0.175602	-0.463249	0.643186	1
piC19	41807.5	-0.0287846	0.0621166	-0.463397	0.64308	1
mmu-mir-7042	1.01772	-0.431811	0.931557	-0.463537	0.642979	1
piC178	168330	-0.03573	0.0769324	-0.464433	0.642338	1
piC20	619644	-0.0261831	0.0560144	-0.467435	0.640189	1
piC122	50438.1	0.0322862	0.068395	0.472055	0.636887	1
mmu-mir-872	983.648	0.0302113	0.0638723	0.472996	0.636216	1
mmu-mir-1960	0.635263	-0.629057	1.3291	-0.473294	0.636003	1
piC127	121923	0.0234648	0.0493316	0.475656	0.63432	1
mmu-mir-7224	0.526415	0.58357	1.22289	0.477204	0.633217	1
mmu-mir-217	1.4573	0.386339	0.80766	0.478344	0.632405	1
piC31	29383	0.0227946	0.0471711	0.483233	0.62893	1
mmu-mir-3077	0.72825	0.527013	1.08813	0.484328	0.628153	1
mmu-mir-7669	0.180329	-1.1369	2.343	-0.485235	0.62751	1
mmu-mir-879	38.7185	0.102286	0.207886	0.49203	0.622698	1
mmu-mir-6915	0.266757	0.928858	1.88508	0.492743	0.622194	1
mmu-mir-379	21.0177	0.144776	0.292362	0.495193	0.620464	1
mmu-let-7b	974.237	-0.0446814	0.0900338	-0.496274	0.619701	1
mmu-mir-6358	1.50368	-0.366589	0.737059	-0.497367	0.61893	1
mmu-mir-30e	14831.8	0.023932	0.0477522	0.501169	0.616252	1
mmu-mir-99a	704.832	-0.054777	0.109206	-0.501595	0.615952	1
mmu-mir-483	3.21694	0.23772	0.472092	0.503545	0.614581	1
ArgACG	185.336	-0.142424	0.282627	-0.503927	0.614312	1
mmu-mir-706	0.565575	-0.589923	1.16951	-0.504421	0.613965	1
piC115	231561	-0.0285546	0.0564117	-0.506182	0.612729	1
mmu-mir-434	701.647	0.127614	0.25052	0.509398	0.610473	1
mmu-mir-370	2.28317	-0.324551	0.637031	-0.509474	0.61042	1
mmu-mir-101b	866.784	-0.0323382	0.0634579	-0.5096	0.610332	1
mmu-mir-6412	0.799478	0.511659	1.00079	0.511254	0.609173	1
mmu-mir-6970	0.956008	-0.472561	0.920253	-0.513512	0.607593	1
mmu-mir-7667	0.3136	-0.814021	1.57535	-0.516724	0.605349	1
piC9	11014.4	0.03817	0.0737684	0.51743	0.604856	1
LysCTT	11343.2	0.0585246	0.11305	0.517688	0.604676	1
piC167	123214	0.0290652	0.0560354	0.518694	0.603974	1
mmu-mir-1936	0.237155	0.993286	1.91486	0.518724	0.603953	1
mmu-mir-199b	2169.77	-0.0446533	0.0859472	-0.519543	0.603382	1
mmu-mir-467e	59.1537	-0.0666848	0.127696	-0.522216	0.60152	1
mmu-mir-466c-1	98.7143	-0.0570181	0.109105	-0.5226	0.601253	1
mmu-mir-466c-2	98.7143	-0.0570181	0.109105	-0.5226	0.601253	1
mmu-mir-466c-3	98.7143	-0.0570181	0.109105	-0.5226	0.601253	1
mmu-mir-1298	0.226138	1.16898	2.2304	0.524115	0.600198	1
mmu-mir-218-2	48.9248	-0.0799854	0.152182	-0.525592	0.599172	1
mmu-mir-5621	0.294455	-0.897397	1.7028	-0.527012	0.598185	1
mmu-mir-5710	0.199426	1.21882	2.30174	0.529521	0.596444	1
mmu-mir-1249	17.2505	0.156052	0.294204	0.53042	0.595821	1
mmu-mir-143	114805	-0.0390987	0.073532	-0.531723	0.594918	1
mmu-mir-411	1108.57	0.14298	0.268679	0.532158	0.594616	1
piC184	4939.53	-0.0545821	0.102538	-0.532312	0.59451	1
mmu-mir-216a	0.625193	0.637895	1.19562	0.533527	0.593669	1
piC130	275827	0.0260527	0.0487596	0.534309	0.593128	1
mmu-mir-6967-1	0.314893	0.812822	1.5137	0.536978	0.591283	1
mmu-mir-6967-2	0.314893	0.812822	1.5137	0.536978	0.591283	1
mmu-mir-328	363.433	-0.0327293	0.0609216	-0.537237	0.591104	1
piC28	69890.1	-0.0283731	0.0526994	-0.538395	0.590304	1
piC84	484359	-0.0310954	0.0577032	-0.538886	0.589966	1
piC109	7079.86	-0.0318845	0.0591492	-0.539051	0.589851	1
mmu-mir-667	6.33993	0.212315	0.393858	0.539066	0.589841	1
mmu-mir-7008	0.506542	0.656296	1.21616	0.539645	0.589442	1
mmu-mir-3073b	6.75562	0.188262	0.348664	0.539954	0.589229	1
mmu-mir-466b-8	91.4646	-0.060208	0.111335	-0.540782	0.588658	1
mmu-mir-466e	91.4646	-0.060208	0.111335	-0.540782	0.588658	1
mmu-mir-3087	0.315835	0.863422	1.59372	0.541764	0.587981	1
mmu-mir-5128	8.67756	0.175981	0.323562	0.543887	0.586519	1
piC86	11374.8	-0.0357349	0.065463	-0.545878	0.58515	1
mmu-mir-3091	0.333054	0.872355	1.59349	0.547448	0.584071	1
mmu-mir-187	5.3779	0.215988	0.394184	0.547938	0.583734	1
mmu-mir-1981	170.062	0.0629059	0.114288	0.550415	0.582035	1
mmu-mir-19a	350.188	0.0397268	0.0720747	0.551188	0.581505	1
mmu-mir-9-3	255.584	0.0436919	0.0791585	0.551955	0.580979	1
piC206	195847	0.0280518	0.0506928	0.553369	0.580011	1
mmu-mir-546	2.53989	-0.350529	0.62849	-0.557732	0.577028	1
mmu-mir-365-2	40.9088	-0.0857174	0.153498	-0.558425	0.576554	1
mmu-mir-505	1.97927	-0.361518	0.644557	-0.560877	0.574881	1
piC11	21486.6	-0.0368303	0.0655191	-0.562131	0.574027	1
mmu-mir-12187	0.276755	-1.12068	1.99235	-0.562493	0.57378	1
mmu-mir-682	1.13308	-0.518407	0.919711	-0.563664	0.572983	1
mmu-mir-7a-1	45.6768	0.0849107	0.150423	0.56448	0.572427	1
mmu-mir-670	67.1034	-0.109959	0.194692	-0.564786	0.572219	1
mmu-mir-181b-2	770.291	-0.0493711	0.0873136	-0.565446	0.57177	1
mmu-mir-130b	183.817	0.0475451	0.0837334	0.567815	0.570161	1
mmu-mir-669m-1	8.32643	-0.182527	0.321191	-0.568282	0.569843	1
mmu-mir-199a-1	2518	-0.049234	0.0866037	-0.568498	0.569697	1
mmu-mir-486a	4463.71	-0.105648	0.185642	-0.569097	0.56929	1
mmu-mir-34b	7503.15	0.0315559	0.055389	0.569714	0.568871	1
mmu-mir-669m-2	8.37584	-0.181102	0.317423	-0.570539	0.568312	1
mmu-mir-6399	0.600507	0.708255	1.23815	0.572026	0.567305	1
mmu-mir-486b	4451.64	-0.106261	0.185699	-0.572222	0.567172	1
mmu-mir-12194	0.632216	0.627167	1.09285	0.57388	0.566049	1
mmu-mir-199a-2	2536.28	-0.0501248	0.0868995	-0.576813	0.564066	1
mmu-mir-369	13.2393	0.212451	0.367836	0.577569	0.563555	1
mmu-mir-30c-2	3319.19	0.0578191	0.0998413	0.57911	0.562515	1
mmu-mir-758	0.62982	0.724129	1.24429	0.581961	0.560593	1
mmu-mir-574	31.7427	-0.114048	0.195203	-0.584257	0.559048	1
mmu-mir-155	12.5533	-0.195653	0.334623	-0.584697	0.558752	1
mmu-mir-210	101.086	0.0766264	0.130853	0.58559	0.558151	1
piC81	252617	-0.0325124	0.0553421	-0.58748	0.556882	1
piC124	11951.7	-0.0402111	0.0676882	-0.594064	0.552469	1
mmu-mir-92b	617.044	-0.0450092	0.0757108	-0.594489	0.552185	1
mmu-mir-31	68.918	-0.0657191	0.110429	-0.595123	0.551761	1
piC190	3485.77	-0.0394944	0.0660496	-0.59795	0.549873	1
mmu-mir-377	6.50961	-0.251868	0.420482	-0.598999	0.549173	1
mmu-mir-7070	0.171278	1.56595	2.61185	0.599555	0.548803	1
mmu-mir-1187	0.934699	0.588678	0.98063	0.600306	0.548302	1
mmu-mir-6920	1.17871	0.503913	0.836268	0.602573	0.546793	1
mmu-mir-7216	48.7244	0.107965	0.177426	0.608505	0.542852	1
mmu-mir-673	1.19344	-0.534586	0.877637	-0.60912	0.542445	1
piC164	2269.26	0.117622	0.193098	0.609131	0.542438	1
mmu-mir-21a	7712.74	0.0656288	0.107493	0.610541	0.541504	1
piC10	19599.8	-0.03668	0.0600205	-0.611124	0.541117	1
mmu-mir-742	70.2731	-0.0846284	0.138333	-0.611774	0.540687	1
mmu-mir-425	1465.82	-0.0470049	0.0764964	-0.614472	0.538903	1
mmu-mir-3100	0.287797	-1.13651	1.84884	-0.614712	0.538745	1
mmu-mir-6906	0.388699	-0.90456	1.4707	-0.615053	0.53852	1
mmu-mir-295	19.0465	0.145971	0.236654	0.616813	0.537358	1
mmu-mir-1955	0.762867	0.673386	1.08982	0.617886	0.536651	1
mmu-mir-126a	5150.61	-0.0555952	0.0897892	-0.619175	0.535801	1
mmu-mir-5098	614.44	-0.0505284	0.0814864	-0.620083	0.535203	1
mmu-mir-6956	1.04156	-0.532566	0.855912	-0.622221	0.533797	1
mmu-mir-294	4.73463	0.290779	0.465209	0.62505	0.531938	1
mmu-mir-338	33.98	-0.111883	0.178699	-0.626093	0.531254	1
ThrAGT	229.81	-0.110431	0.176254	-0.626546	0.530957	1
mmu-mir-30c-1	3298.37	0.0632409	0.100458	0.629523	0.529006	1
piC1	1726.69	0.0415928	0.0660489	0.629727	0.528873	1
mmu-mir-219b	0.240533	1.29795	2.05848	0.630536	0.528344	1
mmu-mir-136	299.191	0.1692	0.267254	0.633105	0.526665	1
mmu-mir-5107	0.518427	0.890182	1.39611	0.637617	0.523723	1
piC83	299913	-0.0407708	0.0637671	-0.63937	0.522582	1
piC111	422928	-0.0371181	0.0576815	-0.643501	0.519899	1
piC187	33533.1	0.0414885	0.0644163	0.644069	0.519531	1
mmu-mir-466m	1.06434	-0.567921	0.879142	-0.645994	0.518283	1
mmu-mir-191	31740.2	0.0279	0.0429775	0.649178	0.516224	1
mmu-mir-466b-2	93.2055	-0.0715686	0.110008	-0.650577	0.51532	1
mmu-mir-466n	12.4088	0.165442	0.253402	0.652882	0.513832	1
mmu-mir-3086	3.61765	0.364509	0.55626	0.655285	0.512285	1
mmu-mir-3473d	6.68998	-0.230008	0.349117	-0.658827	0.510007	1
mmu-mir-7234	3107.75	-0.0370135	0.0559772	-0.661224	0.508469	1
mmu-mir-193a	12.1395	-0.204411	0.309002	-0.661519	0.508279	1
mmu-mir-8112	2.61407	-0.312203	0.470008	-0.664251	0.50653	1
mmu-mir-466b-1	93.5485	-0.0725917	0.109203	-0.66474	0.506217	1
mmu-mir-466b-4	93.5485	-0.0725917	0.109203	-0.66474	0.506217	1
mmu-mir-466b-5	93.5485	-0.0725917	0.109203	-0.66474	0.506217	1
mmu-mir-466b-6	93.5485	-0.0725917	0.109203	-0.66474	0.506217	1
mmu-mir-466b-7	93.5485	-0.0725917	0.109203	-0.66474	0.506217	1
mmu-mir-214	73.836	-0.0851902	0.127913	-0.666003	0.505409	1
mmu-mir-3097	1.52415	0.573374	0.860616	0.666237	0.50526	1
piC137	14725.7	-0.0381607	0.057072	-0.66864	0.503725	1
mmu-mir-153	8.32281	0.235863	0.350311	0.673294	0.50076	1
mmu-mir-19b-2	1242.72	0.0376457	0.0558323	0.674263	0.500144	1
piC51	287376	0.037172	0.0550558	0.675169	0.499568	1
AlaCGC	520.721	0.128364	0.189714	0.676619	0.498648	1
mmu-mir-466a	89.6925	-0.0752298	0.111172	-0.676697	0.498598	1
piC106	4744.97	0.039048	0.0575232	0.678821	0.497251	1
mmu-mir-374b	20.8035	0.150953	0.221928	0.680191	0.496383	1
mmu-mir-3475	13.4561	-0.199162	0.292626	-0.680602	0.496123	1
piC93	11375.6	0.0393392	0.0574937	0.684235	0.493827	1
mmu-mir-208a	0.517667	0.874993	1.27844	0.684423	0.493708	1
mmu-mir-493	0.514081	-0.802206	1.16285	-0.689863	0.490281	1
mmu-mir-181b-1	745.184	-0.061976	0.0891511	-0.695179	0.486943	1
piC133	11690.2	0.0585122	0.0836034	0.699878	0.484003	1
mmu-mir-19b-1	1234.03	0.0394794	0.0563698	0.700365	0.4837	1
mmu-mir-297a-1	4.28462	0.316333	0.450461	0.702243	0.482528	1
mmu-mir-23b	294.773	-0.0677339	0.0963115	-0.703279	0.481882	1
mmu-mir-5619	0.289439	-1.29601	1.81878	-0.712567	0.476113	1
mmu-mir-125b-1	1819.53	-0.0623319	0.0872943	-0.714043	0.4752	1
mmu-mir-1191b	1.32976	-0.550017	0.768764	-0.715455	0.474328	1
mmu-mir-7240	0.670334	0.916544	1.27645	0.718044	0.47273	1
mmu-mir-7225	0.477334	-1.02785	1.42801	-0.719783	0.471659	1
mmu-mir-5625	0.278576	-1.41483	1.962	-0.721114	0.47084	1
mmu-mir-3547	0.712984	0.831608	1.15117	0.722404	0.470046	1
mmu-mir-26a-2	20752.9	-0.0564636	0.077722	-0.726481	0.467544	1
mmu-mir-26a-1	20749.5	-0.0565618	0.0777444	-0.727536	0.466898	1
piC174	363825	-0.0460781	0.0632197	-0.728856	0.46609	1
piC154	20588	0.0362996	0.0497499	0.729642	0.465609	1
SerCGA	17.8222	-0.16017	0.219422	-0.729966	0.465411	1
piC139	87261.3	0.0398793	0.054514	0.731542	0.464448	1
mmu-mir-7647	0.542957	-0.893562	1.22123	-0.731689	0.464358	1
mmu-mir-362	52.3639	-0.119077	0.162386	-0.733294	0.463379	1
mmu-mir-215	54.4722	0.246114	0.335485	0.733608	0.463188	1
ValTAC	523.745	-0.0871756	0.11881	-0.733739	0.463108	1
piC21	5117.51	-0.048591	0.0660313	-0.735878	0.461805	1
mmu-mir-669b	7.20809	-0.255175	0.344467	-0.740783	0.458825	1
mmu-mir-193b	75.2782	-0.0962383	0.129831	-0.741259	0.458536	1
mmu-mir-1191a	2.22816	0.477009	0.643492	0.741281	0.458523	1
mmu-mir-148a	33578.2	0.0860502	0.115369	0.74587	0.455746	1
mmu-mir-7019	0.326772	1.27214	1.70472	0.746248	0.455517	1
AlaAGC	403.815	0.111484	0.149374	0.74634	0.455462	1
mmu-mir-466p	90.6233	-0.0824413	0.110064	-0.749028	0.45384	1
mmu-mir-7242	796.324	0.0615084	0.0816794	0.753047	0.451422	1
mmu-mir-1306	19.5361	0.174695	0.231443	0.75481	0.450363	1
mmu-mir-3085	10.6023	0.223046	0.290663	0.767369	0.442862	1
mmu-mir-5121	0.610157	-1.00183	1.30472	-0.767847	0.442578	1
piC23	169316	-0.0527297	0.0685553	-0.769156	0.4418	1
mmu-mir-144	87.2536	-0.156688	0.203347	-0.770546	0.440976	1
piC105	1026.83	-0.0512548	0.0664616	-0.771193	0.440592	1
mmu-mir-340	2753.36	0.0405185	0.0525002	0.771778	0.440246	1
piC100	1042.16	-0.0434462	0.0561814	-0.77332	0.439333	1
piC8	43.1914	-0.107482	0.138443	-0.776363	0.437535	1
mmu-mir-30b	1443.77	0.0588296	0.0757182	0.776955	0.437185	1
mmu-mir-3080	0.300256	-1.51116	1.94318	-0.777673	0.436762	1
mmu-mir-33	6.10344	-0.323197	0.415282	-0.778259	0.436417	1
mmu-mir-883b	149.815	-0.0749463	0.0947648	-0.790867	0.429022	1
mmu-mir-1195	95.9945	-0.10831	0.136713	-0.792248	0.428216	1
mmu-mir-5126	0.967037	0.858701	1.0807	0.794576	0.42686	1
mmu-mir-1927	0.852911	0.807144	1.01544	0.79487	0.426689	1
mmu-mir-669p-1	59.1343	-0.107373	0.134388	-0.798983	0.4243	1
mmu-mir-669p-2	59.1343	-0.107373	0.134388	-0.798983	0.4243	1
mmu-mir-190a	12.0224	0.223633	0.278994	0.80157	0.422802	1
piC136	91734.5	-0.0488173	0.0601646	-0.811396	0.417138	1
mmu-mir-330	35.7435	0.146031	0.179631	0.812949	0.416247	1
mmu-mir-380	2.28371	0.54034	0.664389	0.813289	0.416052	1
mmu-mir-652	134.398	0.129726	0.159407	0.813805	0.415756	1
mmu-mir-3072	0.406674	1.28619	1.56024	0.824353	0.409739	1
piC65	61159.7	0.0417613	0.0505797	0.825654	0.409	1
piC207	2088.73	-0.0555866	0.067161	-0.827662	0.407862	1
mmu-mir-3535	90.1789	0.103337	0.124435	0.830446	0.406287	1
mmu-mir-466f-3	6.42809	-0.278252	0.334595	-0.831607	0.405631	1
mmu-mir-223	53.312	0.162032	0.194292	0.83396	0.404304	1
mmu-mir-466f-4	1.20807	-0.636181	0.755951	-0.841564	0.400032	1
mmu-mir-30a	33344.9	0.0592615	0.0703797	0.842025	0.399774	1
mmu-mir-5122	1.46378	-0.678333	0.802704	-0.84506	0.398078	1
mmu-mir-1948	6.69692	-0.314071	0.371625	-0.845128	0.398039	1
mmu-mir-7073	0.518682	-1.08595	1.28384	-0.845863	0.397629	1
mmu-mir-5100	0.411109	-1.13439	1.33955	-0.846845	0.397082	1
ArgTCT	88.2501	-0.111265	0.131357	-0.847044	0.396971	1
mmu-mir-222	118.71	0.137312	0.161729	0.849023	0.395868	1
mmu-mir-677	29.9481	-0.137066	0.160771	-0.852554	0.393907	1
mmu-mir-465b-1	7124.47	0.194266	0.227751	0.852973	0.393674	1
mmu-mir-465b-2	7124.47	0.194266	0.227751	0.852973	0.393674	1
mmu-mir-497a	423.248	-0.0849704	0.0994654	-0.854271	0.392955	1
mmu-mir-93	1921.36	-0.0377781	0.0438078	-0.86236	0.38849	1
mmu-mir-7026	0.694257	0.968263	1.12097	0.863773	0.387713	1
mmu-mir-141	41.914	0.126601	0.146487	0.864247	0.387452	1
mmu-mir-1198	12.9556	-0.221585	0.256293	-0.864576	0.387272	1
piC169	14827.7	0.0693914	0.0802359	0.864842	0.387125	1
mmu-mir-190b	37.0909	0.136067	0.156683	0.868418	0.385166	1
mmu-mir-381	76.9282	0.225734	0.259341	0.870414	0.384074	1
AspGTC	3099.45	0.0884132	0.10138	0.872098	0.383155	1
mmu-mir-467a-1	107.075	-0.106211	0.121383	-0.875006	0.38157	1
mmu-mir-467a-2	107.075	-0.106211	0.121383	-0.875006	0.38157	1
mmu-mir-467a-3	107.075	-0.106211	0.121383	-0.875006	0.38157	1
mmu-mir-467a-4	107.075	-0.106211	0.121383	-0.875006	0.38157	1
mmu-mir-467a-5	107.075	-0.106211	0.121383	-0.875006	0.38157	1
mmu-mir-467a-6	107.075	-0.106211	0.121383	-0.875006	0.38157	1
mmu-mir-467a-7	107.075	-0.106211	0.121383	-0.875006	0.38157	1
mmu-mir-467a-8	107.075	-0.106211	0.121383	-0.875006	0.38157	1
mmu-mir-467a-9	107.075	-0.106211	0.121383	-0.875006	0.38157	1
mmu-mir-467a-10	107.075	-0.106211	0.121383	-0.875006	0.38157	1
mmu-let-7g	3625.21	-0.0418167	0.0475261	-0.879868	0.378931	1
mmu-mir-219a-2	2.26365	0.56204	0.6386	0.880112	0.378799	1
mmu-mir-125b-2	1998.58	-0.073697	0.0835637	-0.881926	0.377817	1
mmu-mir-664	22.6788	-0.167679	0.189841	-0.88326	0.377096	1
mmu-mir-7230	1205.63	0.0652079	0.0736639	0.885209	0.376044	1
mmu-mir-12198	0.718201	0.811977	0.91673	0.885732	0.375762	1
mmu-mir-5627	0.417278	-1.12031	1.26025	-0.888961	0.374024	1
piC179	145837	-0.0603741	0.0677033	-0.891745	0.372529	1
mmu-mir-1964	3.34102	-0.474503	0.531985	-0.891948	0.372421	1
mmu-mir-324	37.9983	0.147166	0.164645	0.893842	0.371406	1
mmu-mir-148b	1303.54	0.0452503	0.0503831	0.898123	0.36912	1
mmu-mir-504	3.6801	-0.419258	0.466336	-0.899048	0.368627	1
mmu-mir-466g	16.6349	-0.201626	0.224206	-0.899286	0.3685	1
mmu-mir-12199	0.527952	1.11455	1.23878	0.899719	0.36827	1
piC42	31387.4	0.0461976	0.0513446	0.899756	0.36825	1
mmu-mir-3088	2.23781	0.564838	0.625168	0.903498	0.366261	1
piC141	3523.48	-0.173168	0.191446	-0.904524	0.365718	1
mmu-mir-3970	0.659586	-1.17979	1.30358	-0.905033	0.365448	1
mmu-mir-669a-3	59.9047	-0.124445	0.136768	-0.909901	0.362875	1
mmu-mir-7236	0.371999	1.50834	1.63874	0.920428	0.357349	1
LeuCAG	9841.3	0.0790992	0.085875	0.921097	0.357	1
mmu-mir-3057	3.78288	-0.392862	0.42565	-0.92297	0.356023	1
mmu-mir-16-1	18718.2	-0.0641536	0.0689831	-0.92999	0.352376	1
mmu-mir-7221	102.773	-0.0991491	0.106582	-0.930266	0.352234	1
mmu-mir-181c	1629.74	0.0525678	0.0564776	0.930773	0.351971	1
mmu-mir-16-2	18618.3	-0.0647593	0.0692616	-0.934995	0.349791	1
mmu-mir-449b	2.81793	-0.501347	0.535162	-0.936814	0.348854	1
piC202	641718	0.0725027	0.0772539	0.938499	0.347988	1
mmu-mir-15a	702.435	0.0673571	0.0717254	0.939096	0.347681	1
mmu-mir-6928	0.44482	1.27623	1.35677	0.940635	0.346892	1
mmu-mir-704	0.35326	1.48209	1.56654	0.94609	0.344103	1
mmu-mir-135a-1	7.15166	0.395093	0.416979	0.947513	0.343377	1
mmu-mir-12189	0.654249	-1.07462	1.134	-0.947631	0.343317	1
mmu-mir-935	7.77604	-0.324728	0.341244	-0.9516	0.3413	1
mmu-mir-669f	4.21639	-0.435218	0.455785	-0.954876	0.33964	1
mmu-mir-7229	1524.61	0.0593943	0.0618986	0.959542	0.337286	1
mmu-mir-494	2.67454	-0.66544	0.689767	-0.964731	0.33468	1
mmu-mir-7222	586.713	0.0740773	0.0761528	0.972746	0.330679	1
piC205	909.827	0.0924208	0.0950086	0.972762	0.330672	1
mmu-mir-1843a	247.089	0.0826722	0.0846936	0.976133	0.328999	1
mmu-mir-466q	16.6483	-0.32362	0.331088	-0.977445	0.328349	1
mmu-mir-466d	36.4523	-0.150914	0.154079	-0.979459	0.327353	1
mmu-mir-135a-2	7.92984	0.405373	0.412958	0.981633	0.32628	1
mmu-mir-871	24153.6	-0.0352299	0.0358817	-0.981835	0.326181	1
TyrGTA	204.633	0.135604	0.138088	0.982014	0.326093	1
mmu-mir-299a	18.3708	0.290456	0.294525	0.986184	0.324043	1
mmu-mir-5099	478.147	0.058816	0.0596155	0.986589	0.323844	1
mmu-mir-92a-2	1002.1	-0.0496752	0.0500005	-0.993495	0.320469	1
LysTTT	4972.97	0.0691535	0.0689112	1.00352	0.315612	1
mmu-mir-674	20.0372	-0.231426	0.230262	-1.00506	0.31487	1
mmu-mir-6955	0.759346	-1.12959	1.11874	-1.00969	0.312642	1
mmu-mir-376a	5.6946	0.531553	0.525039	1.01241	0.311344	1
GluCTC	37178.4	0.0948047	0.0928378	1.02119	0.307166	1
mmu-mir-25	4634.19	0.0476319	0.0465137	1.02404	0.305816	1
mmu-mir-8103	1.43308	-0.745409	0.727015	-1.0253	0.305221	1
mmu-mir-7046	1.13499	1.04301	1.01203	1.03061	0.302723	1
mmu-mir-3618	1.30246	-0.937709	0.909711	-1.03078	0.302645	1
mmu-mir-676	313.889	0.0929668	0.0900678	1.03219	0.301984	1
piC138	34404.2	-0.0486432	0.0470828	-1.03314	0.301537	1
mmu-mir-28a	126.847	0.117689	0.11334	1.03837	0.299099	1
mmu-mir-3066	8.94589	0.297054	0.28599	1.03869	0.29895	1
mmu-mir-1893	0.534846	-1.30105	1.22295	-1.06386	0.287392	1
mmu-mir-6236	34.0061	0.171553	0.160988	1.06562	0.286593	1
mmu-mir-99b	1983.66	-0.105966	0.0993082	-1.06705	0.285951	1
mmu-mir-703	0.414287	-1.36199	1.27107	-1.07153	0.28393	1
mmu-mir-3473c	5.93678	-0.402436	0.371253	-1.08399	0.278368	1
mmu-mir-5626	0.712546	-1.19156	1.0968	-1.0864	0.277303	1
piC33	2801.71	0.0719898	0.0661424	1.08841	0.276415	1
piC135	130825	-0.0620053	0.0569188	-1.08936	0.275994	1
mmu-mir-300	72.4331	0.250404	0.22975	1.0899	0.275759	1
mmu-mir-669e	2.84612	0.556147	0.507756	1.09531	0.273383	1
mmu-mir-154	3.30389	0.59794	0.545232	1.09667	0.272785	1
piC80	162652	-0.0718386	0.0653987	-1.09847	0.271999	1
mmu-mir-666	1.91704	0.794809	0.721651	1.10138	0.270733	1
mmu-mir-296	167.93	0.0986433	0.0889856	1.10853	0.267632	1
mmu-mir-3074-2	5.87712	-0.416435	0.375017	-1.11044	0.266808	1
mmu-mir-7675	1.67555	-0.821556	0.734919	-1.11789	0.263615	1
mmu-mir-7043	1.23355	1.01175	0.902138	1.1215	0.262077	1
mmu-mir-186	1017.75	-0.0827019	0.073347	-1.12754	0.259513	1
piC189	98012.2	0.0658512	0.0580463	1.13446	0.256602	1
piC201	469724	0.100469	0.0882775	1.1381	0.255078	1
HisGTG	36724.8	0.0917996	0.0804661	1.14085	0.253933	1
mmu-mir-6952	1.87566	0.803027	0.702094	1.14376	0.252723	1
piC38	112205	0.0619176	0.0540795	1.14494	0.252236	1
mmu-mir-467d	104.941	-0.122645	0.106561	-1.15093	0.24976	1
mmu-mir-208b	20.7733	0.318812	0.276663	1.15235	0.249178	1
mmu-mir-8108	3.18915	0.607275	0.526194	1.15409	0.248464	1
mmu-mir-101c	16.8279	-0.263051	0.227426	-1.15664	0.247419	1
mmu-mir-3572	0.553872	-1.56912	1.35427	-1.15865	0.2466	1
AsnGTT	213.236	0.203997	0.175932	1.15953	0.246242	1
piC37	125084	0.0614212	0.0525058	1.1698	0.242082	1
mmu-mir-466k	2.88464	-0.680672	0.579869	-1.17384	0.24046	1
mmu-mir-743b	4729.79	-0.0767351	0.0651557	-1.17772	0.238909	1
mmu-mir-145b	4.65213	-0.578134	0.490728	-1.17812	0.23875	1
mmu-mir-3102	3.50118	0.615838	0.520415	1.18336	0.236667	1
mmu-mir-221	123.59	0.159773	0.135014	1.18338	0.236659	1
mmu-mir-7685	0.684108	1.47089	1.24109	1.18516	0.235956	1
mmu-mir-342	293.098	0.171381	0.144135	1.18903	0.234429	1
mmu-mir-6911	7.28537	0.376889	0.316923	1.18921	0.234357	1
mmu-mir-1843b	351.776	0.0868523	0.0729541	1.19051	0.233848	1
mmu-mir-467b	64.8024	-0.167443	0.14048	-1.19193	0.233287	1
ProTGG	978.815	0.118096	0.0990734	1.19201	0.233258	1
mmu-mir-224	6.26714	-0.436288	0.36494	-1.19551	0.231889	1
mmu-mir-465d	13.7552	-0.30926	0.258373	-1.19695	0.231326	1
mmu-mir-543	2.40586	0.776434	0.648236	1.19776	0.231009	1
mmu-mir-7218	529.767	0.132471	0.110595	1.1978	0.230994	1
piC55	2216.66	-0.112622	0.0937553	-1.20124	0.22966	1
piC76	61258.3	0.0760839	0.0632721	1.20249	0.229175	1
mmu-mir-29c	222.051	-0.163139	0.135246	-1.20624	0.227727	1
mmu-mir-375	6860.14	0.0774365	0.064024	1.20949	0.226474	1
mmu-mir-106a	0.971086	-1.21912	1.00376	-1.21455	0.224538	1
mmu-mir-455	5.16189	-0.446448	0.367479	-1.21489	0.224407	1
mmu-mir-297a-3	16.7904	-0.260411	0.214251	-1.21545	0.224195	1
mmu-mir-297a-4	16.7904	-0.260411	0.214251	-1.21545	0.224195	1
mmu-mir-5615-1	1.66443	-0.782323	0.641099	-1.22029	0.222357	1
mmu-mir-5615-2	1.66443	-0.782323	0.641099	-1.22029	0.222357	1
mmu-mir-17	296.327	-0.0762377	0.0624437	-1.2209	0.222123	1
mmu-mir-1954	46.6825	-0.212294	0.171872	-1.23519	0.216759	1
mmu-mir-3068	75.1715	-0.165344	0.133652	-1.23712	0.216042	1
piC77	21343.4	-0.0665059	0.0537193	-1.23803	0.215706	1
piC170	45329.1	0.0764556	0.0612881	1.24748	0.212222	1
mmu-mir-503	12.8649	-0.321329	0.256658	-1.25198	0.210579	1
mmu-mir-341	24.0099	0.371992	0.293459	1.26761	0.204937	1
piC194	2281.71	-0.120975	0.0953707	-1.26847	0.204629	1
mmu-mir-669c	33.7984	-0.198605	0.156218	-1.27133	0.203611	1
mmu-mir-7243	1.09815	1.23314	0.962297	1.28146	0.200034	1
mmu-mir-3074-1	8.21392	-0.399375	0.306722	-1.30208	0.192891	1
piC60	45702.7	0.0672546	0.0513716	1.30918	0.190474	1
mmu-mir-423	1313.88	-0.0788853	0.0601858	-1.3107	0.18996	1
mmu-mir-92a-1	18408.5	-0.0551237	0.0419756	-1.31323	0.189105	1
AlaTGC	1245.55	0.297152	0.225264	1.31913	0.187127	1
piC113	51.7359	-0.184929	0.139879	-1.32207	0.186146	1
ProCGG	560.473	0.131364	0.0992691	1.32331	0.185731	1
mmu-mir-301b	33.0414	0.213711	0.161332	1.32467	0.185281	1
mmu-mir-450a-1	35.5158	-0.237899	0.178895	-1.32983	0.183575	1
mmu-mir-18a	211.185	0.148145	0.111087	1.33359	0.182338	1
mmu-mir-329	8.25034	0.588204	0.439822	1.33737	0.181102	1
mmu-mir-3473a	0.420564	1.7002	1.26847	1.34036	0.180128	1
GlnTTG	3183.04	0.113793	0.0843396	1.34922	0.177266	1
mmu-mir-124-2	18.79	0.284003	0.210334	1.35025	0.176937	1
mmu-mir-532	417.114	-0.127593	0.0944599	-1.35077	0.17677	1
mmu-mir-582	85.4947	0.235574	0.173843	1.3551	0.175386	1
mmu-mir-708	7.32682	0.47634	0.349239	1.36394	0.172587	1
SeCTCA	56.5828	0.18833	0.137868	1.36601	0.171936	1
mmu-mir-28c	2.18142	0.973649	0.71269	1.36616	0.171888	1
mmu-mir-10b	180047	0.155484	0.113506	1.36983	0.170741	1
mmu-mir-297c	14.0968	-0.333201	0.241994	-1.3769	0.168543	1
mmu-mir-320	117.362	0.159412	0.115463	1.38063	0.167393	1
piC89	4896.63	0.157742	0.113384	1.39121	0.16416	1
mmu-mir-450a-2	35.395	-0.25058	0.179822	-1.39349	0.16347	1
mmu-mir-6899	0.505697	-1.59954	1.14134	-1.40145	0.161078	1
mmu-mir-6546	7.3174	-0.46619	0.331599	-1.40588	0.159759	1
mmu-mir-363	4.05547	-0.683548	0.484511	-1.4108	0.158303	1
GlyACC	35038.2	0.644805	0.453966	1.42038	0.155497	1
piC142	665.259	-0.125272	0.0878155	-1.42654	0.153713	1
mmu-mir-8111	3.02441	0.797072	0.55282	1.44183	0.14935	1
mmu-mir-1968	0.722686	-1.78793	1.23437	-1.44846	0.147488	1
mmu-mir-692-3	0.631645	-1.68667	1.16367	-1.44944	0.147216	1
mmu-mir-692-2	0.631645	-1.68667	1.16367	-1.44944	0.147216	1
mmu-mir-30d	10918.1	0.0613182	0.0420979	1.45656	0.145238	1
piC4	37515.6	-0.106744	0.0731954	-1.45834	0.144746	1
mmu-mir-3076	0.760738	-1.64333	1.12362	-1.46253	0.143595	1
mmu-mir-196a-2	53.9947	0.586563	0.39991	1.46674	0.142448	1
piC97	93149.5	0.077995	0.0527155	1.47955	0.138995	1
mmu-mir-29a	2701.97	-0.110619	0.0744884	-1.48505	0.137531	1
mmu-mir-200c	7.60601	0.48723	0.327999	1.48546	0.137422	1
mmu-mir-124-3	18.8349	0.314599	0.211774	1.48554	0.137401	1
mmu-mir-196a-1	38.2911	0.573816	0.38557	1.48823	0.136691	1
mmu-mir-463	3227.63	-0.0983632	0.065892	-1.49279	0.135491	1
mmu-mir-194-2	142.813	-0.191087	0.127928	-1.4937	0.135254	1
mmu-mir-5123	1.39227	-1.33816	0.894064	-1.49672	0.134466	1
mmu-mir-124-1	18.6912	0.317201	0.210302	1.50831	0.131475	1
ThrCGT	88.1177	-0.22495	0.148376	-1.51608	0.129498	1
mmu-mir-465c-1	12659.6	-0.0697168	0.0458848	-1.51939	0.128665	1
mmu-mir-465c-2	12659.6	-0.0697168	0.0458848	-1.51939	0.128665	1
ProAGG	1036.68	0.147208	0.0964001	1.52706	0.126747	1
mmu-mir-702	3.89274	-0.729328	0.477191	-1.52838	0.126419	1
mmu-mir-1929	0.827066	1.68704	1.0981	1.53633	0.124458	1
mmu-mir-3473h	121.421	-0.165574	0.107385	-1.54187	0.123105	1
mmu-mir-7686	7.2983	-0.808169	0.523171	-1.54475	0.122406	1
mmu-mir-12179	0.831328	-1.62654	1.05195	-1.54621	0.122054	1
mmu-mir-301a	1110.14	0.0785982	0.0504577	1.5577	0.119303	1
ThrTGT	105.503	0.217498	0.139148	1.56307	0.118035	1
mmu-let-7a-1	4988.1	0.111653	0.0705919	1.58166	0.113727	1
mmu-mir-203	1414.79	-0.106465	0.0672269	-1.58367	0.113269	1
mmu-let-7a-2	4905.12	0.112224	0.0708287	1.58445	0.113092	1
piC123	1619.43	0.113883	0.0715671	1.59128	0.111547	1
mmu-mir-466h	6.05985	-0.598215	0.373158	-1.60312	0.108909	1
TrpCCA	53.4022	0.292691	0.182274	1.60578	0.108322	1
mmu-mir-182	4615.06	0.156555	0.0964286	1.62353	0.104476	1
mmu-mir-7214	1151.14	0.177735	0.109054	1.62979	0.103146	1
mmu-mir-194-1	127.766	-0.202816	0.123531	-1.64183	0.100626	1
mmu-mir-34c	124956	0.0931548	0.0567093	1.64267	0.100451	1
mmu-mir-12188	2.63047	0.887082	0.532045	1.66731	0.0954537	1
mmu-mir-615	19.192	0.445921	0.267069	1.66969	0.0949815	1
mmu-mir-152	169.966	0.26592	0.15917	1.67067	0.0947868	1
mmu-mir-1933	1.40111	1.44342	0.861446	1.67558	0.0938208	1
mmu-mir-6989	0.499064	-1.91766	1.14347	-1.67705	0.0935336	1
mmu-mir-7083	0.925164	-1.67628	0.984768	-1.70221	0.0887163	1
mmu-mir-192	4854.68	-0.149547	0.0873134	-1.71277	0.0867554	1
mmu-mir-6913	1.05104	-1.463	0.852048	-1.71704	0.0859722	1
mmu-mir-471	475.346	-0.102021	0.0592189	-1.72278	0.0849284	1
mmu-mir-200a	134.544	-0.23658	0.136583	-1.73213	0.0832512	1
mmu-mir-140	1235.9	-0.104236	0.0599863	-1.73766	0.0822704	1
mmu-mir-147	54.8058	0.269657	0.154422	1.74623	0.0807711	1
mmu-mir-883a	1026.91	-0.11883	0.0680313	-1.7467	0.0806901	1
mmu-mir-429	412.091	-0.212466	0.119401	-1.77944	0.0751681	1
mmu-mir-125a	3786.31	-0.167873	0.0935741	-1.79401	0.0728117	1
mmu-mir-138-2	468.911	-0.191495	0.105817	-1.80969	0.0703439	1
piC214	246.837	-0.187977	0.103678	-1.81308	0.0698191	1
mmu-mir-138-1	486.282	-0.188663	0.103708	-1.81918	0.0688846	1
mmu-mir-551b	0.846947	-1.91261	1.04021	-1.83867	0.0659634	1
mmu-mir-326	34.0583	-0.318885	0.170579	-1.86943	0.0615632	1
mmu-mir-10a	5528.75	0.229971	0.122508	1.8772	0.0604912	1
mmu-mir-34a	734.099	-0.123255	0.0650577	-1.89454	0.058153	1
ArgCCG	79.3365	0.228574	0.118501	1.92887	0.0537466	1
mmu-mir-466b-3	64.3835	-0.229242	0.11841	-1.93601	0.052867	1
mmu-mir-495	1.87112	-1.46795	0.753187	-1.94898	0.0512977	1
GlnCTG	13235.8	0.126495	0.0643781	1.96487	0.0494294	1
mmu-mir-8094	0.831889	2.09039	1.05564	1.98022	0.047679	1
mmu-mir-200b	133.662	-0.269705	0.133047	-2.02714	0.0426477	1
piC212	627.966	-0.140856	0.0694596	-2.02788	0.0425722	1
mmu-mir-322	1152.47	-0.199322	0.0980968	-2.0319	0.0421642	1
piC163	7002.15	0.124516	0.060861	2.0459	0.0407659	1
mmu-mir-743a	574.748	-0.165646	0.0800597	-2.06902	0.0385438	1
piC107	3212.96	0.225859	0.106375	2.12324	0.0337341	1
mmu-mir-6933	2.01317	-1.58432	0.742632	-2.13338	0.0328933	1
piC94	8704.71	0.138105	0.0643334	2.1467	0.0318171	1
mmu-mir-133b	3.5646	-1.11119	0.510783	-2.17546	0.0295958	1
mmu-mir-1943	2.46912	-1.4694	0.674869	-2.17731	0.0294573	1
CysGCA	4017.13	0.224644	0.102485	2.19198	0.0283813	1
piC5	15474.8	0.199062	0.0897338	2.21836	0.0265303	1
mmu-mir-1946b	8.82084	0.70997	0.312605	2.27114	0.0231385	1
LeuTAA	73.2923	0.293609	0.127355	2.30545	0.0211416	1
mmu-mir-344-1	0.864893	2.43145	1.03746	2.34365	0.019096	0.947163
mmu-mir-344-2	0.864893	2.43145	1.03746	2.34365	0.019096	0.947163
piC95	1220.01	-0.199479	0.0849859	-2.3472	0.018915	0.947163
piC43	4739.91	0.152254	0.0641687	2.37272	0.0176578	0.947163
mmu-mir-6369	0.893082	-2.91038	1.22044	-2.3847	0.0170929	0.947163
ValCAC	281908	0.425228	0.173166	2.45561	0.0140646	0.872008
ValAAC	114921	0.43326	0.173795	2.49294	0.0126692	0.826832
mmu-mir-7079	1.0429	2.45475	0.980418	2.50378	0.0122875	0.826832
GlyTCC	679.468	0.22911	0.0912814	2.50994	0.0120753	0.826832
mmu-mir-501	115.329	-0.522137	0.206117	-2.5332	0.0113026	0.826832
mmu-mir-335	47.7715	-0.391448	0.149554	-2.61743	0.00885942	0.732379
mmu-mir-468	2785.18	0.145959	0.055706	2.62017	0.00878863	0.732379
mmu-mir-128-2	430.812	-0.188868	0.0707263	-2.6704	0.00757603	0.722637
mmu-mir-211	11.9327	-0.744893	0.276713	-2.69193	0.00710395	0.722637
mmu-mir-880	591.248	-0.134211	0.0490342	-2.73708	0.00619866	0.698758
piC156	908.856	0.444561	0.15368	2.89277	0.00381864	0.473511
mmu-mir-204	1613.33	-0.241473	0.0813675	-2.96768	0.00300053	0.413406
mmu-mir-145a	754.926	-0.282242	0.0920787	-3.06522	0.00217508	0.337137
mmu-mir-741	2046.62	-0.375866	0.122068	-3.07915	0.0020759	0.337137
GluTTC	27960.2	0.284127	0.0896236	3.17022	0.00152323	0.314801
mmu-mir-449c	1173.98	0.216685	0.0678566	3.19328	0.00140669	0.314801
mmu-mir-128-1	537.989	-0.21222	0.0636924	-3.33195	0.0008624	0.267344
mmu-mir-8114	13.1712	0.965854	0.274211	3.5223	0.000427823	0.176834
mmu-mir-201	721.017	-0.332709	0.087371	-3.808	0.000140093	0.0868576
mmu-mir-547	677.911	-0.409676	0.0918991	-4.45789	8.27705e-06	0.0102635
