# Supplementary material for: Intergenerational Inheritance of Hepatic Steatosis in a Mouse Model of Childhood Obesity: Potential Involvement of Germ-Line microRNAs
Source: Nutrients. 2023 Mar 1;15(5):1241. doi: 10.3390/nu15051241 (PMC10005268; doi:10.3390/nu15051241)
Supplement: Supplementary file 1 [file nutrients-15-01241-s001.zip › nutrients-2184192-sup1/Table S9.xlsx]

## Sheet: miR-201 interactions
#seedChrom	seedChromStart	seedChromEnd	interactionName	strand	seedType	maxReadNum in peak	miRNATargetPairs	structure	mfe	conservation	GENE_SYMBOL	biotype	regions	geneIds	geneDescription	entrizId	geneFunction
a RNA-induced silencing complex (RISC), which recognizes target mRNAs through imperfect base pairing with the miRNA and most commonly results in translational inhibition or destabilization of the target mRNA. The RefSeq represents the predicted microRNA stem-loop. [provided by RefSeq, Sep 2009]. Sequence Note: This record represents a predicted microRNA stem-loop as defined by miRBase. Some seque…
chr8	127371699	127371706	MIMAT0000234|mmu-miR-201-5p|MIMAT0000234|miRNA|exon|26:peak10007	+	7mer-m8	28	TACTCAGTAAGGCATTGTTCTT#########CCCAGAGCACCCAGACTGAGTC	.(((((((..((...((((((.............)))))).))..))))))).	-15.7	0.003	Pard3,Pard3	protein_coding,protein_coding	cds,exon	ENSMUST00000162309|ENSMUST00000079777|ENSMUST00000160272|ENSMUST00000162907|ENSMUST00000162536|ENSMUST00000162665|ENSMUST00000026921|ENSMUST00000161355|ENSMUST00000160581|ENSMUST00000162531|ENSMUST00000162602|ENSMUST00000160766|ENSMUST00000159537|ENSMUST00000161277|ENSMUST00000160717|ENSMUST00000162456|ENSMUST00000108752|ENSMUST00000162176,ENSMUST00000160593|ENSMUST00000163021	Mus musculus par-3 family cell polarity regulator (Pard3), transcript variant 2, mRNA.	93742	NA
chr8	119401511	119401517	MIMAT0000234|mmu-miR-201-5p|MIMAT0000234|miRNA|exon|26:peak10242	+	6mer	37	TACTCAGTAAGGCATTGTTCTT#########GCTGTCTGAGTG	(((((((...(((..................)))..)))))))	-9.3	0.926	Mlycd,Mlycd	protein_coding,protein_coding	cds,exon	ENSMUST00000098367,ENSMUST00000145121	Mus musculus malonyl-CoA decarboxylase (Mlycd), mRNA.	56690	n/a
chr8	117702011	117702017	MIMAT0000234|mmu-miR-201-5p|MIMAT0000234|miRNA|exon|26:peak10271	+	6mer	10	TACTCAGTAAGGCATTGTTCTT#########TGAGCCCGTTTGCCTCTGAGTC	.((((((..(((((..((((............)))).....))))))))))).	-15.7	0.02	Hsd17b2	protein_coding	cds	ENSMUST00000034304	Mus musculus hydroxysteroid (17-beta) dehydrogenase 2 (Hsd17b2), mRNA.	15486	n/a
chr8	117411286	117411293	MIMAT0000234|mmu-miR-201-5p|MIMAT0000234|miRNA|exon|26:peak10290	+	7mer-A1	12	TACTCAGTAAGGCATTGTTCTT#########AAGAAAGTCCTGAGTA	(((((((...(((....(((((.........))))).))))))))))	-7.9	0.907	Cmip	protein_coding	cds	ENSMUST00000166750|ENSMUST00000095172	Mus musculus c-Maf inducing protein (Cmip), transcript variant 1, mRNA.	74440	NA
chr8	109996814	109996820	MIMAT0000234|mmu-miR-201-5p|MIMAT0000234|miRNA|exon|26:peak10463	+	6mer	54	TACTCAGTAAGGCATTGTTCTT#########GACGGGCTGGTGAAGCTGAGTC	.(((((((....((((((((..............)))).))))..))))))).	-11.2	1	Tat	protein_coding	cds	ENSMUST00000001720	Mus musculus tyrosine aminotransferase (Tat), mRNA.	234724	This gene encodes a liver-specific mitochondrial enzyme that catalyzes the conversion of L-tyrosine into p-hydroxyphenylpyruvate. Regulated by glucocorticoid and polypeptide hormones, this gene's expression is affected by deletion of a regulatory region near the albino locus on chromosome 7. Mutations in this gene cause tyrosinemia type II in humans. [provided by RefSeq, Mar 2010]. Sequence Note:…
chr8	109993939	109993945	MIMAT0000234|mmu-miR-201-5p|MIMAT0000234|miRNA|exon|26:peak10471	+	6mer	108	TACTCAGTAAGGCATTGTTCTT#########TCTACAGGACATTGGCTGAGTC	.(((((((....((.((((((...............)))))).))))))))).	-12.9	0.949	Tat	protein_coding	cds	ENSMUST00000001720|ENSMUST00000143741	Mus musculus tyrosine aminotransferase (Tat), mRNA.	234724	This gene encodes a liver-specific mitochondrial enzyme that catalyzes the conversion of L-tyrosine into p-hydroxyphenylpyruvate. Regulated by glucocorticoid and polypeptide hormones, this gene's expression is affected by deletion of a regulatory region near the albino locus on chromosome 7. Mutations in this gene cause tyrosinemia type II in humans. [provided by RefSeq, Mar 2010]. Sequence Note:…
chr8	106668691	106668697	MIMAT0000234|mmu-miR-201-5p|MIMAT0000234|miRNA|exon|26:peak10585	+	6mer	37	TACTCAGTAAGGCATTGTTCTT#########CTTTCAGCTCCTTCCCTGAGTG	(((((((.((((..(((..................)))..))))..)))))))	-9.7	0	Cdh1	protein_coding	utr3	ENSMUST00000000312|ENSMUST00000167688	Mus musculus cadherin 1 (Cdh1), mRNA.	12550	n/a
chr8	106164633	106164639	MIMAT0000234|mmu-miR-201-5p|MIMAT0000234|miRNA|exon|26:peak10595	+	6mer	18	TACTCAGTAAGGCATTGTTCTT#########ACCTGAGTG	(((((((..........................)))))))	-4.9	0.309	Pla2g15	protein_coding	utr3	ENSMUST00000034377	Mus musculus phospholipase A2, group XV (Pla2g15), mRNA.	192654	n/a
chr8	105913469	105913476	MIMAT0000234|mmu-miR-201-5p|MIMAT0000234|miRNA|exon|26:peak10625	+	7mer-A1	25	TACTCAGTAAGGCATTGTTCTT#########GGCACACCTGAGTA	(((((((....((...................))....)))))))	-7.8	0.856	Pskh1	protein_coding	cds	ENSMUST00000049699	Mus musculus protein serine kinase H1 (Pskh1), mRNA.	244631	n/a
chr8	104125587	104125594	MIMAT0000234|mmu-miR-201-5p|MIMAT0000234|miRNA|exon|26:peak10793	+	7mer-A1	22	TACTCAGTAAGGCATTGTTCTT#########GGGAGAAAGTCTCTGAGTA	(((((((..((((.((.((((..........)))).)).)))))))))))	-13.4	0.567	Cdh5	protein_coding	cds	ENSMUST00000034339	Mus musculus cadherin 5 (Cdh5), mRNA.	12562	NA
chr8	90887295	90887301	MIMAT0000234|mmu-miR-201-5p|MIMAT0000234|miRNA|exon|26:peak10981	+	6mer	51	TACTCAGTAAGGCATTGTTCTT#########CCGTAACTACCCCCCCTGAGTC	.((((((...((....((((.............).)))...))...)))))).	-6.7	0	Chd9	protein_coding	intron	ENSMUST00000048665|ENSMUST00000109614	Mus musculus chromodomain helicase DNA binding protein 9 (Chd9), mRNA.	109151	NA
chr8	88749923	88749930	MIMAT0000234|mmu-miR-201-5p|MIMAT0000234|miRNA|exon|26:peak10990	+	7mer-m8	7	TACTCAGTAAGGCATTGTTCTT#########GCACTGAGTT	.(((((((...((..................))))))))).	-7.4	0.001	Cyld	protein_coding	utr3	ENSMUST00000043526|ENSMUST00000109626|ENSMUST00000098519	Mus musculus cylindromatosis (turban tumor syndrome) (Cyld), transcript variant 5, mRNA.	74256	This gene encodes a protein that is a member of the ubiquitin C-terminal hydrolase subfamily of the deubiquitinating enzyme family. Members of this family catalyze the removal of ubiquitin from a substrate or another ubiquitin molecule and thereby play important roles in regulating signaling pathways, recycling ubiquitin and regulating protein stability. This protein removes ubiquitin from K-63-l…
chr8	88747545	88747551	MIMAT0000234|mmu-miR-201-5p|MIMAT0000234|miRNA|exon|26:peak10991	+	6mer	44	TACTCAGTAAGGCATTGTTCTT#########CATGTCTGTACTTTGCTGAGTT	.(((((((((((.((.......................)).))))))))))).	-12	0.009	Cyld	protein_coding	utr3	ENSMUST00000043526|ENSMUST00000109626|ENSMUST00000098519	Mus musculus cylindromatosis (turban tumor syndrome) (Cyld), transcript variant 5, mRNA.	74256	This gene encodes a protein that is a member of the ubiquitin C-terminal hydrolase subfamily of the deubiquitinating enzyme family. Members of this family catalyze the removal of ubiquitin from a substrate or another ubiquitin molecule and thereby play important roles in regulating signaling pathways, recycling ubiquitin and regulating protein stability. This protein removes ubiquitin from K-63-l…
chr8	88227589	88227595	MIMAT0000234|mmu-miR-201-5p|MIMAT0000234|miRNA|exon|26:peak11014	+	6mer	28	TACTCAGTAAGGCATTGTTCTT#########TGGCTTTTTGGCACTCTGAGTG	(((((((...(.((.....((...........)).....)).)...)))))))	-8.2	0.024	Papd5	protein_coding	intron	ENSMUST00000066748|ENSMUST00000119033|ENSMUST00000118952	Mus musculus PAP associated domain containing 5 (Papd5), transcript variant 2, mRNA.	214627	NA
chr8	85087261	85087267	MIMAT0000234|mmu-miR-201-5p|MIMAT0000234|miRNA|exon|26:peak11119	+	6mer	33	TACTCAGTAAGGCATTGTTCTT#########ATAATCCCCGGAGCCCTGAGTT	.((((((...(((.(((......................))).))))))))).	-9.7	0.664	Man2b1	protein_coding	cds	ENSMUST00000034121	Mus musculus mannosidase 2, alpha B1 (Man2b1), mRNA.	17159	NA
chr8	72147210	72147216	MIMAT0000234|mmu-miR-201-5p|MIMAT0000234|miRNA|exon|26:peak11314	+	6mer	7	TACTCAGTAAGGCATTGTTCTT#########GAGACCCGAGCTGAGTT	.(((((((..((....((.(((.........)))))))..))))))).	-10.5	0.835	Tpm4	protein_coding	cds	ENSMUST00000003575	Mus musculus tropomyosin 4 (Tpm4), mRNA.	326618	n/a
chr8	71545306	71545312	MIMAT0000234|mmu-miR-201-5p|MIMAT0000234|miRNA|exon|26:peak11338	+	6mer	18	TACTCAGTAAGGCATTGTTCTT#########GTGAGTGACGTGAAGCTGAGTG	((((((((...((.((((((.............)))))).))...))))))))	-10.8	0.938	Mvb12a	protein_coding	cds	ENSMUST00000034272	Mus musculus multivesicular body subunit 12A (Mvb12a), mRNA.	73711	n/a
chr8	64969001	64969007	MIMAT0000234|mmu-miR-201-5p|MIMAT0000234|miRNA|exon|26:peak11499	+	6mer	18	TACTCAGTAAGGCATTGTTCTT#########GGGGGCGAGCCTCTGAGTG	(((((((..((((.((((((((.........)))))))))))))))))))	-18.6	0.001	Tmem192	protein_coding	utr3	ENSMUST00000079896|ENSMUST00000026595	Mus musculus transmembrane protein 192 (Tmem192), transcript variant 1, mRNA.	73067	NA
chr8	43765737	43765744	MIMAT0000234|mmu-miR-201-5p|MIMAT0000234|miRNA|exon|26:peak11709	+	7mer-m8	21	TACTCAGTAAGGCATTGTTCTT#########AGGCAAAACTGAGTG	((((((((...((....................))...))))))))	-9.3	0.085	intergenic	intergenic	intergenic	intergenic	NA	NA	NA
chr8	33759617	33759623	MIMAT0000234|mmu-miR-201-5p|MIMAT0000234|miRNA|exon|26:peak11891	+	6mer	12	TACTCAGTAAGGCATTGTTCTT#########TCCCTTTTCTGACCTCTGAGTG	(((((((..(((((..........................)).))))))))))	-8	0.077	Gtf2e2	protein_coding	intron	ENSMUST00000170705|ENSMUST00000167264|ENSMUST00000171010	Mus musculus general transcription factor II E, polypeptide 2 (beta subunit) (Gtf2e2), transcript variant 2, mRNA.	68153	n/a
chr8	25657830	25657836	MIMAT0000234|mmu-miR-201-5p|MIMAT0000234|miRNA|exon|26:peak11968	+	6mer	34	TACTCAGTAAGGCATTGTTCTT#########GTTCTTTAGGAGACCCTGAGTT	.((((((...((...(.((((.................)))).))))))))).	-7	0	Whsc1l1	protein_coding	intron	ENSMUST00000136107|ENSMUST00000143445|ENSMUST00000139966|ENSMUST00000142395|ENSMUST00000084026|ENSMUST00000155861|ENSMUST00000146919	Mus musculus Wolf-Hirschhorn syndrome candidate 1-like 1 (human) (Whsc1l1), transcript variant 1, mRNA.	234135	n/a
chr8	13165586	13165593	MIMAT0000234|mmu-miR-201-5p|MIMAT0000234|miRNA|exon|26:peak12150	+	7mer-A1	6	TACTCAGTAAGGCATTGTTCTT#########CTTGGGTTCTGAGTA	(((((((.....((...................))....)))))))	-6.4	0.003	Lamp1	protein_coding	intron	ENSMUST00000033824	Mus musculus lysosomal-associated membrane protein 1 (Lamp1), mRNA.	16783	NA
chr8	13029248	13029254	MIMAT0000234|mmu-miR-201-5p|MIMAT0000234|miRNA|exon|26:peak12199	+	6mer	26	TACTCAGTAAGGCATTGTTCTT#########GATTTGCCTCCACTCCTGAGTT	.((((((..(((((.....................)))))......)))))).	-10.6	0.183	F7	protein_coding	intron	ENSMUST00000033820	Mus musculus coagulation factor VII (F7), mRNA.	14068	n/a
chr8	11805865	11805871	MIMAT0000234|mmu-miR-201-5p|MIMAT0000234|miRNA|exon|26:peak12225	+	6mer	22	TACTCAGTAAGGCATTGTTCTT#########ATCTCTGAGTG	(((((((............................)))))))	-5.4	0.135	Arhgef7	protein_coding	intron	ENSMUST00000033908|ENSMUST00000110909|ENSMUST00000098938|ENSMUST00000074856|ENSMUST00000110904	Mus musculus Rho guanine nucleotide exchange factor (GEF7) (Arhgef7), transcript variant 1, mRNA.	54126	NA
chr8	3997312	3997318	MIMAT0000234|mmu-miR-201-5p|MIMAT0000234|miRNA|exon|26:peak12305	+	6mer	22	TACTCAGTAAGGCATTGTTCTT#########GTTGGCGCTTTCTGAGTG	(((((((.(((((........................))))))))))))	-11.1	0.683	Gm7389	pseudogene	exon	ENSMUST00000181162	NA	NA	NA
chr7	142376705	142376711	MIMAT0000234|mmu-miR-201-5p|MIMAT0000234|miRNA|exon|26:peak12423	-	6mer	11	TACTCAGTAAGGCATTGTTCTT#########AAAGACAATCTGCCTGAGTG	(((((((...((.(((((.(((..........))))))))))..)))))))	-11.5	0.92	Ctsd,Ctsd,Ctsd	protein_coding,protein_coding,protein_coding	utr3,cds,intron	ENSMUST00000066401,ENSMUST00000151120,ENSMUST00000133843	Mus musculus cathepsin D (Ctsd), mRNA.	13033	n/a
chr7	141890755	141890761	MIMAT0000234|mmu-miR-201-5p|MIMAT0000234|miRNA|exon|26:peak12438	-	6mer	19	TACTCAGTAAGGCATTGTTCTT#########GACGAGTGGTATAGCCTGAGTG	(((((((((.(.((((..((...........))..)))).).))..)))))))	-8.8	0.934	Tollip	protein_coding	cds	ENSMUST00000055819|ENSMUST00000001950|ENSMUST00000151890	Mus musculus toll interacting protein (Tollip), mRNA.	54473	n/a
chr7	132567240	132567246	MIMAT0000234|mmu-miR-201-5p|MIMAT0000234|miRNA|exon|26:peak12607	-	6mer	159	TACTCAGTAAGGCATTGTTCTT#########CAGTACTTCGATTTCCTGAGTG	(((((((.(((.....((.((...........)).)).....))).)))))))	-6.7	0.999	Fgfr2,Oat	protein_coding,protein_coding	intron,cds	ENSMUST00000124096,ENSMUST00000084500	Mus musculus ornithine aminotransferase (Oat), mRNA.	18242	n/a
chr7	132236651	132236658	MIMAT0000234|mmu-miR-201-5p|MIMAT0000234|miRNA|exon|26:peak12639	-	7mer-A1	57	TACTCAGTAAGGCATTGTTCTT#########GGGAAAATCTAGCCTGAGTA	(((((((...((.(((.(((((.........))))))))))...)))))))	-8.3	0.104	Chst15,Fgfr2	protein_coding,protein_coding	utr3,intron	ENSMUST00000080215|ENSMUST00000077472,ENSMUST00000124096	Mus musculus fibroblast growth factor receptor 2 (Fgfr2), transcript variant 1, mRNA.	14183	n/a
chr7	128016238	128016244	MIMAT0000234|mmu-miR-201-5p|MIMAT0000234|miRNA|exon|26:peak12710	-	6mer	16	TACTCAGTAAGGCATTGTTCTT#########AGCAGCTCTGAGTG	(((((((...(((..((((............))))))))))))))	-8.4	0.997	intergenic	intergenic	intergenic	intergenic	NA	NA	NA
chr7	127893447	127893453	MIMAT0000234|mmu-miR-201-5p|MIMAT0000234|miRNA|exon|26:peak12715	-	6mer	243	TACTCAGTAAGGCATTGTTCTT#########TCTATCCTACTGGTGCTGAGTT	.(((((((((((......)))...............((....)))))))))).	-8.6	0.983	Vkorc1,Gm21974	protein_coding,protein_coding	cds,cds	ENSMUST00000033074|ENSMUST00000119922,ENSMUST00000126662	Mus musculus vitamin K epoxide reductase complex, subunit 1 (Vkorc1), mRNA.	27973	Vitamin K is essential for blood clotting but must be enzymatically activated. This enzymatically activated form of vitamin K is a reduced form required for the carboxylation of glutamic acid residues in some blood-clotting proteins. The product of this gene encodes the enzyme that is responsible for reducing vitamin K 2,3-epoxide to the enzymatically activated form. Fatal bleeding can be caused …
chr7	127893286	127893293	MIMAT0000234|mmu-miR-201-5p|MIMAT0000234|miRNA|exon|26:peak12716	-	7mer-m8	123	TACTCAGTAAGGCATTGTTCTT#########CAAGACCAAAAAGCACTGAGTT	.(((((((...((.(((.((((..........)))).)))...))))))))).	-10.9	0.732	Vkorc1,Vkorc1,Gm21974,Gm21974	protein_coding,protein_coding,protein_coding,protein_coding	utr3,cds,utr3,cds	ENSMUST00000033074|ENSMUST00000119922,ENSMUST00000033074|ENSMUST00000119922,ENSMUST00000126662,ENSMUST00000126662	Mus musculus vitamin K epoxide reductase complex, subunit 1 (Vkorc1), mRNA.	27973	Vitamin K is essential for blood clotting but must be enzymatically activated. This enzymatically activated form of vitamin K is a reduced form required for the carboxylation of glutamic acid residues in some blood-clotting proteins. The product of this gene encodes the enzyme that is responsible for reducing vitamin K 2,3-epoxide to the enzymatically activated form. Fatal bleeding can be caused …
chr7	127270447	127270454	MIMAT0000234|mmu-miR-201-5p|MIMAT0000234|miRNA|exon|26:peak12762	-	7mer-m8	22	TACTCAGTAAGGCATTGTTCTT#########AGGCAAACACCACTGAGTC	.(((((((..((..(((((.............)))))...))))))))).	-9.5	0.725	intergenic	intergenic	intergenic	intergenic	NA	NA	NA
chr7	127022804	127022810	MIMAT0000234|mmu-miR-201-5p|MIMAT0000234|miRNA|exon|26:peak12793	-	6mer	62	TACTCAGTAAGGCATTGTTCTT#########ACAAACACCTGTCCCCTGAGTT	.((((((...((((.((((...............))))..))))..)))))).	-9.5	0.534	Maz	protein_coding	utr3	ENSMUST00000032916	Mus musculus MYC-associated zinc finger protein (purine-binding transcription factor) (Maz), mRNA.	17188	NA
chr7	119786060	119786066	MIMAT0000234|mmu-miR-201-5p|MIMAT0000234|miRNA|exon|26:peak12986	-	6mer	30	TACTCAGTAAGGCATTGTTCTT#########GATGTTGGCTGAGTG	((((((((..((((((...............)))))).))))))))	-12.2	0.998	Eri2,Eri2,Eri2,Eri2	protein_coding,protein_coding,protein_coding,protein_coding	utr3,intron,cds,exon	ENSMUST00000033224|ENSMUST00000139192,ENSMUST00000106523|ENSMUST00000063902,ENSMUST00000150844,ENSMUST00000125595	Mus musculus exoribonuclease 2 (Eri2), mRNA.	71151	n/a
chr7	118119904	118119910	MIMAT0000234|mmu-miR-201-5p|MIMAT0000234|miRNA|exon|26:peak13035	-	6mer	27	TACTCAGTAAGGCATTGTTCTT#########ATTCCTGAGTT	.((((((.((......................)).)))))).	-4.8	0.25	Arl6ip1	protein_coding	utr3	ENSMUST00000032888	Mus musculus ADP-ribosylation factor-like 6 interacting protein 1 (Arl6ip1), mRNA.	54208	n/a
chr7	114109831	114109837	MIMAT0000234|mmu-miR-201-5p|MIMAT0000234|miRNA|exon|26:peak13109	-	6mer	11	TACTCAGTAAGGCATTGTTCTT#########TGGAGGGTCCTGAGTT	.((((((...(((....(((............)))..))))))))).	-8.1	0.057	Rras2	protein_coding	intron	ENSMUST00000069449	Mus musculus related RAS viral (r-ras) oncogene homolog 2 (Rras2), mRNA.	66922	n/a
chr7	111074488	111074495	MIMAT0000234|mmu-miR-201-5p|MIMAT0000234|miRNA|exon|26:peak13133	-	7mer-m8	6	TACTCAGTAAGGCATTGTTCTT#########TTGGAAGGAAAGGGACTGAGTT	.(((((((......((.((((............)))).)).....))))))).	-11.2	0.992	Eif4g2,Eif4g2	protein_coding,protein_coding	cds,exon	ENSMUST00000162415|ENSMUST00000161051,ENSMUST00000159465	Mus musculus eukaryotic translation initiation factor 4, gamma 2 (Eif4g2), transcript variant 1, mRNA.	13690	Translation initiation is mediated by specific recognition of the cap structure by eukaryotic translation initiation factor 4F (eIF4F), which is a cap binding protein complex that consists of three subunits: eIF4A, eIF4E and eIF4G. The protein encoded by this gene shares similarity with the C-terminal region of eIF4G, that contains the binding sites for eIF4A and eIF3; eIF4G in addition, contains…
chrX	8185587	8185593	MIMAT0000234|mmu-miR-201-5p|MIMAT0000234|miRNA|exon|26:peak1320	-	6mer	14	TACTCAGTAAGGCATTGTTCTT#########CGGAGAGTGGGCTGAGTC	.(((((((....((((.(((............))).)))).))))))).	-11.5	0.019	Ebp,Ebp	protein_coding,protein_coding	utr3,exon	ENSMUST00000033509,ENSMUST00000140011	Mus musculus phenylalkylamine Ca2+ antagonist (emopamil) binding protein (Ebp), mRNA.	13595	n/a
chr7	105748927	105748934	MIMAT0000234|mmu-miR-201-5p|MIMAT0000234|miRNA|exon|26:peak13302	-	7mer-m8	14	TACTCAGTAAGGCATTGTTCTT#########AGAGAGTCAACACTGAGTT	.(((((((..(((.....((((..........)))))))...))))))).	-9.1	0.598	Tpp1	protein_coding	cds	ENSMUST00000033184	Mus musculus tripeptidyl peptidase I (Tpp1), mRNA.	12751	n/a
chr7	101825897	101825903	MIMAT0000234|mmu-miR-201-5p|MIMAT0000234|miRNA|exon|26:peak13430	-	6mer	17	TACTCAGTAAGGCATTGTTCTT#########GGCTGTCAGGGCTGAGTG	((((((((..((((....................))))...))))))))	-10.3	0.029	Inppl1	protein_coding	intron	ENSMUST00000186316|ENSMUST00000035836|ENSMUST00000165052|ENSMUST00000185929	Mus musculus inositol polyphosphate phosphatase-like 1 (Inppl1), transcript variant 1, mRNA.	16332	NA
chr7	99848329	99848335	MIMAT0000234|mmu-miR-201-5p|MIMAT0000234|miRNA|exon|26:peak13481	-	6mer	33	TACTCAGTAAGGCATTGTTCTT#########ACATGCACCCCTTTCCTGAGTC	.((((((.((((...(((.................)))..))))..)))))).	-10.4	0.999	Spcs2	protein_coding	cds	ENSMUST00000036274	Mus musculus signal peptidase complex subunit 2 homolog (S. cerevisiae) (Spcs2), mRNA.	66624	n/a
chr7	98077102	98077109	MIMAT0000234|mmu-miR-201-5p|MIMAT0000234|miRNA|exon|26:peak13589	-	7mer-A1	27	TACTCAGTAAGGCATTGTTCTT#########ACGAGGAGGACCTTTCTGAGTA	(((((((.((((..((.(((((...........))))).)))))).)))))))	-15.2	0.857	Myo7a	protein_coding	cds	ENSMUST00000107128|ENSMUST00000107127|ENSMUST00000107122|ENSMUST00000084979	Mus musculus myosin VIIA (Myo7a), transcript variant 4, mRNA.	17921	n/a
chr7	97737561	97737567	MIMAT0000234|mmu-miR-201-5p|MIMAT0000234|miRNA|exon|26:peak13599	-	6mer	51	TACTCAGTAAGGCATTGTTCTT#########GTGGAGCCTGAGTC	.((((((.........(((((............))))))))))).	-8.2	0.81	Aqp11	protein_coding	cds	ENSMUST00000084986	Mus musculus aquaporin 11 (Aqp11), mRNA.	66333	n/a
chr7	97417374	97417380	MIMAT0000234|mmu-miR-201-5p|MIMAT0000234|miRNA|exon|26:peak13607	-	6mer	26	TACTCAGTAAGGCATTGTTCTT#########CTGAGGGATGTGCAGCTGAGTG	((((((((...(((((.(((.............))).)))))...))))))))	-17.5	0.002	Thrsp	protein_coding	cds	ENSMUST00000043077	Mus musculus thyroid hormone responsive (Thrsp), mRNA.	21835	n/a
chr7	84595134	84595140	MIMAT0000234|mmu-miR-201-5p|MIMAT0000234|miRNA|exon|26:peak13697	-	6mer	71	TACTCAGTAAGGCATTGTTCTT#########ATCTGAGTC	.((((((..........................)))))).	-5.3	0	Fah	protein_coding	intron	ENSMUST00000032865	Mus musculus fumarylacetoacetate hydrolase (Fah), mRNA.	14085	NA
chr7	80390421	80390427	MIMAT0000234|mmu-miR-201-5p|MIMAT0000234|miRNA|exon|26:peak13788	-	6mer	5	TACTCAGTAAGGCATTGTTCTT#########AGGGGCGGCCTCTCTCTGAGTC	.((((((..((((..(((((((.........)))))))))))....)))))).	-15.6	0.003	Furin,Furin	protein_coding,protein_coding	utr3,exon	ENSMUST00000107362|ENSMUST00000122232|ENSMUST00000120753,ENSMUST00000146771	Mus musculus furin (paired basic amino acid cleaving enzyme) (Furin), transcript variant 1, mRNA.	18550	NA
chr7	80351135	80351141	MIMAT0000234|mmu-miR-201-5p|MIMAT0000234|miRNA|exon|26:peak13802	-	6mer	28	TACTCAGTAAGGCATTGTTCTT#########GCCACTGGGCCTGCTCTGAGTG	(((((((..((((...((................))...))))...)))))))	-13	0	Man2a2	protein_coding	utr3	ENSMUST00000098346	Mus musculus mannosidase 2, alpha 2 (Man2a2), mRNA.	140481	n/a
chr7	79840964	79840971	MIMAT0000234|mmu-miR-201-5p|MIMAT0000234|miRNA|exon|26:peak13833	-	7mer-m8	310	TACTCAGTAAGGCATTGTTCTT#########CTTCCTGCACCATGACTGAGTT	.(((((((...(((......................)))......))))))).	-8.6	0.433	Anpep	protein_coding	cds	ENSMUST00000107392|ENSMUST00000049004	Mus musculus alanyl (membrane) aminopeptidase (Anpep), mRNA.	16790	n/a
chr7	37931476	37931482	MIMAT0000234|mmu-miR-201-5p|MIMAT0000234|miRNA|exon|26:peak14378	-	6mer	55	TACTCAGTAAGGCATTGTTCTT#########CTGTCAAGCCCTGTTCTGAGTG	(((((((..(((..(((..................)))..)))...)))))))	-11.2	0.013	intergenic	intergenic	intergenic	intergenic	NA	NA	NA
chr7	34281525	34281531	MIMAT0000234|mmu-miR-201-5p|MIMAT0000234|miRNA|exon|26:peak14425	-	6mer	25	TACTCAGTAAGGCATTGTTCTT#########GAGACAGACTACCTCCTGAGTG	(((((((..(((..((((.(((.........)))))))....))).)))))))	-10.4	0.002	4931406P16Rik	protein_coding	intron	ENSMUST00000108074|ENSMUST00000085592	Mus musculus RIKEN cDNA 4931406P16 gene (4931406P16Rik), mRNA.	233103	n/a
chr7	34220543	34220549	MIMAT0000234|mmu-miR-201-5p|MIMAT0000234|miRNA|exon|26:peak14450	-	6mer	22	TACTCAGTAAGGCATTGTTCTT#########AGGAAGGATTCTGAGTG	(((((((......(((.(((((.........))))).))).)))))))	-8.3	0.001	Gpi1	protein_coding	intron	ENSMUST00000038027	Mus musculus glucose phosphate isomerase 1 (Gpi1), mRNA.	14751	This gene encodes a member of the glucose phosphate isomerase protein family. The encoded protein has been identified as a moonlighting protein based on its ability to perform mechanistically distinct functions. In the cytoplasm, the gene product functions as a glycolytic enzyme (glucose-6-phosphate isomerase) that interconverts glucose-6-phophsate and fructose-6-phosphate. Extracellularly, the e…
chr7	26939311	26939317	MIMAT0000234|mmu-miR-201-5p|MIMAT0000234|miRNA|exon|26:peak14796	-	6mer	50	TACTCAGTAAGGCATTGTTCTT#########CTGGCCTTCCTGAGTG	(((((((.(((((.....................))))).)))))))	-14	0.234	Cyp2a22	protein_coding	cds	ENSMUST00000170227	Mus musculus cytochrome P450, family 2, subfamily a, polypeptide 22 (Cyp2a22), mRNA.	233005	n/a
chr7	25721652	25721658	MIMAT0000234|mmu-miR-201-5p|MIMAT0000234|miRNA|exon|26:peak14836	-	6mer	54	TACTCAGTAAGGCATTGTTCTT#########CTTTGCTGAGTT	.(((((((((((...................))))))))))).	-11.6	1	Hnrnpul1	protein_coding	utr3	ENSMUST00000043765	Mus musculus heterogeneous nuclear ribonucleoprotein U-like 1 (Hnrnpul1), transcript variant 2, mRNA.	232989	n/a
chr7	19657060	19657066	MIMAT0000234|mmu-miR-201-5p|MIMAT0000234|miRNA|exon|26:peak14968	-	6mer	13	TACTCAGTAAGGCATTGTTCTT#########AGTGTGGATCAGGTGCTGAGTC	.(((((((...((.(((.(((...............))).)))))))))))).	-10.7	0	Clptm1	protein_coding	intron	ENSMUST00000055242	Mus musculus cleft lip and palate associated transmembrane protein 1 (Clptm1), mRNA.	56457	NA
chr7	12993385	12993391	MIMAT0000234|mmu-miR-201-5p|MIMAT0000234|miRNA|exon|26:peak15109	-	6mer	14	TACTCAGTAAGGCATTGTTCTT#########CCTCCCGATTCTGGGCTGAGTG	((((((((..((.((((...................)))).))..))))))))	-10.7	0.999	Slc27a5,Slc27a5	protein_coding,protein_coding	cds,exon	ENSMUST00000032539|ENSMUST00000120903|ENSMUST00000133977,ENSMUST00000155192	Mus musculus solute carrier family 27 (fatty acid transporter), member 5 (Slc27a5), mRNA.	26459	NA
chr7	11248629	11248635	MIMAT0000234|mmu-miR-201-5p|MIMAT0000234|miRNA|exon|26:peak15133	-	6mer	7	TACTCAGTAAGGCATTGTTCTT#########AGAACCTGAAGTGTCTGAGTG	(((((((....((((((((((..........)))))....))))))))))))	-11	0.038	intergenic	intergenic	intergenic	intergenic	NA	NA	NA
chr7	11107847	11107853	MIMAT0000234|mmu-miR-201-5p|MIMAT0000234|miRNA|exon|26:peak15136	-	6mer	5	TACTCAGTAAGGCATTGTTCTT#########CTGAAGTGTCTGAGTG	(((((((....(((((...................))))))))))))	-8.2	0.197	intergenic	intergenic	intergenic	intergenic	NA	NA	NA
chr7	10845662	10845668	MIMAT0000234|mmu-miR-201-5p|MIMAT0000234|miRNA|exon|26:peak15138	-	6mer	5	TACTCAGTAAGGCATTGTTCTT#########CTGAAGTGTCTGAGTG	(((((((....(((((...................))))))))))))	-8.2	0.3	intergenic	intergenic	intergenic	intergenic	NA	NA	NA
chr7	141611358	141611365	MIMAT0000234|mmu-miR-201-5p|MIMAT0000234|miRNA|exon|26:peak15323	+	7mer-m8	22	TACTCAGTAAGGCATTGTTCTT#########GACTGAGTG	((((((((((((......))))..........))))))))	-7	0.783	Ap2a2	protein_coding	cds	ENSMUST00000003038	Mus musculus adaptor-related protein complex 2, alpha 2 subunit (Ap2a2), mRNA.	11772	n/a
chr7	140945289	140945295	MIMAT0000234|mmu-miR-201-5p|MIMAT0000234|miRNA|exon|26:peak15386	+	6mer	29	TACTCAGTAAGGCATTGTTCTT#########TGGTCAGTTCTGTGGCTGAGTT	.(((((((..((.((((.((............)).)))).))...))))))).	-11.7	0.973	Athl1,Athl1,Athl1	protein_coding,protein_coding,protein_coding	cds,utr3,exon	ENSMUST00000164337|ENSMUST00000079403|ENSMUST00000164580,ENSMUST00000163094,ENSMUST00000169736	Mus musculus ATH1, acid trehalase-like 1 (yeast) (Athl1), mRNA.	212974	n/a
chr7	140769702	140769709	MIMAT0000234|mmu-miR-201-5p|MIMAT0000234|miRNA|exon|26:peak15438	+	7mer-A1	750	TACTCAGTAAGGCATTGTTCTT#########GAAAACTTCTACCTGCTGAGTA	(((((((((.((....(((...............))).....)))))))))))	-10.8	0.073	Cyp2e1	protein_coding	cds	ENSMUST00000026552	Mus musculus cytochrome P450, family 2, subfamily e, polypeptide 1 (Cyp2e1), mRNA.	13106	n/a
chr7	128750282	128750288	MIMAT0000234|mmu-miR-201-5p|MIMAT0000234|miRNA|exon|26:peak15579	+	6mer	128	TACTCAGTAAGGCATTGTTCTT#########GGCTCCCAAGATGCGCTGAGTG	((((((((...(((((........................)))))))))))))	-11.6	0.022	Sec23ip	protein_coding	cds	ENSMUST00000042942	Mus musculus Sec23 interacting protein (Sec23ip), mRNA.	207352	n/a
chr7	127915470	127915476	MIMAT0000234|mmu-miR-201-5p|MIMAT0000234|miRNA|exon|26:peak15618	+	6mer	19	TACTCAGTAAGGCATTGTTCTT#########AACTCTGAGAAATACCTGAGTG	(((((((..........(((((...............)))))....)))))))	-5.4	0.833	Kat8	protein_coding	cds	ENSMUST00000033070	Mus musculus K(lysine) acetyltransferase 8 (Kat8), mRNA.	67773	n/a
chr7	127802916	127802922	MIMAT0000234|mmu-miR-201-5p|MIMAT0000234|miRNA|exon|26:peak15631	+	6mer	162	TACTCAGTAAGGCATTGTTCTT#########ATGGAGTTTCTGAGTC	.((((((.....(((................)))......)))))).	-5.9	0.925	Hsd3b7,Hsd3b7,Hsd3b7	protein_coding,protein_coding,protein_coding	cds,exon,utr3	ENSMUST00000046863|ENSMUST00000106272|ENSMUST00000106271,ENSMUST00000154987|ENSMUST00000144748|ENSMUST00000132702,ENSMUST00000106271	Mus musculus hydroxy-delta-5-steroid dehydrogenase, 3 beta- and steroid delta-isomerase 7 (Hsd3b7), transcript variant 1, mRNA.	101502	NA
chr7	127801215	127801221	MIMAT0000234|mmu-miR-201-5p|MIMAT0000234|miRNA|exon|26:peak15641	+	6mer	59	TACTCAGTAAGGCATTGTTCTT#########GTCTTTGACCTGCACCTGAGTT	.((((((..(((((..(................)..)).)))....)))))).	-9.9	0.958	Hsd3b7,Hsd3b7	protein_coding,protein_coding	exon,cds	ENSMUST00000154987|ENSMUST00000136823|ENSMUST00000144748|ENSMUST00000132702|ENSMUST00000125188|ENSMUST00000155005|ENSMUST00000124631|ENSMUST00000136597,ENSMUST00000046863|ENSMUST00000106272|ENSMUST00000139068|ENSMUST00000106271|ENSMUST00000138432	Mus musculus hydroxy-delta-5-steroid dehydrogenase, 3 beta- and steroid delta-isomerase 7 (Hsd3b7), transcript variant 1, mRNA.	101502	NA
chr7	123193328	123193335	MIMAT0000234|mmu-miR-201-5p|MIMAT0000234|miRNA|exon|26:peak15811	+	7mer-m8	38	TACTCAGTAAGGCATTGTTCTT#########GCTTTTACCTTTGCACTGAGTG	((((((((((((..........................))))...))))))))	-9.3	1	Tnrc6a	protein_coding	utr3	ENSMUST00000094053	Mus musculus trinucleotide repeat containing 6a (Tnrc6a), mRNA.	233833	This gene encodes a member of the trinucleotide repeat containing 6 protein family. The protein is highly similar to a human protein that functions in post-transcriptional gene silencing through the RNA interference (RNAi) and microRNA pathways. The human protein associates with messenger RNAs and argonaute proteins in cytoplasmic bodies known as GW-bodies or P-bodies, and inhibiting its expressi…
chr7	120904034	120904040	MIMAT0000234|mmu-miR-201-5p|MIMAT0000234|miRNA|exon|26:peak15874	+	6mer	40	TACTCAGTAAGGCATTGTTCTT#########GCGTATTTACTACCTCTGAGTC	.((((((..(((...............................))))))))).	-6.67	0.282	Eef2k	protein_coding	utr3	ENSMUST00000047875	Mus musculus eukaryotic elongation factor-2 kinase (Eef2k), transcript variant 3, mRNA.	13631	n/a
chr7	120732235	120732241	MIMAT0000234|mmu-miR-201-5p|MIMAT0000234|miRNA|exon|26:peak15877	+	6mer	15	TACTCAGTAAGGCATTGTTCTT#########AGTGGAGCTGAGTT	.(((((((....((((...............))))..))))))).	-8.3	0.961	BC030336	protein_coding	utr3	ENSMUST00000060175	Mus musculus cDNA sequence BC030336 (BC030336), mRNA.	233812	n/a
chr7	120657568	120657574	MIMAT0000234|mmu-miR-201-5p|MIMAT0000234|miRNA|exon|26:peak15880	+	6mer	45	TACTCAGTAAGGCATTGTTCTT#########ACGTCAGAGGGCTTCCTGAGTG	(((((((.(((.(.(((..................)))..).))).)))))))	-10.8	1	Uqcrc2,Uqcrc2	protein_coding,protein_coding	exon,cds	ENSMUST00000148958|ENSMUST00000131191,ENSMUST00000033176	Mus musculus ubiquinol cytochrome c reductase core protein 2 (Uqcrc2), mRNA.	67003	NA
chr7	99454930	99454936	MIMAT0000234|mmu-miR-201-5p|MIMAT0000234|miRNA|exon|26:peak16295	+	6mer	13	TACTCAGTAAGGCATTGTTCTT#########CGTGGAACCTGAGTG	(((((((.........(((((.............))))))))))))	-8.3	0.787	Gdpd5	protein_coding	cds	ENSMUST00000037528	Mus musculus glycerophosphodiester phosphodiesterase domain containing 5 (Gdpd5), mRNA.	233552	n/a
chr7	88309686	88309692	MIMAT0000234|mmu-miR-201-5p|MIMAT0000234|miRNA|exon|26:peak16420	+	6mer	31	TACTCAGTAAGGCATTGTTCTT#########ACTGGGCTGAGTG	((((((((.((.....................))..))))))))	-8.6	0.362	Ctsc	protein_coding	cds	ENSMUST00000032779	Mus musculus cathepsin C (Ctsc), mRNA.	13032	NA
chr7	81025429	81025435	MIMAT0000234|mmu-miR-201-5p|MIMAT0000234|miRNA|exon|26:peak16509	+	6mer	25	TACTCAGTAAGGCATTGTTCTT#########AAATGTCCTGAGTG	(((((((...((((((................)))))))))))))	-10.8	0.894	Zfp592	protein_coding	cds	ENSMUST00000107353	Mus musculus zinc finger protein 592 (Zfp592), mRNA.	233410	NA
chr7	79287083	79287089	MIMAT0000234|mmu-miR-201-5p|MIMAT0000234|miRNA|exon|26:peak16570	+	6mer	24	TACTCAGTAAGGCATTGTTCTT#########GATTCCAAAACCTGAGTT	.((((((...((.(((...............))).)).....)))))).	-5.6	0	Abhd2	protein_coding	intron	ENSMUST00000135333|ENSMUST00000037315	Mus musculus abhydrolase domain containing 2 (Abhd2), mRNA.	54608	n/a
chrX	139672734	139672741	MIMAT0000234|mmu-miR-201-5p|MIMAT0000234|miRNA|exon|26:peak1671	+	7mer-m8	20	TACTCAGTAAGGCATTGTTCTT#########TTTGAAAACTGAGTT	.(((((((....((...................))...))))))).	-6.9	0.949	Rnf128	protein_coding	utr3	ENSMUST00000113027|ENSMUST00000113026	Mus musculus ring finger protein 128 (Rnf128), transcript variant 1, mRNA.	66889	n/a
chrX	139610889	139610895	MIMAT0000234|mmu-miR-201-5p|MIMAT0000234|miRNA|exon|26:peak1677	+	6mer	65	TACTCAGTAAGGCATTGTTCTT#########TGCTTCCTTCTGGCTCTGAGTC	.((((((..(((((.................)))))((....))..)))))).	-8.7	0.335	Rnf128,Rnf128	protein_coding,protein_coding	cds,intron	ENSMUST00000113026,ENSMUST00000113027	Mus musculus ring finger protein 128 (Rnf128), transcript variant 1, mRNA.	66889	n/a
chr7	46078088	46078094	MIMAT0000234|mmu-miR-201-5p|MIMAT0000234|miRNA|exon|26:peak16905	+	6mer	34	TACTCAGTAAGGCATTGTTCTT#########AGTTTGACCTGAGTG	(((((((..((((...................))))...)))))))	-7.1	0.996	Nomo1	protein_coding	cds	ENSMUST00000033121	Mus musculus nodal modulator 1 (Nomo1), mRNA.	211548	NA
chr7	45630303	45630309	MIMAT0000234|mmu-miR-201-5p|MIMAT0000234|miRNA|exon|26:peak16944	+	6mer	21	TACTCAGTAAGGCATTGTTCTT#########CGAAGCGTGTCTGAGCTGAGTC	.(((((((.((((((..(((............)))..))))))..))))))).	-17.7	0.998	Rasip1	protein_coding	cds	ENSMUST00000057927	Mus musculus Ras interacting protein 1 (Rasip1), mRNA.	69903	NA
chr7	35121563	35121569	MIMAT0000234|mmu-miR-201-5p|MIMAT0000234|miRNA|exon|26:peak17098	+	6mer	38	TACTCAGTAAGGCATTGTTCTT#########GGCTGGGGGAAGGAGCTGAGTG	((((((((......((.(((((...............))))).))))))))))	-9.7	0.068	Cebpa	protein_coding	utr3	ENSMUST00000042985	Mus musculus CCAAT/enhancer binding protein (C/EBP), alpha (Cebpa), transcript variant 1, mRNA.	12606	This intronless gene encodes a transcription factor that contains a basic leucine zipper (bZIP) domain and recognizes the CCAAT motif in the promoters of target genes. The encoded protein functions in homodimers and also heterodimers with CCAAT/enhancer-binding proteins beta and gamma. Activity of this protein can modulate the expression of genes involved in cell cycle regulation as well as in bo…
chr7	27029147	27029153	MIMAT0000234|mmu-miR-201-5p|MIMAT0000234|miRNA|exon|26:peak17312	+	6mer	88	TACTCAGTAAGGCATTGTTCTT#########GCCATTCTGGCCTTCCTGAGTG	(((((((.(((((...........................))))).)))))))	-13.8	0.091	Cyp2a12	protein_coding	cds	ENSMUST00000075552	Mus musculus cytochrome P450, family 2, subfamily a, polypeptide 12 (Cyp2a12), mRNA.	13085	n/a
chr7	15295484	15295491	MIMAT0000234|mmu-miR-201-5p|MIMAT0000234|miRNA|exon|26:peak17634	+	7mer-m8	32	TACTCAGTAAGGCATTGTTCTT#########TGGGAACTGAGTT	.(((((((.........((((...........))))))))))).	-6.8	0	intergenic	intergenic	intergenic	intergenic	NA	NA	NA
chr7	11565905	11565911	MIMAT0000234|mmu-miR-201-5p|MIMAT0000234|miRNA|exon|26:peak17676	+	6mer	7	TACTCAGTAAGGCATTGTTCTT#########AGAACCTGAAGTGTCTGAGTG	(((((((....((((((((((..........)))))....))))))))))))	-11	0.144	intergenic	intergenic	intergenic	intergenic	NA	NA	NA
chr7	11449502	11449508	MIMAT0000234|mmu-miR-201-5p|MIMAT0000234|miRNA|exon|26:peak17677	+	6mer	7	TACTCAGTAAGGCATTGTTCTT#########AGAACCTGAAGTGTCTGAGTG	(((((((....((((((((((..........)))))....))))))))))))	-11	0.015	intergenic	intergenic	intergenic	intergenic	NA	NA	NA
chr7	6039328	6039334	MIMAT0000234|mmu-miR-201-5p|MIMAT0000234|miRNA|exon|26:peak17697	+	6mer	61	TACTCAGTAAGGCATTGTTCTT#########ATAATTGTCCTCTGAGTG	(((((((..(((((......................)).))))))))))	-9.1	0	intergenic	intergenic	intergenic	intergenic	NA	NA	NA
chr7	4895508	4895514	MIMAT0000234|mmu-miR-201-5p|MIMAT0000234|miRNA|exon|26:peak17728	+	6mer	6	TACTCAGTAAGGCATTGTTCTT#########AAATGAGACTCCTGAGTG	(((((((.....((((................))))......)))))))	-7.6	0.331	Isoc2a	protein_coding	utr3	ENSMUST00000125249	Mus musculus isochorismatase domain containing 2a (Isoc2a), mRNA.	664994	n/a
chr7	4412721	4412727	MIMAT0000234|mmu-miR-201-5p|MIMAT0000234|miRNA|exon|26:peak17742	+	6mer	27	TACTCAGTAAGGCATTGTTCTT#########CAACTGGGTGCTGGCCTGAGTG	(((((((...((((((.....................))))))...)))))))	-13	0.996	intergenic	intergenic	intergenic	intergenic	NA	NA	NA
chr7	3500326	3500332	MIMAT0000234|mmu-miR-201-5p|MIMAT0000234|miRNA|exon|26:peak17771	+	6mer	11	TACTCAGTAAGGCATTGTTCTT#########CCTCCTGAGTG	(((((((..(((...................))).)))))))	-7.1	0	intergenic	intergenic	intergenic	intergenic	NA	NA	NA
chr6	149015861	149015867	MIMAT0000234|mmu-miR-201-5p|MIMAT0000234|miRNA|exon|26:peak17804	-	6mer	28	TACTCAGTAAGGCATTGTTCTT#########GTCTACCTCAGCCTCCTGAGTG	(((((((..((((............................)))).)))))))	-11.1	0.099	Dennd5b	protein_coding	intron	ENSMUST00000150436|ENSMUST00000129539|ENSMUST00000111557	Mus musculus DENN/MADD domain containing 5B (Dennd5b), mRNA.	320560	NA
chr6	144302172	144302178	MIMAT0000234|mmu-miR-201-5p|MIMAT0000234|miRNA|exon|26:peak17878	-	6mer	24	TACTCAGTAAGGCATTGTTCTT#########CTACCTCTGAGTT	.((((((..(((......................))))))))).	-7.1	0.002	Sox5	protein_coding	intron	ENSMUST00000141102|ENSMUST00000149451	Mus musculus SRY (sex determining region Y)-box 5 (Sox5), transcript variant 1, mRNA.	20678	n/a
chr6	144277836	144277843	MIMAT0000234|mmu-miR-201-5p|MIMAT0000234|miRNA|exon|26:peak17879	-	7mer-m8	23	TACTCAGTAAGGCATTGTTCTT#########TACTGAGTG	(((((((((......................)))))))))	-7.9	0	Sox5	protein_coding	intron	ENSMUST00000141102|ENSMUST00000149451	Mus musculus SRY (sex determining region Y)-box 5 (Sox5), transcript variant 1, mRNA.	20678	n/a
chrY	10643195	10643202	MIMAT0000234|mmu-miR-201-5p|MIMAT0000234|miRNA|exon|26:peak18	-	7mer-A1	10	TACTCAGTAAGGCATTGTTCTT#########AGAGGAGGCTCTGAGTA	(((((((...(((.((.((((..........)))).))))))))))))	-11.8	0	intergenic	intergenic	intergenic	intergenic	NA	NA	NA
chr6	134459375	134459382	MIMAT0000234|mmu-miR-201-5p|MIMAT0000234|miRNA|exon|26:peak18045	-	7mer-m8	14	TACTCAGTAAGGCATTGTTCTT#########GATGGGTTCACTGAGTG	((((((((....((((...............)))).....))))))))	-8.8	0.999	Lrp6	protein_coding	cds	ENSMUST00000032322|ENSMUST00000111950	Mus musculus low density lipoprotein receptor-related protein 6 (Lrp6), mRNA.	16974	n/a
chr6	128489015	128489021	MIMAT0000234|mmu-miR-201-5p|MIMAT0000234|miRNA|exon|26:peak18160	-	6mer	1477	TACTCAGTAAGGCATTGTTCTT#########TCGCCTATCTAACCTCTGAGTC	.((((((..((((....................)))).........)))))).	-8.6	0.247	Pzp	protein_coding	cds	ENSMUST00000112132|ENSMUST00000032510	Mus musculus pregnancy zone protein (Pzp), mRNA.	11287	n/a
chr6	128089258	128089264	MIMAT0000234|mmu-miR-201-5p|MIMAT0000234|miRNA|exon|26:peak18182	-	6mer	17	TACTCAGTAAGGCATTGTTCTT#########CCACGTCCGGGATCCCTGAGTG	(((((((...((....(((((..................))))))))))))))	-6.7	0	Tspan9	protein_coding	intron	ENSMUST00000145940|ENSMUST00000127075|ENSMUST00000112171|ENSMUST00000032503|ENSMUST00000146268|ENSMUST00000127105|ENSMUST00000112173	Mus musculus tetraspanin 9 (Tspan9), mRNA.	109246	n/a
chr6	127127752	127127758	MIMAT0000234|mmu-miR-201-5p|MIMAT0000234|miRNA|exon|26:peak18221	-	6mer	21	TACTCAGTAAGGCATTGTTCTT#########TGAGTCTGGTTGGTGCTGAGTC	.((((((((.(((....(((............)))....)))..)))))))).	-11.3	0.003	Ccnd2	protein_coding	utr3	ENSMUST00000000188|ENSMUST00000000188	Mus musculus cyclin D2 (Ccnd2), mRNA.	12444	n/a
chr6	126838959	126838966	MIMAT0000234|mmu-miR-201-5p|MIMAT0000234|miRNA|exon|26:peak18231	-	7mer-m8	11	TACTCAGTAAGGCATTGTTCTT#########CTTCTTTAGAATGCACTGAGTC	.(((((((...(((((.(....................).)))))))))))).	-11.6	0.009	Ndufa9	protein_coding	intron	ENSMUST00000088194	Mus musculus NADH dehydrogenase (ubiquinone) 1 alpha subcomplex, 9 (Ndufa9), mRNA.	66108	NA
chr6	120959642	120959649	MIMAT0000234|mmu-miR-201-5p|MIMAT0000234|miRNA|exon|26:peak18390	-	7mer-m8	29	TACTCAGTAAGGCATTGTTCTT#########AGACTGAGTG	((((((((((((......))))...........))))))))	-6.9	0.018	Mical3	protein_coding	cds	ENSMUST00000098457|ENSMUST00000150503	Mus musculus microtubule associated monooxygenase, calponin and LIM domain containing 3 (Mical3), transcript variant 2, mRNA.	194401	NA
chr6	99157527	99157534	MIMAT0000234|mmu-miR-201-5p|MIMAT0000234|miRNA|exon|26:peak18690	-	7mer-m8	22	TACTCAGTAAGGCATTGTTCTT#########ACTGGAGAACACTGAGTG	((((((((........((((((.............))))))))))))))	-10.7	0.002	Foxp1	protein_coding	intron	ENSMUST00000075832|ENSMUST00000113326|ENSMUST00000113322|ENSMUST00000176565|ENSMUST00000176632|ENSMUST00000176850|ENSMUST00000177307|ENSMUST00000177230|ENSMUST00000113329|ENSMUST00000113324|ENSMUST00000113328|ENSMUST00000074346|ENSMUST00000177208	Mus musculus forkhead box P1 (Foxp1), transcript variant 1, mRNA.	108655	NA
chr6	90689724	90689730	MIMAT0000234|mmu-miR-201-5p|MIMAT0000234|miRNA|exon|26:peak18844	-	6mer	49	TACTCAGTAAGGCATTGTTCTT#########CCATAAACTGCAGCTCTGAGTC	.((((((....(((..(((.................))))))....)))))).	-8.7	0.833	Iqsec1	protein_coding	cds	ENSMUST00000101153|ENSMUST00000101151|ENSMUST00000189881	Mus musculus IQ motif and Sec7 domain 1 (Iqsec1), transcript variant 1, mRNA.	232227	n/a
chr6	89333018	89333024	MIMAT0000234|mmu-miR-201-5p|MIMAT0000234|miRNA|exon|26:peak18872	-	6mer	17	TACTCAGTAAGGCATTGTTCTT#########GAGGATCGACCCTGAGTG	(((((((...(((...((((((.........)))))).).)))))))))	-9.3	0.833	Plxna1	protein_coding	cds	ENSMUST00000163139|ENSMUST00000049845	Mus musculus plexin A1 (Plxna1), mRNA.	18844	NA
chr6	85901202	85901208	MIMAT0000234|mmu-miR-201-5p|MIMAT0000234|miRNA|exon|26:peak19013	-	6mer	38	TACTCAGTAAGGCATTGTTCTT#########GCTCCTTCTGGGTGGCTGAGTC	(((((((.((((......................)))))))))))........	-9.3	0.857	1700019G17Rik	protein_coding	cds	ENSMUST00000095757|ENSMUST00000159755	Mus musculus RIKEN cDNA 1700019G17 gene (1700019G17Rik), transcript variant 1, mRNA.	75541	n/a
chr6	85868041	85868047	MIMAT0000234|mmu-miR-201-5p|MIMAT0000234|miRNA|exon|26:peak19030	-	6mer	38	TACTCAGTAAGGCATTGTTCTT#########GCTCCTTCTGGGTGGCTGAGTC	(((((((.((((......................)))))))))))........	-9.3	0.987	Cml2	protein_coding	cds	ENSMUST00000045008	Mus musculus camello-like 2 (Cml2), mRNA.	93673	NA
chr6	85817639	85817645	MIMAT0000234|mmu-miR-201-5p|MIMAT0000234|miRNA|exon|26:peak19059	-	6mer	23	TACTCAGTAAGGCATTGTTCTT#########GCTCCTTCTGGGTGGCTGAGTC	(((((((.((((......................)))))))))))........	-9.3	0.985	Cml5,Gm11128	protein_coding,protein_coding	cds,intron	ENSMUST00000032074,ENSMUST00000174143	Mus musculus predicted gene 11128 (Gm11128), mRNA.	100504710	n/a
chr6	85137752	85137758	MIMAT0000234|mmu-miR-201-5p|MIMAT0000234|miRNA|exon|26:peak19069	-	6mer	5	TACTCAGTAAGGCATTGTTCTT#########GAGTCTGAGTT	.((((((............................)))))).	-5.2	0	Spr	protein_coding	utr5	ENSMUST00000045986|ENSMUST00000174769|ENSMUST00000174286	Mus musculus sepiapterin reductase (Spr), mRNA.	20751	n/a
chr6	83645202	83645208	MIMAT0000234|mmu-miR-201-5p|MIMAT0000234|miRNA|exon|26:peak19151	-	6mer	27	TACTCAGTAAGGCATTGTTCTT#########AGAGCTGAGTC	.(((((((((((......))))............))))))).	-6.9	0.002	Clec4f	protein_coding	utr3	ENSMUST00000014686	Mus musculus C-type lectin domain family 4, member f (Clec4f), mRNA.	51811	n/a
chr6	75856189	75856196	MIMAT0000234|mmu-miR-201-5p|MIMAT0000234|miRNA|exon|26:peak19225	-	7mer-m8	166	TACTCAGTAAGGCATTGTTCTT#########AAGAAACTGAGTG	((((((((.........(((((.........)))))))))))))	-7.7	0.006	intergenic	intergenic	intergenic	intergenic	NA	NA	NA
chr6	75297326	75297332	MIMAT0000234|mmu-miR-201-5p|MIMAT0000234|miRNA|exon|26:peak19233	-	6mer	13	TACTCAGTAAGGCATTGTTCTT#########ATTGCTGAGTT	.(((((((((......................))))))))).	-9.5	0.961	intergenic	intergenic	intergenic	intergenic	NA	NA	NA
chr6	71882650	71882656	MIMAT0000234|mmu-miR-201-5p|MIMAT0000234|miRNA|exon|26:peak19330	-	6mer	18	TACTCAGTAAGGCATTGTTCTT#########ACGGACCTCAGCTGAGTC	.(((((((.(((..((((.............)))).)))..))))))).	-9.8	0.994	Ptcd3,Gm22486	protein_coding,snoRNA	intron,exon	ENSMUST00000082094,ENSMUST00000116815	Mus musculus pentatricopeptide repeat domain 3 (Ptcd3), mRNA.	69956	n/a
chr6	71611868	71611874	MIMAT0000234|mmu-miR-201-5p|MIMAT0000234|miRNA|exon|26:peak19340	-	6mer	22	TACTCAGTAAGGCATTGTTCTT#########GGAGACTTGAAAATTCTGAGTG	(((((((.....((...((((..........))))...))......)))))))	-8.4	0.978	Kdm3a	protein_coding	cds	ENSMUST00000167220|ENSMUST00000065509	Mus musculus lysine (K)-specific demethylase 3A (Kdm3a), transcript variant 2, mRNA.	104263	NA
chr6	54817340	54817347	MIMAT0000234|mmu-miR-201-5p|MIMAT0000234|miRNA|exon|26:peak19484	-	7mer-m8	36	TACTCAGTAAGGCATTGTTCTT#########CTGGGCTGCTGTGCACTGAGTC	.(((((((..((((..((((.............))))))))....))))))).	-13.9	1	intergenic	intergenic	intergenic	intergenic	NA	NA	NA
chr6	51269860	51269867	MIMAT0000234|mmu-miR-201-5p|MIMAT0000234|miRNA|exon|26:peak19533	-	7mer-A1	691	TACTCAGTAAGGCATTGTTCTT#########TGAGACACTCCGACTCTGAGTA	(((((((...((.(.(((.(((..........)))))).)))....)))))))	-10.4	0.997	Mir148a,mmu-miR-148a-5p	miRNA,miRNA	exon,exon	ENSMUST00000083571,MIMAT0004617	Mus musculus microRNA 148a (Mir148a), microRNA.	387166	microRNAs (miRNAs) are short (20-24 nt) non-coding RNAs that are involved in post-transcriptional regulation of gene expression in multicellular organisms by affecting both the stability and translation of mRNAs. miRNAs are transcribed by RNA polymerase II as part of capped and polyadenylated primary transcripts (pri-miRNAs) that can be either protein-coding or non-coding. The primary transcript …
chr6	48569709	48569715	MIMAT0000234|mmu-miR-201-5p|MIMAT0000234|miRNA|exon|26:peak19575	-	6mer	10	TACTCAGTAAGGCATTGTTCTT#########AAAATTGCTGAGTC	.(((((((((.........................))))))))).	-9.3	0.035	Rarres2	protein_coding	utr3	ENSMUST00000009425	Mus musculus retinoic acid receptor responder (tazarotene induced) 2 (Rarres2), mRNA.	71660	n/a
chr6	48438971	48438977	MIMAT0000234|mmu-miR-201-5p|MIMAT0000234|miRNA|exon|26:peak19583	-	6mer	11	TACTCAGTAAGGCATTGTTCTT#########ACCCGTGCGCTGAGTG	((((((((...((((....................))))))))))))	-10	0.175	Zfp467,Zfp467,Zfp467	protein_coding,protein_coding,protein_coding	intron,utr3,cds	ENSMUST00000114563|ENSMUST00000114564|ENSMUST00000101443|ENSMUST00000114566,ENSMUST00000114559|ENSMUST00000114558|ENSMUST00000114556,ENSMUST00000114561|ENSMUST00000114560	Mus musculus zinc finger protein 467 (Zfp467), transcript variant 4, mRNA.	68910	NA
chrX	150807642	150807649	MIMAT0000234|mmu-miR-201-5p|MIMAT0000234|miRNA|exon|26:peak196	-	7mer-A1	12	TACTCAGTAAGGCATTGTTCTT#########AGCAATCCTCCTGAGTA	(((((((..(((.((((((............))))))))).)))))))	-13.2	1	Maged2,Maged2	protein_coding,protein_coding	cds,exon	ENSMUST00000112699|ENSMUST00000112700|ENSMUST00000026302|ENSMUST00000112697,ENSMUST00000145342	Mus musculus melanoma antigen, family D, 2 (Maged2), transcript variant 1, mRNA.	80884	n/a
chr6	47803878	47803885	MIMAT0000234|mmu-miR-201-5p|MIMAT0000234|miRNA|exon|26:peak19611	-	7mer-A1	10	TACTCAGTAAGGCATTGTTCTT#########GCCCCTGAGTA	(((((((...(((..................))).)))))))	-10.4	0.858	Pdia4	protein_coding	cds	ENSMUST00000077290	Mus musculus protein disulfide isomerase associated 4 (Pdia4), mRNA.	12304	n/a
chrX	96242856	96242862	MIMAT0000234|mmu-miR-201-5p|MIMAT0000234|miRNA|exon|26:peak1976	+	6mer	60	TACTCAGTAAGGCATTGTTCTT#########CGTGTATTTGACAAGCTGAGTT	.(((((((......(((((.....................)))))))))))).	-7.5	1	F630028O10Rik,Mir223,mmu-miR-223-5p	antisense,miRNA,miRNA	exon,exon,exon	ENSMUST00000133125|ENSMUST00000147681,ENSMUST00000102112,MIMAT0017056	Mus musculus microRNA 223 (Mir223), microRNA.	723814	microRNAs (miRNAs) are short (20-24 nt) non-coding RNAs that are involved in post-transcriptional regulation of gene expression in multicellular organisms by affecting both the stability and translation of mRNAs. miRNAs are transcribed by RNA polymerase II as part of capped and polyadenylated primary transcripts (pri-miRNAs) that can be either protein-coding or non-coding. The primary transcript …
chr6	24140232	24140238	MIMAT0000234|mmu-miR-201-5p|MIMAT0000234|miRNA|exon|26:peak19967	-	6mer	6	TACTCAGTAAGGCATTGTTCTT#########AGGCTGAGTT	.(((((((((((......))))...........))))))).	-7	1	Slc13a1,Gm20706	protein_coding,pseudogene	intron,exon	ENSMUST00000176692|ENSMUST00000031713,ENSMUST00000175985	Mus musculus solute carrier family 13 (sodium/sulfate symporters), member 1 (Slc13a1), mRNA.	55961	n/a
chr6	6155411	6155417	MIMAT0000234|mmu-miR-201-5p|MIMAT0000234|miRNA|exon|26:peak20098	-	6mer	20	TACTCAGTAAGGCATTGTTCTT#########GGGAGGGGCCAATCGCTGAGTT	.(((((((..(((.((.((((..........)))).)))))....))))))).	-14.5	0	Slc25a13	protein_coding	intron	ENSMUST00000169197|ENSMUST00000177805|ENSMUST00000177698|ENSMUST00000179756|ENSMUST00000015256|ENSMUST00000189611|ENSMUST00000188130|ENSMUST00000188414	Mus musculus solute carrier family 25 (mitochondrial carrier, adenine nucleotide translocator), member 13 (Slc25a13), transcript variant 2, mRNA.	50799	n/a
chr6	6078615	6078621	MIMAT0000234|mmu-miR-201-5p|MIMAT0000234|miRNA|exon|26:peak20113	-	6mer	31	TACTCAGTAAGGCATTGTTCTT#########AGTTCTGAGTT	.((((((............................)))))).	-5.2	0.002	Slc25a13	protein_coding	intron	ENSMUST00000169197|ENSMUST00000177805|ENSMUST00000015256|ENSMUST00000189611|ENSMUST00000188130|ENSMUST00000188414	Mus musculus solute carrier family 25 (mitochondrial carrier, adenine nucleotide translocator), member 13 (Slc25a13), transcript variant 2, mRNA.	50799	n/a
chr6	5485576	5485582	MIMAT0000234|mmu-miR-201-5p|MIMAT0000234|miRNA|exon|26:peak20134	-	6mer	18	TACTCAGTAAGGCATTGTTCTT#########ATCTTCTGAGTC	.((((((.((((....................)))))))))).	-7.2	0.975	Pdk4	protein_coding	cds	ENSMUST00000019721	Mus musculus pyruvate dehydrogenase kinase, isoenzyme 4 (Pdk4), mRNA.	27273	n/a
chrX	86183768	86183775	MIMAT0000234|mmu-miR-201-5p|MIMAT0000234|miRNA|exon|26:peak2026	+	8mer	27	TACTCAGTAAGGCATTGTTCTT#########AAGAAACTGAGTA	((((((((.........(((((.........)))))))))))))	-8	0.098	intergenic	intergenic	intergenic	intergenic	NA	NA	NA
chr6	140532578	140532584	MIMAT0000234|mmu-miR-201-5p|MIMAT0000234|miRNA|exon|26:peak20350	+	6mer	6	TACTCAGTAAGGCATTGTTCTT#########GCTCCTCTGTCTGAGTT	.((((((..(((....((.............))...)))..)))))).	-7.7	0.139	Plekha5	protein_coding	intron	ENSMUST00000087622	Mus musculus pleckstrin homology domain containing, family A member 5 (Plekha5), mRNA.	109135	n/a
chr6	138156192	138156198	MIMAT0000234|mmu-miR-201-5p|MIMAT0000234|miRNA|exon|26:peak20370	+	6mer	1140	TACTCAGTAAGGCATTGTTCTT#########GGCCTCCTGTACTCCCTGAGTG	(((((((..((((...................))))..........)))))))	-8	0.862	Mgst1,Mgst1,Mgst1	protein_coding,protein_coding,protein_coding	cds,utr3,exon	ENSMUST00000008684|ENSMUST00000120302|ENSMUST00000120230|ENSMUST00000118091,ENSMUST00000120939,ENSMUST00000140932	Mus musculus microsomal glutathione S-transferase 1 (Mgst1), mRNA.	56615	n/a
chr6	129186190	129186196	MIMAT0000234|mmu-miR-201-5p|MIMAT0000234|miRNA|exon|26:peak20474	+	6mer	24	TACTCAGTAAGGCATTGTTCTT#########ACTCTTCCGAAGGTCCTGAGTT	.((((((...(((.(((.....................)))..))))))))).	-6.5	0.882	Clec2d	protein_coding	utr3	ENSMUST00000032260	Mus musculus C-type lectin domain family 2, member d (Clec2d), mRNA.	93694	n/a
chr6	129183130	129183136	MIMAT0000234|mmu-miR-201-5p|MIMAT0000234|miRNA|exon|26:peak20479	+	6mer	43	TACTCAGTAAGGCATTGTTCTT#########ATCTCCCCTGAGTC	.((((((...((.......................)).)))))).	-5.3	0	Clec2d	protein_coding	cds	ENSMUST00000032260	Mus musculus C-type lectin domain family 2, member d (Clec2d), mRNA.	93694	n/a
chr6	126010951	126010958	MIMAT0000234|mmu-miR-201-5p|MIMAT0000234|miRNA|exon|26:peak20511	+	7mer-m8	8	TACTCAGTAAGGCATTGTTCTT#########GGACTGAGTC	.(((((((((((......))))...........))))))).	-6.7	0	Ano2	protein_coding	intron	ENSMUST00000160496|ENSMUST00000161619|ENSMUST00000159984	Mus musculus anoctamin 2 (Ano2), mRNA.	243634	n/a
chr6	119281477	119281484	MIMAT0000234|mmu-miR-201-5p|MIMAT0000234|miRNA|exon|26:peak21082	+	7mer-m8	15	TACTCAGTAAGGCATTGTTCTT#########TTGCACTGAGTG	((((((((...(((..................)))))))))))	-9.5	0	Cacna2d4	protein_coding	intron	ENSMUST00000188239|ENSMUST00000037434|ENSMUST00000186622	Mus musculus calcium channel, voltage-dependent, alpha 2/delta subunit 4 (Cacna2d4), mRNA.	319734	n/a
chr6	113693999	113694005	MIMAT0000234|mmu-miR-201-5p|MIMAT0000234|miRNA|exon|26:peak21209	+	6mer	124	TACTCAGTAAGGCATTGTTCTT#########AAGCACTCCTCCTCTCTGAGTC	.((((((..(((....((.(((.........))).))....)))..)))))).	-11.8	0.019	Irak2,Irak2	protein_coding,protein_coding	utr3,exon	ENSMUST00000059286|ENSMUST00000089022,ENSMUST00000143948	Mus musculus interleukin-1 receptor-associated kinase 2 (Irak2), transcript variant 1, mRNA.	108960	NA
chr6	112572088	112572094	MIMAT0000234|mmu-miR-201-5p|MIMAT0000234|miRNA|exon|26:peak21259	+	6mer	8	TACTCAGTAAGGCATTGTTCTT#########AGTTCTGAGTG	(((((((............................)))))))	-5.4	0.002	intergenic	intergenic	intergenic	intergenic	NA	NA	NA
chr6	112564964	112564971	MIMAT0000234|mmu-miR-201-5p|MIMAT0000234|miRNA|exon|26:peak21264	+	7mer-A1	80	TACTCAGTAAGGCATTGTTCTT#########GTGAGGTGGATTCTGAGTA	(((((((.((..(((..(((.............))))))..)))))))))	-8.7	1	Gm15519	pseudogene	exon	ENSMUST00000120088	NA	NA	NA
chr6	92066234	92066240	MIMAT0000234|mmu-miR-201-5p|MIMAT0000234|miRNA|exon|26:peak21421	+	6mer	22	TACTCAGTAAGGCATTGTTCTT#########GAAGATCGAAACTCCTGAGTC	.((((((...((..(((.((((..........)))).)))..)).)))))).	-9.4	0.662	Fgd5	protein_coding	cds	ENSMUST00000089334|ENSMUST00000113466	Mus musculus FYVE, RhoGEF and PH domain containing 5 (Fgd5), mRNA.	232237	n/a
chr6	90590743	90590750	MIMAT0000234|mmu-miR-201-5p|MIMAT0000234|miRNA|exon|26:peak21475	+	7mer-A1	505	TACTCAGTAAGGCATTGTTCTT#########CCAGCTGTGCCCTGAGTA	(((((((...(((((.(((..............))).))))))))))))	-13.9	0.58	Aldh1l1,Aldh1l1	protein_coding,protein_coding	cds,exon	ENSMUST00000130418|ENSMUST00000032175,ENSMUST00000137669	Mus musculus aldehyde dehydrogenase 1 family, member L1 (Aldh1l1), mRNA.	107747	n/a
chr6	89382366	89382372	MIMAT0000234|mmu-miR-201-5p|MIMAT0000234|miRNA|exon|26:peak21571	+	6mer	8	TACTCAGTAAGGCATTGTTCTT#########ACTCCCTGAGTG	(((((((..((.....................))..)))))))	-7.3	0.001	intergenic	intergenic	intergenic	intergenic	NA	NA	NA
chr6	88766821	88766827	MIMAT0000234|mmu-miR-201-5p|MIMAT0000234|miRNA|exon|26:peak21584	+	6mer	14	TACTCAGTAAGGCATTGTTCTT#########GAAGGGAGGAGTCTGAGTC	.((((((....((.((.(((((...........))))).)))))))))).	-9	0.004	Mgll	protein_coding	intron	ENSMUST00000113585|ENSMUST00000113582|ENSMUST00000113581|ENSMUST00000163271|ENSMUST00000089449	Mus musculus monoglyceride lipase (Mgll), transcript variant 2, mRNA.	23945	This gene encodes a monoglyceride lipase, which catalyzes the hydrolysis of monoglycerides into fatty acids and glycerol. This enzyme is also thought to hydrolyze the endocannabinoid 2-arachidonoylglycerol. Alternatively spliced transcript variants have been described. [provided by RefSeq, Oct 2009].
chr6	84161723	84161729	MIMAT0000234|mmu-miR-201-5p|MIMAT0000234|miRNA|exon|26:peak21703	+	6mer	9	TACTCAGTAAGGCATTGTTCTT#########TCCTCCTGAGTG	(((((((..(((....................))).)))))))	-7.1	0.389	Dysf	protein_coding	intron	ENSMUST00000153860|ENSMUST00000113823|ENSMUST00000113821|ENSMUST00000168387|ENSMUST00000089595|ENSMUST00000113818|ENSMUST00000081904	Mus musculus dysferlin (Dysf), transcript variant 2, mRNA.	26903	NA
chr6	83199897	83199903	MIMAT0000234|mmu-miR-201-5p|MIMAT0000234|miRNA|exon|26:peak21747	+	6mer	28	TACTCAGTAAGGCATTGTTCTT#########AACCTCCTGAGTG	(((((((..(((.....................))).)))))))	-7.6	0	Dctn1	protein_coding	utr3	ENSMUST00000077407|ENSMUST00000113913|ENSMUST00000113919|ENSMUST00000113918|ENSMUST00000113907	Mus musculus dynactin 1 (Dctn1), transcript variant 2, mRNA.	13191	n/a
chr6	76809674	76809680	MIMAT0000234|mmu-miR-201-5p|MIMAT0000234|miRNA|exon|26:peak21816	+	6mer	8	TACTCAGTAAGGCATTGTTCTT#########ACTCCCTGAGTG	(((((((..((.....................))..)))))))	-7.3	0.002	intergenic	intergenic	intergenic	intergenic	NA	NA	NA
chr6	73521876	73521882	MIMAT0000234|mmu-miR-201-5p|MIMAT0000234|miRNA|exon|26:peak21823	+	6mer	17	TACTCAGTAAGGCATTGTTCTT#########ACGTACCCTGAGTG	(((((((....((....................))...)))))))	-5.6	0	intergenic	intergenic	intergenic	intergenic	NA	NA	NA
chr6	54893202	54893209	MIMAT0000234|mmu-miR-201-5p|MIMAT0000234|miRNA|exon|26:peak22083	+	8mer	32	TACTCAGTAAGGCATTGTTCTT#########GTGGACCTGATGGCACTGAGTA	((((((((..(.((((((((.............))))..)))).)))))))))	-14.4	0	Znrf2	protein_coding	utr3	ENSMUST00000079869	Mus musculus zinc and ring finger 2 (Znrf2), mRNA.	387524	n/a
chr6	48842612	48842618	MIMAT0000234|mmu-miR-201-5p|MIMAT0000234|miRNA|exon|26:peak22173	+	6mer	20	TACTCAGTAAGGCATTGTTCTT#########GCTGGGGGCTCTGAGTG	(((((((...(((....((((.............))))))))))))))	-7.3	0.109	Tmem176a	protein_coding	cds	ENSMUST00000101426|ENSMUST00000168406	Mus musculus transmembrane protein 176A (Tmem176a), transcript variant 2, mRNA.	66058	NA
chr6	40643115	40643121	MIMAT0000234|mmu-miR-201-5p|MIMAT0000234|miRNA|exon|26:peak22316	+	6mer	135	TACTCAGTAAGGCATTGTTCTT#########TGGTAACAAGTCACTCTGAGTC	.((((((...(((.(((((((...........)).))))))))...)))))).	-13.2	0.004	Mgam	protein_coding	intron	ENSMUST00000071535	Mus musculus maltase-glucoamylase (Mgam), mRNA.	232714	n/a
chr6	38245619	38245625	MIMAT0000234|mmu-miR-201-5p|MIMAT0000234|miRNA|exon|26:peak22354	+	6mer	9	TACTCAGTAAGGCATTGTTCTT#########TCCTCCTGAGTG	(((((((..(((....................))).)))))))	-7.1	0.02	intergenic	intergenic	intergenic	intergenic	NA	NA	NA
chr6	37806373	37806379	MIMAT0000234|mmu-miR-201-5p|MIMAT0000234|miRNA|exon|26:peak22362	+	6mer	110	TACTCAGTAAGGCATTGTTCTT#########CAACTGGGTGCTGGCCTGAGTG	(((((((...((((((.....................))))))...)))))))	-13	0.999	Gm15487	pseudogene	exon	ENSMUST00000122373	NA	NA	NA
chr6	29298838	29298845	MIMAT0000234|mmu-miR-201-5p|MIMAT0000234|miRNA|exon|26:peak22528	+	7mer-A1	12	TACTCAGTAAGGCATTGTTCTT#########TTATCTGAGTA	(((((((............................)))))))	-5.7	1	intergenic	intergenic	intergenic	intergenic	NA	NA	NA
chr6	29297980	29297986	MIMAT0000234|mmu-miR-201-5p|MIMAT0000234|miRNA|exon|26:peak22529	+	6mer	12	TACTCAGTAAGGCATTGTTCTT#########CACCTCTTCCAACTCCTGAGTG	(((((((..((................................)).)))))))	-5.24	0.999	intergenic	intergenic	intergenic	intergenic	NA	NA	NA
chr6	17639768	17639774	MIMAT0000234|mmu-miR-201-5p|MIMAT0000234|miRNA|exon|26:peak22617	+	6mer	93	TACTCAGTAAGGCATTGTTCTT#########GCTTAGCTTGGTCTTCTGAGTT	.((((((.(((((...(((................)))...))))))))))).	-12.3	0.031	Capza2	protein_coding	intron	ENSMUST00000148694|ENSMUST00000156701|ENSMUST00000136771|ENSMUST00000152005|ENSMUST00000015877|ENSMUST00000130606	Mus musculus capping protein (actin filament) muscle Z-line, alpha 2 (Capza2), mRNA.	12343	n/a
chr6	3201220	3201226	MIMAT0000234|mmu-miR-201-5p|MIMAT0000234|miRNA|exon|26:peak22743	+	6mer	4389	TACTCAGTAAGGCATTGTTCTT#########CCTCGATGCTCTTAGCTGAGTG	(((((((((((((((((.................)))))).))).))))))))	-17.4	0	intergenic	intergenic	intergenic	intergenic	NA	NA	NA
chr5	146001013	146001019	MIMAT0000234|mmu-miR-201-5p|MIMAT0000234|miRNA|exon|26:peak22869	-	6mer	14	TACTCAGTAAGGCATTGTTCTT#########GATCCCTGAGTC	.((((((...((.(((...............))))))))))).	-5.7	0.011	Cyp3a25	protein_coding	intron	ENSMUST00000145062|ENSMUST00000068317|ENSMUST00000138870	Mus musculus cytochrome P450, family 3, subfamily a, polypeptide 25 (Cyp3a25), transcript variant 2, non-coding RNA.	56388	n/a
chr5	145984903	145984910	MIMAT0000234|mmu-miR-201-5p|MIMAT0000234|miRNA|exon|26:peak22884	-	7mer-A1	67	TACTCAGTAAGGCATTGTTCTT#########GAAATCCTGAGTA	(((((((..............................)))))))	-5	0.38	Cyp3a25,Cyp3a25,Cyp3a25	protein_coding,protein_coding,protein_coding	utr3,cds,intron	ENSMUST00000145062,ENSMUST00000068317,ENSMUST00000138870	Mus musculus cytochrome P450, family 3, subfamily a, polypeptide 25 (Cyp3a25), transcript variant 2, non-coding RNA.	56388	n/a
chr5	145983384	145983390	MIMAT0000234|mmu-miR-201-5p|MIMAT0000234|miRNA|exon|26:peak22887	-	6mer	51	TACTCAGTAAGGCATTGTTCTT#########ATGAAATCCTGAGTC	.((((((.....(((................))).....)))))).	-5.8	0.018	Cyp3a25	protein_coding	intron	ENSMUST00000145062|ENSMUST00000068317|ENSMUST00000138870	Mus musculus cytochrome P450, family 3, subfamily a, polypeptide 25 (Cyp3a25), transcript variant 2, non-coding RNA.	56388	n/a
chr5	145855040	145855046	MIMAT0000234|mmu-miR-201-5p|MIMAT0000234|miRNA|exon|26:peak22910	-	6mer	297	TACTCAGTAAGGCATTGTTCTT#########AAGGAGTTCTTCTGAGTT	.((((((.((((.....(((((.........)))))..)))))))))).	-9.4	0.985	Cyp3a11	protein_coding	utr3	ENSMUST00000035918	Mus musculus cytochrome P450, family 3, subfamily a, polypeptide 11 (Cyp3a11), mRNA.	13112	n/a
chr5	139771844	139771851	MIMAT0000234|mmu-miR-201-5p|MIMAT0000234|miRNA|exon|26:peak23163	-	7mer-m8	26	TACTCAGTAAGGCATTGTTCTT#########AACTGAGTC	.(((((((((((......))))..........))))))).	-6.8	0.999	Ints1	protein_coding	cds	ENSMUST00000072607	Mus musculus integrator complex subunit 1 (Ints1), mRNA.	68510	NA
chr5	137893566	137893572	MIMAT0000234|mmu-miR-201-5p|MIMAT0000234|miRNA|exon|26:peak23258	-	6mer	41	TACTCAGTAAGGCATTGTTCTT#########AACTTTGTTTATATCCTGAGTC	.((((((..(((((..(((............)))..))))).....)))))).	-8.6	0.077	Cyp3a13	protein_coding	utr3	ENSMUST00000031741	Mus musculus cytochrome P450, family 3, subfamily a, polypeptide 13 (Cyp3a13), mRNA.	13113	NA
chr5	125281157	125281163	MIMAT0000234|mmu-miR-201-5p|MIMAT0000234|miRNA|exon|26:peak23507	-	6mer	18	TACTCAGTAAGGCATTGTTCTT#########AGGCCTACTCTGAGTC	.((((((..((((....................))))...)))))).	-11.2	0.999	Scarb1,Scarb1,Scarb1	protein_coding,protein_coding,protein_coding	intron,cds,exon	ENSMUST00000111390|ENSMUST00000127148,ENSMUST00000086075,ENSMUST00000124582	Mus musculus scavenger receptor class B, member 1 (Scarb1), transcript variant 1, mRNA.	20778	NA
chr5	125118765	125118771	MIMAT0000234|mmu-miR-201-5p|MIMAT0000234|miRNA|exon|26:peak23516	-	6mer	18	TACTCAGTAAGGCATTGTTCTT#########ACCTGCGCCCTGAGTC	.((((((...(((........................))))))))).	-8.8	0.499	Ncor2,Ncor2,Ncor2	protein_coding,protein_coding,protein_coding	cds,utr5,intron	ENSMUST00000111402|ENSMUST00000111398|ENSMUST00000086083|ENSMUST00000055256,ENSMUST00000111393,ENSMUST00000111394	Mus musculus nuclear receptor co-repressor 2 (Ncor2), transcript variant 1, mRNA.	20602	n/a
chr5	124369550	124369557	MIMAT0000234|mmu-miR-201-5p|MIMAT0000234|miRNA|exon|26:peak23544	-	7mer-m8	23	TACTCAGTAAGGCATTGTTCTT#########GAGGCTCCCTCAGGACTGAGTC	.(((((((((((......)))).........((((...))))...))))))).	-10	0	Sbno1	protein_coding	utr3	ENSMUST00000065263	Mus musculus sno, strawberry notch homolog 1 (Drosophila) (Sbno1), mRNA.	243272	n/a
chr5	123171828	123171835	MIMAT0000234|mmu-miR-201-5p|MIMAT0000234|miRNA|exon|26:peak23634	-	7mer-A1	71	TACTCAGTAAGGCATTGTTCTT#########CCTGAGTCCTCCCTGCTGAGTA	(((((((((.((.....(((..............))).....)))))))))))	-11.8	0.102	Hpd,Gm26745	protein_coding,lincRNA	utr3,intron	ENSMUST00000031398|ENSMUST00000031398,ENSMUST00000181022|ENSMUST00000181022	Mus musculus 4-hydroxyphenylpyruvic acid dioxygenase (Hpd), mRNA.	15445	n/a
chr5	122455243	122455249	MIMAT0000234|mmu-miR-201-5p|MIMAT0000234|miRNA|exon|26:peak23682	-	6mer	29	TACTCAGTAAGGCATTGTTCTT#########GGACCTCATCCCTGAGTG	(((((((...((....((((...........)))).....)))))))))	-7.9	0	Atp2a2	protein_coding	intron	ENSMUST00000177974|ENSMUST00000179939	Mus musculus ATPase, Ca++ transporting, cardiac muscle, slow twitch 2 (Atp2a2), transcript variant 1, mRNA.	11938	NA
chr5	115113156	115113162	MIMAT0000234|mmu-miR-201-5p|MIMAT0000234|miRNA|exon|26:peak23914	-	6mer	8	TACTCAGTAAGGCATTGTTCTT#########AGAGGAGCTGAGTG	((((((((.........(((((..........)))))))))))))	-8	0.252	Acads,Acads	protein_coding,protein_coding	exon,cds	ENSMUST00000131726|ENSMUST00000153374|ENSMUST00000141142,ENSMUST00000031524|ENSMUST00000150291	Mus musculus acyl-Coenzyme A dehydrogenase, short chain (Acads), mRNA.	11409	This gene encodes a homotetrameric mitochondrial flavoprotein and is a member of the acyl-CoA dehydrogenase family. Members of this family catalyze the first step of fatty acid beta-oxidation, forming a C2-C3 trans-double bond in a FAD-dependent reaction. As beta-oxidation cycles through its four steps, each member of the Acyl-CoA dehydrogenase family works at an optimum fatty acid chain-length. …
chr5	114364065	114364072	MIMAT0000234|mmu-miR-201-5p|MIMAT0000234|miRNA|exon|26:peak23953	-	7mer-m8	5	TACTCAGTAAGGCATTGTTCTT#########TGATCTCGCTGGCAACTGAGTC	.(((((((..(((...(.((............)).)..)))....))))))).	-10	0.004	Kctd10	protein_coding	utr3	ENSMUST00000102581	Mus musculus potassium channel tetramerisation domain containing 10 (Kctd10), transcript variant 2, mRNA.	330171	NA
chrX	36602248	36602254	MIMAT0000234|mmu-miR-201-5p|MIMAT0000234|miRNA|exon|26:peak2401	+	6mer	2930	TACTCAGTAAGGCATTGTTCTT#########GCACAGCAGGAGACCCTGAGTG	(((((((...(((.(((((................)))))..).)))))))))	-8.1	0.993	Pgrmc1	protein_coding	cds	ENSMUST00000073339	Mus musculus progesterone receptor membrane component 1 (Pgrmc1), mRNA.	53328	n/a
chr5	110784930	110784936	MIMAT0000234|mmu-miR-201-5p|MIMAT0000234|miRNA|exon|26:peak24042	-	6mer	29	TACTCAGTAAGGCATTGTTCTT#########ATCTGAGTG	(((((((..........................)))))))	-5.5	0.002	Ulk1	protein_coding	utr3	ENSMUST00000031490	Mus musculus unc-51 like kinase 1 (Ulk1), mRNA.	22241	n/a
chr5	110281334	110281341	MIMAT0000234|mmu-miR-201-5p|MIMAT0000234|miRNA|exon|26:peak24076	-	7mer-m8	78	TACTCAGTAAGGCATTGTTCTT#########TTTGTCACAGGTCCACTGAGTC	.(((((((..(((.((((.(..............)..))))))).))))))).	-10.6	0.837	Pxmp2,Pxmp2,Pxmp2	protein_coding,protein_coding,protein_coding	cds,exon,intron	ENSMUST00000031472,ENSMUST00000141550,ENSMUST00000155266	Mus musculus peroxisomal membrane protein 2 (Pxmp2), mRNA.	19301	NA
chr5	107799185	107799192	MIMAT0000234|mmu-miR-201-5p|MIMAT0000234|miRNA|exon|26:peak24162	-	7mer-m8	104	TACTCAGTAAGGCATTGTTCTT#########TTGGTTCAAGCCAGACTGAGTG	((((((((..(((.(((..((............))..))))))..))))))))	-17.4	0.992	Evi5,Evi5	protein_coding,protein_coding	cds,exon	ENSMUST00000112642|ENSMUST00000128723,ENSMUST00000155897|ENSMUST00000136677	Mus musculus ecotropic viral integration site 5 (Evi5), mRNA.	14020	n/a
chr5	103584976	103584982	MIMAT0000234|mmu-miR-201-5p|MIMAT0000234|miRNA|exon|26:peak24260	-	6mer	11	TACTCAGTAAGGCATTGTTCTT#########TTCACACTTGCTGAGTT	.((((((((((..........................)))))))))).	-12.7	0.002	intergenic	intergenic	intergenic	intergenic	NA	NA	NA
chrX	24008604	24008610	MIMAT0000234|mmu-miR-201-5p|MIMAT0000234|miRNA|exon|26:peak2432	+	6mer	26	TACTCAGTAAGGCATTGTTCTT#########CCTTGATGCTCTTAGCTGAGTG	(((((((((((((((((.................)))))).))).))))))))	-15.1	0	intergenic	intergenic	intergenic	intergenic	NA	NA	NA
chr5	92448889	92448895	MIMAT0000234|mmu-miR-201-5p|MIMAT0000234|miRNA|exon|26:peak24405	-	6mer	24	TACTCAGTAAGGCATTGTTCTT#########TGGCCTAGAAACTTCCTGAGTG	(((((((..((((....................)))).........)))))))	-8.1	0.384	Scarb2	protein_coding	intron	ENSMUST00000031377	Mus musculus scavenger receptor class B, member 2 (Scarb2), mRNA.	12492	n/a
chr5	92347132	92347138	MIMAT0000234|mmu-miR-201-5p|MIMAT0000234|miRNA|exon|26:peak24428	-	6mer	29	TACTCAGTAAGGCATTGTTCTT#########AAGGGCTGGTCTGAGTC	.((((((...(((......................)))...)))))).	-9.7	0.02	Cxcl10	protein_coding	utr3	ENSMUST00000038816	Mus musculus chemokine (C-X-C motif) ligand 10 (Cxcl10), mRNA.	15945	n/a
chr5	89443546	89443552	MIMAT0000234|mmu-miR-201-5p|MIMAT0000234|miRNA|exon|26:peak24490	-	6mer	531	TACTCAGTAAGGCATTGTTCTT#########TTCACCCTGGAACTCCTGAGTG	(((((((.........(((((..................)))))..)))))))	-7.8	0.316	Gc	protein_coding	cds	ENSMUST00000049209	Mus musculus group specific component (Gc), mRNA.	14473	NA
chr5	89434960	89434967	MIMAT0000234|mmu-miR-201-5p|MIMAT0000234|miRNA|exon|26:peak24499	-	8mer	221	TACTCAGTAAGGCATTGTTCTT#########CTGAGAACACATTTACTGAGTA	(((((((((((....(((((((...........)))))))..)))))))))))	-17.5	0.919	Gc	protein_coding	cds	ENSMUST00000049209	Mus musculus group specific component (Gc), mRNA.	14473	NA
chr5	86906869	86906875	MIMAT0000234|mmu-miR-201-5p|MIMAT0000234|miRNA|exon|26:peak24639	-	6mer	28	TACTCAGTAAGGCATTGTTCTT#########CTGCTCCTGCTCCAGCTGAGTG	((((((((..((((..((...............))...))))...))))))))	-11	0.034	Ugt2b34	protein_coding	cds	ENSMUST00000113333|ENSMUST00000031181	Mus musculus UDP glucuronosyltransferase 2 family, polypeptide B34 (Ugt2b34), mRNA.	100727	n/a
chr5	65423339	65423345	MIMAT0000234|mmu-miR-201-5p|MIMAT0000234|miRNA|exon|26:peak24893	-	6mer	23	TACTCAGTAAGGCATTGTTCTT#########GCTGTCCAATCCTGAGTT	.((((((...((((...................)))).....)))))).	-6.9	0.898	Ugdh,Ugdh	protein_coding,protein_coding	cds,exon	ENSMUST00000117542|ENSMUST00000031103,ENSMUST00000134123	Mus musculus UDP-glucose dehydrogenase (Ugdh), mRNA.	22235	n/a
chr5	65417034	65417041	MIMAT0000234|mmu-miR-201-5p|MIMAT0000234|miRNA|exon|26:peak24898	-	7mer-m8	285	TACTCAGTAAGGCATTGTTCTT#########CCCTCGTTATCTGCACTGAGTG	((((((((...(((............................)))))))))))	-8.1	0.884	Ugdh,Ugdh,Ugdh	protein_coding,protein_coding,protein_coding	cds,utr3,exon	ENSMUST00000117542|ENSMUST00000031103,ENSMUST00000139402,ENSMUST00000125375	Mus musculus UDP-glucose dehydrogenase (Ugdh), mRNA.	22235	n/a
chr5	36571740	36571746	MIMAT0000234|mmu-miR-201-5p|MIMAT0000234|miRNA|exon|26:peak25165	-	6mer	8	TACTCAGTAAGGCATTGTTCTT#########TGAAGAGAAAGCAGTCTGAGTC	.((((((....((.((.(((............))).))...))...)))))).	-10.3	0.573	Tbc1d14,Tbc1d14	protein_coding,protein_coding	cds,exon	ENSMUST00000141043|ENSMUST00000136189|ENSMUST00000146430|ENSMUST00000031094|ENSMUST00000140607|ENSMUST00000124036|ENSMUST00000130417|ENSMUST00000140179|ENSMUST00000139182|ENSMUST00000144997,ENSMUST00000156658|ENSMUST00000150733	Mus musculus TBC1 domain family, member 14 (Tbc1d14), transcript variant 3, mRNA.	100855	NA
chr5	9149825	9149831	MIMAT0000234|mmu-miR-201-5p|MIMAT0000234|miRNA|exon|26:peak25576	-	6mer	22	TACTCAGTAAGGCATTGTTCTT#########CATCTGAGTC	.((((((...........................)))))).	-5.3	0.103	Dmtf1	protein_coding	intron	ENSMUST00000184903|ENSMUST00000184947|ENSMUST00000183792|ENSMUST00000185193|ENSMUST00000071921|ENSMUST00000095017|ENSMUST00000184888|ENSMUST00000184120|ENSMUST00000184401|ENSMUST00000183448|ENSMUST00000183973|ENSMUST00000184372|ENSMUST00000183525|ENSMUST00000184159|ENSMUST00000184620	Mus musculus cyclin D binding myb-like transcription factor 1 (Dmtf1), transcript variant 1, mRNA.	23857	NA
chr5	5782822	5782828	MIMAT0000234|mmu-miR-201-5p|MIMAT0000234|miRNA|exon|26:peak25622	-	6mer	13	TACTCAGTAAGGCATTGTTCTT#########ATTGCTGAGTT	.(((((((((......................))))))))).	-9.5	0.846	AC092404.1,Gm15459	pseudogene,pseudogene	exon,exon	ENSMUST00000167402,ENSMUST00000117405	NA	NA	NA
chr5	146106828	146106834	MIMAT0000234|mmu-miR-201-5p|MIMAT0000234|miRNA|exon|26:peak25748	+	6mer	51	TACTCAGTAAGGCATTGTTCTT#########ATGAAATCCTGAGTC	.((((((.....(((................))).....)))))).	-5.8	0.015	Cyp3a59	protein_coding	intron	ENSMUST00000035571	Mus musculus cytochrome P450, family 3, subfamily a, polypeptide 59 (Cyp3a59), mRNA.	100041449	n/a
chr5	143659260	143659266	MIMAT0000234|mmu-miR-201-5p|MIMAT0000234|miRNA|exon|26:peak25845	+	6mer	16	TACTCAGTAAGGCATTGTTCTT#########AACTTCAGAGAGCTGAGTT	.(((((((........(((............)))........))))))).	-7	0	Cyth3	protein_coding	intron	ENSMUST00000116456|ENSMUST00000177196|ENSMUST00000131436|ENSMUST00000177281|ENSMUST00000110727	Mus musculus cytohesin 3 (Cyth3), transcript variant 1, mRNA.	19159	NA
chr5	140278673	140278679	MIMAT0000234|mmu-miR-201-5p|MIMAT0000234|miRNA|exon|26:peak25917	+	6mer	8	TACTCAGTAAGGCATTGTTCTT#########TGGCTGAGTC	.(((((((((((......))))...........))))))).	-7	0.048	intergenic	intergenic	intergenic	intergenic	NA	NA	NA
chr5	139726462	139726468	MIMAT0000234|mmu-miR-201-5p|MIMAT0000234|miRNA|exon|26:peak25924	+	6mer	8	TACTCAGTAAGGCATTGTTCTT#########ACTCCCTGAGTG	(((((((..((.....................))..)))))))	-7.3	0.04	intergenic	intergenic	intergenic	intergenic	NA	NA	NA
chr5	137990018	137990025	MIMAT0000234|mmu-miR-201-5p|MIMAT0000234|miRNA|exon|26:peak26002	+	7mer-m8	47	TACTCAGTAAGGCATTGTTCTT#########AGACTGAGTT	.(((((((((((......))))...........))))))).	-6.7	0.173	Azgp1	protein_coding	utr3	ENSMUST00000035390	Mus musculus alpha-2-glycoprotein 1, zinc (Azgp1), mRNA.	12007	NA
chr5	135437251	135437257	MIMAT0000234|mmu-miR-201-5p|MIMAT0000234|miRNA|exon|26:peak26156	+	6mer	11	TACTCAGTAAGGCATTGTTCTT#########TGCACAGTGGCTGAGTT	.(((((((....((((((.(............).))))))))))))).	-12.2	0	intergenic	intergenic	intergenic	intergenic	NA	NA	NA
chr5	135228563	135228569	MIMAT0000234|mmu-miR-201-5p|MIMAT0000234|miRNA|exon|26:peak26164	+	6mer	46	TACTCAGTAAGGCATTGTTCTT#########GAATTGGATGAGCTGCTGAGTT	.(((((((..(((.((((((................)))))))))))))))).	-14	0.985	Baz1b	protein_coding	cds	ENSMUST00000002825	Mus musculus bromodomain adjacent to zinc finger domain, 1B (Baz1b), mRNA.	22385	n/a
chr5	135128365	135128371	MIMAT0000234|mmu-miR-201-5p|MIMAT0000234|miRNA|exon|26:peak26197	+	6mer	5	TACTCAGTAAGGCATTGTTCTT#########CCCTGAGTG	(((((((..........................)))))))	-4.9	0.986	Mlxipl	protein_coding	intron	ENSMUST00000142385|ENSMUST00000005507|ENSMUST00000129008|ENSMUST00000128691|ENSMUST00000153519	Mus musculus MLX interacting protein-like (Mlxipl), mRNA.	58805	NA
chr5	130241670	130241676	MIMAT0000234|mmu-miR-201-5p|MIMAT0000234|miRNA|exon|26:peak26256	+	6mer	39	TACTCAGTAAGGCATTGTTCTT#########AGACTGGCGTGCTGAGTG	(((((((((.(.((..(((.............))))).).)))))))))	-11.7	0.998	Tmem248	protein_coding	utr3	ENSMUST00000065329|ENSMUST00000111298	Mus musculus transmembrane protein 248 (Tmem248), transcript variant 1, mRNA.	71667	n/a
chr5	125507610	125507617	MIMAT0000234|mmu-miR-201-5p|MIMAT0000234|miRNA|exon|26:peak26345	+	7mer-A1	18	TACTCAGTAAGGCATTGTTCTT#########CGAGACAGGGTTTTTCTGAGTA	(((((((.(((((.((((.(((..........))))))).))))).)))))))	-14.3	0	Aacs	protein_coding	intron	ENSMUST00000144361|ENSMUST00000031445	Mus musculus acetoacetyl-CoA synthetase (Aacs), mRNA.	78894	n/a
chr5	122403401	122403407	MIMAT0000234|mmu-miR-201-5p|MIMAT0000234|miRNA|exon|26:peak26477	+	6mer	29	TACTCAGTAAGGCATTGTTCTT#########ATTTCTGAGTG	(((((((............................)))))))	-5.4	1	Arpc3	protein_coding	cds	ENSMUST00000102525|ENSMUST00000031421|ENSMUST00000111716|ENSMUST00000111713	Mus musculus actin related protein 2/3 complex, subunit 3 (Arpc3), mRNA.	56378	n/a
chr5	122320059	122320065	MIMAT0000234|mmu-miR-201-5p|MIMAT0000234|miRNA|exon|26:peak26490	+	6mer	26	TACTCAGTAAGGCATTGTTCTT#########CTGCCTCCTGAGTGGCTGAGTC	(((((((..(((((..................))))).)))))))........	-13.2	0.347	Pptc7	protein_coding	intron	ENSMUST00000053426|ENSMUST00000119015|ENSMUST00000053426|ENSMUST00000119015	Mus musculus PTC7 protein phosphatase homolog (S. cerevisiae) (Pptc7), mRNA.	320717	n/a
chr5	118763495	118763502	MIMAT0000234|mmu-miR-201-5p|MIMAT0000234|miRNA|exon|26:peak26635	+	7mer-A1	34	TACTCAGTAAGGCATTGTTCTT#########AGGATTCTCTGAGTA	(((((((..(((....(((((..........)))))))))))))))	-7.3	1	Med13l	protein_coding	utr3	ENSMUST00000100816	Mus musculus mediator complex subunit 13-like (Med13l), mRNA.	76199	NA
chr5	110220791	110220797	MIMAT0000234|mmu-miR-201-5p|MIMAT0000234|miRNA|exon|26:peak26944	+	6mer	11	TACTCAGTAAGGCATTGTTCTT#########AAGTCTGAGTT	.((((((............................)))))).	-5.2	0.999	Golga3	protein_coding	cds	ENSMUST00000112512|ENSMUST00000031477	Mus musculus golgi autoantigen, golgin subfamily a, 3 (Golga3), mRNA.	269682	n/a
chrX	7727429	7727435	MIMAT0000234|mmu-miR-201-5p|MIMAT0000234|miRNA|exon|26:peak2703	+	6mer	13	TACTCAGTAAGGCATTGTTCTT#########GCTTTACTGTGCCTGCTGAGTC	.((((((((.(((((.((..................)).))))))))))))).	-18.1	0.842	Wdr45,Wdr45,Wdr45	protein_coding,protein_coding,protein_coding	cds,exon,intron	ENSMUST00000043045|ENSMUST00000116634|ENSMUST00000115689|ENSMUST00000115688|ENSMUST00000115687,ENSMUST00000124707,ENSMUST00000116633	Mus musculus WD repeat domain 45 (Wdr45), transcript variant 3, mRNA.	54636	NA
chr5	104552406	104552412	MIMAT0000234|mmu-miR-201-5p|MIMAT0000234|miRNA|exon|26:peak27039	+	6mer	36	TACTCAGTAAGGCATTGTTCTT#########GAGTGATAGGGCTTTCTGAGTC	.((((((.(((((.((((((((.........))).))))).))))))))))).	-14.6	0.034	D930016D06Rik	lincRNA	exon	ENSMUST00000181620	Mus musculus RIKEN cDNA D930016D06 gene (D930016D06Rik), long non-coding RNA.	100662	n/a
chr5	97691383	97691389	MIMAT0000234|mmu-miR-201-5p|MIMAT0000234|miRNA|exon|26:peak27094	+	6mer	34	TACTCAGTAAGGCATTGTTCTT#########AAGCCTGTCTGAGTG	(((((((..((((....................))))..)))))))	-14.4	0.035	intergenic	intergenic	intergenic	intergenic	NA	NA	NA
chr5	93118208	93118214	MIMAT0000234|mmu-miR-201-5p|MIMAT0000234|miRNA|exon|26:peak27148	+	6mer	14	TACTCAGTAAGGCATTGTTCTT#########AGGAACTTCCTGAGTG	(((((((.(((.........................))).)))))))	-8.2	0.055	11-Sep	protein_coding	intron	ENSMUST00000074733	Mus musculus septin 11 (Sept11), mRNA.	52398	n/a
chr5	90464723	90464730	MIMAT0000234|mmu-miR-201-5p|MIMAT0000234|miRNA|exon|26:peak27244	+	7mer-m8	22	TACTCAGTAAGGCATTGTTCTT#########ATGGGTGACCACACTGAGTG	((((((((..((((((..................)))).))..))))))))	-12.5	0.253	Alb	protein_coding	intron	ENSMUST00000031314	Mus musculus albumin (Alb), mRNA.	11657	n/a
chr5	86804419	86804425	MIMAT0000234|mmu-miR-201-5p|MIMAT0000234|miRNA|exon|26:peak27341	+	6mer	6	TACTCAGTAAGGCATTGTTCTT#########AGGAAGCTGAGTG	((((((((.........(((((.........)))))))))))))	-7.7	0.066	Ythdc1	protein_coding	utr5	ENSMUST00000119339|ENSMUST00000120498	Mus musculus YTH domain containing 1 (Ythdc1), mRNA.	231386	n/a
chr5	76989345	76989352	MIMAT0000234|mmu-miR-201-5p|MIMAT0000234|miRNA|exon|26:peak27384	+	7mer-A1	34	TACTCAGTAAGGCATTGTTCTT#########AGTCGCAGAGTCCTGAGTA	(((((((...(((.((((.((..........))..)))).))))))))))	-10.6	0.96	Srp72,Srp72	protein_coding,protein_coding	cds,exon	ENSMUST00000101087|ENSMUST00000120550,ENSMUST00000141873	Mus musculus signal recognition particle 72 (Srp72), mRNA.	66661	n/a
chr5	52866602	52866608	MIMAT0000234|mmu-miR-201-5p|MIMAT0000234|miRNA|exon|26:peak27642	+	6mer	37	TACTCAGTAAGGCATTGTTCTT#########GACCCTGAGTT	.((((((...(((..................).)))))))).	-5.2	0.837	Anapc4,Anapc4,Anapc4	protein_coding,protein_coding,protein_coding	utr3,cds,exon	ENSMUST00000144574,ENSMUST00000031072,ENSMUST00000138629	Mus musculus anaphase promoting complex subunit 4 (Anapc4), mRNA.	52206	n/a
chr5	49458451	49458457	MIMAT0000234|mmu-miR-201-5p|MIMAT0000234|miRNA|exon|26:peak27671	+	6mer	10	TACTCAGTAAGGCATTGTTCTT#########TCCCTGAGTC	.((((((...........................)))))).	-4.7	0.066	intergenic	intergenic	intergenic	intergenic	NA	NA	NA
chr5	30861855	30861861	MIMAT0000234|mmu-miR-201-5p|MIMAT0000234|miRNA|exon|26:peak28027	+	6mer	31	TACTCAGTAAGGCATTGTTCTT#########GACCAGTGAGAATCTGAGTC	.((((((.....(((((.((...........)).))))).....)))))).	-11.9	1	Mapre3,Mapre3	protein_coding,protein_coding	cds,exon	ENSMUST00000031058|ENSMUST00000114724|ENSMUST00000126284,ENSMUST00000146459|ENSMUST00000123334	Mus musculus microtubule-associated protein, RP/EB family, member 3 (Mapre3), mRNA.	100732	n/a
chrM	2507	2513	MIMAT0000234|mmu-miR-201-5p|MIMAT0000234|miRNA|exon|26:peak2826	+	6mer	104	TACTCAGTAAGGCATTGTTCTT#########AAAGTCCTACGTGATCTGAGTT	.((((((....((...(..(((..........)))..)...))...)))))).	-7	1	mt-Rnr2	Mt_rRNA	exon	ENSMUST00000082390	NA	NA	NA
chr5	12719882	12719888	MIMAT0000234|mmu-miR-201-5p|MIMAT0000234|miRNA|exon|26:peak28283	+	6mer	153	TACTCAGTAAGGCATTGTTCTT#########CCTCGATGCTCTTAGCTGAGTG	(((((((((((((((((.................)))))).))).))))))))	-17.4	0	intergenic	intergenic	intergenic	intergenic	NA	NA	NA
chr4	155660775	155660781	MIMAT0000234|mmu-miR-201-5p|MIMAT0000234|miRNA|exon|26:peak28419	-	6mer	19	TACTCAGTAAGGCATTGTTCTT#########TGGCCTCTGCCTGAGTC	.((((((((((((....................)))).)).)))))).	-11	0	Mib2	protein_coding	intron	ENSMUST00000151843|ENSMUST00000103176	Mus musculus mindbomb homolog 2 (Drosophila) (Mib2), transcript variant 1, mRNA.	76580	n/a
chr4	155083194	155083200	MIMAT0000234|mmu-miR-201-5p|MIMAT0000234|miRNA|exon|26:peak28443	-	6mer	12	TACTCAGTAAGGCATTGTTCTT#########AGTTTCCCTGAGTC	.((((((..((((...................))))..)))))).	-7.7	0.001	Rer1,Rer1	protein_coding,protein_coding	exon,intron	ENSMUST00000149796|ENSMUST00000125357,ENSMUST00000030914	Mus musculus RER1 retention in endoplasmic reticulum 1 homolog (S. cerevisiae) (Rer1), mRNA.	67830	n/a
chr4	148622196	148622202	MIMAT0000234|mmu-miR-201-5p|MIMAT0000234|miRNA|exon|26:peak28647	-	6mer	36	TACTCAGTAAGGCATTGTTCTT#########ACCTGCTTCTGCCTCCTGAGTG	(((((((..(((((..((.................))...))))).)))))))	-12.6	0.004	Tardbp	protein_coding	intron	ENSMUST00000105702|ENSMUST00000172073|ENSMUST00000165113|ENSMUST00000084125|ENSMUST00000188134|ENSMUST00000045180|ENSMUST00000191450|ENSMUST00000105699|ENSMUST00000189048|ENSMUST00000095719|ENSMUST00000105700|ENSMUST00000190696|ENSMUST00000186947|ENSMUST00000185673	Mus musculus TAR DNA binding protein (Tardbp), transcript variant 3, mRNA.	230908	n/a
chr4	145094781	145094788	MIMAT0000234|mmu-miR-201-5p|MIMAT0000234|miRNA|exon|26:peak28744	-	7mer-m8	33	TACTCAGTAAGGCATTGTTCTT#########ACTTACTGAGTG	(((((((((((.....................)))))))))))	-13.1	0.001	Vps13d	protein_coding	intron	ENSMUST00000036579|ENSMUST00000020441|ENSMUST00000185113	Mus musculus vacuolar protein sorting 13 D (yeast) (Vps13d), transcript variant 2, mRNA.	230895	NA
chr4	143460137	143460143	MIMAT0000234|mmu-miR-201-5p|MIMAT0000234|miRNA|exon|26:peak28763	-	6mer	17	TACTCAGTAAGGCATTGTTCTT#########TGGAGCACCTGAGTC	.((((((........((((((...........)))))).)))))).	-9.1	0.092	Gm13042	pseudogene	exon	ENSMUST00000119244	NA	NA	NA
chr4	135229621	135229627	MIMAT0000234|mmu-miR-201-5p|MIMAT0000234|miRNA|exon|26:peak29042	-	6mer	31	TACTCAGTAAGGCATTGTTCTT#########GTGTGCGGTTCCTGAGTT	.((((((....((((..................)))).....)))))).	-9.9	0.002	Clic4	protein_coding	intron	ENSMUST00000143370|ENSMUST00000037099	Mus musculus chloride intracellular channel 4 (mitochondrial) (Clic4), mRNA.	29876	n/a
chr4	134913146	134913152	MIMAT0000234|mmu-miR-201-5p|MIMAT0000234|miRNA|exon|26:peak29062	-	6mer	52	TACTCAGTAAGGCATTGTTCTT#########AAGGCTCGAGGTGCTCTGAGTG	(((((((...((((((..((((.........)))).....)))))))))))))	-11	0.928	Tmem50a	protein_coding	cds	ENSMUST00000030626|ENSMUST00000105863	Mus musculus transmembrane protein 50A (Tmem50a), mRNA.	71817	n/a
chr4	133696102	133696108	MIMAT0000234|mmu-miR-201-5p|MIMAT0000234|miRNA|exon|26:peak29122	-	6mer	31	TACTCAGTAAGGCATTGTTCTT#########GGGACAGAAGGAGCTCTGAGTC	.((((((...(((.((.((((...............)))).))))))))))).	-11.9	1	Arid1a,Arid1a	protein_coding,protein_coding	cds,exon	ENSMUST00000105897|ENSMUST00000145664|ENSMUST00000008024,ENSMUST00000138473	Mus musculus AT rich interactive domain 1A (SWI-like) (Arid1a), mRNA.	93760	n/a
chr4	127148429	127148436	MIMAT0000234|mmu-miR-201-5p|MIMAT0000234|miRNA|exon|26:peak29363	-	7mer-A1	5	TACTCAGTAAGGCATTGTTCTT#########TTCCTGAGTA	(((((((...........................)))))))	-5.2	0.186	intergenic	intergenic	intergenic	intergenic	NA	NA	NA
chr4	123463639	123463645	MIMAT0000234|mmu-miR-201-5p|MIMAT0000234|miRNA|exon|26:peak29478	-	6mer	32	TACTCAGTAAGGCATTGTTCTT#########GAGATGCTGCAGTTTCTGAGTG	(((((((...((((((.................)))))).......)))))))	-11.2	0.999	Macf1,Macf1	protein_coding,protein_coding	intron,cds	ENSMUST00000082108|ENSMUST00000151346|ENSMUST00000134458|ENSMUST00000106220|ENSMUST00000147030|ENSMUST00000147228,ENSMUST00000097897|ENSMUST00000106213|ENSMUST00000084301|ENSMUST00000106224	Mus musculus microtubule-actin crosslinking factor 1 (Macf1), transcript variant 1, mRNA.	11426	n/a
chr4	120968514	120968520	MIMAT0000234|mmu-miR-201-5p|MIMAT0000234|miRNA|exon|26:peak29585	-	6mer	10	TACTCAGTAAGGCATTGTTCTT#########TCTGTGCCCTCGTGTCTGAGTG	(((((((..((((((...................)))))....)..)))))))	-11.1	0.003	Smap2	protein_coding	utr3	ENSMUST00000043200	Mus musculus small ArfGAP 2 (Smap2), mRNA.	69780	NA
chr4	119170019	119170026	MIMAT0000234|mmu-miR-201-5p|MIMAT0000234|miRNA|exon|26:peak29618	-	7mer-A1	22	TACTCAGTAAGGCATTGTTCTT#########AATCCTGAGAAGGGGCTGAGTA	((((((((((((......))))...........((((....))))))))))))	-10.5	0.001	Zfp691	protein_coding	utr3	ENSMUST00000106355|ENSMUST00000052715|ENSMUST00000179290	Mus musculus zinc finger protein 691 (Zfp691), transcript variant 2, mRNA.	195522	NA
chr4	109077117	109077123	MIMAT0000234|mmu-miR-201-5p|MIMAT0000234|miRNA|exon|26:peak29879	-	6mer	21	TACTCAGTAAGGCATTGTTCTT#########TTCCCCTGAGTT	.((((((...((.....................)).)))))).	-5.4	0.083	Osbpl9	protein_coding	intron	ENSMUST00000030288|ENSMUST00000159545|ENSMUST00000160774|ENSMUST00000162787|ENSMUST00000084366|ENSMUST00000160271|ENSMUST00000161363|ENSMUST00000159198|ENSMUST00000126288	Mus musculus oxysterol binding protein-like 9 (Osbpl9), transcript variant c, mRNA.	100273	n/a
chr4	107906962	107906968	MIMAT0000234|mmu-miR-201-5p|MIMAT0000234|miRNA|exon|26:peak29953	-	6mer	41	TACTCAGTAAGGCATTGTTCTT#########GATGGCTGAGTG	((((((((....((((...............))))))))))))	-7.7	0.379	Cpt2,Cpt2	protein_coding,protein_coding	cds,intron	ENSMUST00000030345,ENSMUST00000106720	Mus musculus carnitine palmitoyltransferase 2 (Cpt2), mRNA.	12896	NA
chr4	104817506	104817513	MIMAT0000234|mmu-miR-201-5p|MIMAT0000234|miRNA|exon|26:peak30033	-	7mer-A1	20	TACTCAGTAAGGCATTGTTCTT#########AGGCCTGCTGAGTA	(((((((((.(((....................))))))))))))	-14.4	0.717	C8a,C8a,C8a	protein_coding,protein_coding,protein_coding	utr3,cds,intron	ENSMUST00000106808|ENSMUST00000064873,ENSMUST00000106808|ENSMUST00000064873,ENSMUST00000048947|ENSMUST00000152146	Mus musculus complement component 8, alpha polypeptide (C8a), transcript variant 1, mRNA.	230558	NA
chr4	101160121	101160127	MIMAT0000234|mmu-miR-201-5p|MIMAT0000234|miRNA|exon|26:peak30097	-	6mer	122	TACTCAGTAAGGCATTGTTCTT#########GAAGACTCCAAGAACCTGAGTG	(((((((.........((((((..................)))))))))))))	-8.1	0.862	Jak1	protein_coding	cds	ENSMUST00000102781|ENSMUST00000102781	Mus musculus Janus kinase 1 (Jak1), mRNA.	16451	NA
chr4	88720255	88720261	MIMAT0000234|mmu-miR-201-5p|MIMAT0000234|miRNA|exon|26:peak30226	-	6mer	10	TACTCAGTAAGGCATTGTTCTT#########GATCTTCCTGAGTC	.((((((.(((((..................).)))).)))))).	-7.5	0.997	Klhl9	protein_coding	cds	ENSMUST00000094993	Mus musculus kelch-like 9 (Klhl9), mRNA.	242521	n/a
chr4	62304506	62304512	MIMAT0000234|mmu-miR-201-5p|MIMAT0000234|miRNA|exon|26:peak30494	-	6mer	16	TACTCAGTAAGGCATTGTTCTT#########ATGGACTCTGAGTC	.((((((.....(((................)))....)))))).	-6.1	0.596	Fkbp15,Fkbp15	protein_coding,protein_coding	cds,exon	ENSMUST00000084527,ENSMUST00000139308	Mus musculus FK506 binding protein 15 (Fkbp15), mRNA.	338355	n/a
chr4	50211325	50211332	MIMAT0000234|mmu-miR-201-5p|MIMAT0000234|miRNA|exon|26:peak30759	-	7mer-m8	8	TACTCAGTAAGGCATTGTTCTT#########AAACCATTACTGAGTT	.(((((((((((......................)).))))))))).	-11	0.12	intergenic	intergenic	intergenic	intergenic	NA	NA	NA
chr4	46538150	46538156	MIMAT0000234|mmu-miR-201-5p|MIMAT0000234|miRNA|exon|26:peak30873	-	6mer	17	TACTCAGTAAGGCATTGTTCTT#########GCTGCCTGAGTG	(((((((...(((..................)))..)))))))	-9	0.003	Coro2a	protein_coding	utr3	ENSMUST00000030021|ENSMUST00000107756|ENSMUST00000107757	Mus musculus coronin, actin binding protein 2A (Coro2a), transcript variant 1, mRNA.	107684	NA
chr4	43546800	43546806	MIMAT0000234|mmu-miR-201-5p|MIMAT0000234|miRNA|exon|26:peak31003	-	6mer	20	TACTCAGTAAGGCATTGTTCTT#########AGAAAGCTCCTGAGTG	(((((((...(((....((((..........)))).))).)))))))	-8.4	0.828	Tln1,Tln1	protein_coding,protein_coding	cds,intron	ENSMUST00000030187,ENSMUST00000134623	Mus musculus talin 1 (Tln1), mRNA.	21894	NA
chr4	43545150	43545156	MIMAT0000234|mmu-miR-201-5p|MIMAT0000234|miRNA|exon|26:peak31008	-	6mer	29	TACTCAGTAAGGCATTGTTCTT#########GCTTCAGCAATGCAGCTGAGTC	.(((((((...((((((((.................)))))))).))))))).	-16.4	1	Tln1	protein_coding	cds	ENSMUST00000030187	Mus musculus talin 1 (Tln1), mRNA.	21894	NA
chr9	110985595	110985601	MIMAT0000234|mmu-miR-201-5p|MIMAT0000234|miRNA|exon|26:peak3113	-	6mer	15	TACTCAGTAAGGCATTGTTCTT#########AAAAGCCGCTGAGTT	.(((((((..(((......................)))))))))).	-11.3	0.281	intergenic	intergenic	intergenic	intergenic	NA	NA	NA
chr4	41496357	41496364	MIMAT0000234|mmu-miR-201-5p|MIMAT0000234|miRNA|exon|26:peak31152	-	7mer-m8	181	TACTCAGTAAGGCATTGTTCTT#########AACTGAGTT	.(((((((((((......))))..........))))))).	-6.8	0	AI464131	protein_coding	utr3	ENSMUST00000054920	Mus musculus expressed sequence AI464131 (AI464131), mRNA.	329828	NA
chr4	40757829	40757835	MIMAT0000234|mmu-miR-201-5p|MIMAT0000234|miRNA|exon|26:peak31206	-	6mer	22	TACTCAGTAAGGCATTGTTCTT#########TGCTGAGTG	(((((((((......................)))))))))	-7.9	0	Smu1,Smu1	protein_coding,protein_coding	exon,utr5	ENSMUST00000130503|ENSMUST00000150574,ENSMUST00000030117	Mus musculus smu-1 suppressor of mec-8 and unc-52 homolog (C. elegans) (Smu1), mRNA.	74255	n/a
chr4	40279250	40279256	MIMAT0000234|mmu-miR-201-5p|MIMAT0000234|miRNA|exon|26:peak31217	-	6mer	88	TACTCAGTAAGGCATTGTTCTT#########CTGAAGGACCAGGAGCTGAGTC	.(((((((..((..((.(((.............))).))))....))))))).	-10.4	1	Ndufb6	protein_coding	cds	ENSMUST00000095128|ENSMUST00000108108	Mus musculus NADH dehydrogenase (ubiquinone) 1 beta subcomplex, 6 (Ndufb6), mRNA.	230075	n/a
chr9	110453482	110453488	MIMAT0000234|mmu-miR-201-5p|MIMAT0000234|miRNA|exon|26:peak3134	-	6mer	5	TACTCAGTAAGGCATTGTTCTT#########ACGGGACTCTGAGTC	.((((((..((...((((.............))))..)))))))).	-6.4	0.036	Klhl18	protein_coding	intron	ENSMUST00000068025|ENSMUST00000111934|ENSMUST00000149190|ENSMUST00000111933	Mus musculus kelch-like 18 (Klhl18), mRNA.	270201	n/a
chr4	156241722	156241729	MIMAT0000234|mmu-miR-201-5p|MIMAT0000234|miRNA|exon|26:peak31540	+	7mer-A1	78	TACTCAGTAAGGCATTGTTCTT#########CTGTGGTGTCGAGTCCTGAGTA	(((((((...((((((...................)))))).....)))))))	-10.3	0.931	Noc2l	protein_coding	cds	ENSMUST00000179543|ENSMUST00000179886	Mus musculus nucleolar complex associated 2 homolog (S. cerevisiae) (Noc2l), mRNA.	57741	n/a
chr4	152045716	152045722	MIMAT0000234|mmu-miR-201-5p|MIMAT0000234|miRNA|exon|26:peak31686	+	6mer	11	TACTCAGTAAGGCATTGTTCTT#########CTGTTCGGGTCAATTCTGAGTT	.((((((...(((.(((..(.............)..))))))....)))))).	-9.1	0.024	Nol9,Nol9	protein_coding,protein_coding	cds,exon	ENSMUST00000084116|ENSMUST00000103197|ENSMUST00000105663,ENSMUST00000147797|ENSMUST00000131696	Mus musculus nucleolar protein 9 (Nol9), transcript variant 2, mRNA.	74035	n/a
chr4	150868288	150868294	MIMAT0000234|mmu-miR-201-5p|MIMAT0000234|miRNA|exon|26:peak31710	+	6mer	54	TACTCAGTAAGGCATTGTTCTT#########ATCAGTGTTTGGGGTCTGAGTT	.((((((..((((((((................)))))))).....)))))).	-12.6	0.001	Errfi1	protein_coding	utr3	ENSMUST00000073600|ENSMUST00000030811	Mus musculus ERBB receptor feedback inhibitor 1 (Errfi1), mRNA.	74155	n/a
chr4	141217957	141217963	MIMAT0000234|mmu-miR-201-5p|MIMAT0000234|miRNA|exon|26:peak31968	+	6mer	35	TACTCAGTAAGGCATTGTTCTT#########AAGACTGTTTACGTCCTGAGTC	.((((((...(.......((((.........)))).......)...)))))).	-6.6	0	Rsg1	protein_coding	intron	ENSMUST00000125175|ENSMUST00000097813	Mus musculus REM2 and RAB-like small GTPase 1 (Rsg1), mRNA.	76166	n/a
chrX	134266278	134266284	MIMAT0000234|mmu-miR-201-5p|MIMAT0000234|miRNA|exon|26:peak321	-	6mer	77	TACTCAGTAAGGCATTGTTCTT#########ACTCCACTCTGGAGGCTGAGTT	.(((((((((((......))))..........(((((...)))))))))))).	-12	0.985	Trmt2b,Trmt2b	protein_coding,protein_coding	cds,exon	ENSMUST00000128115|ENSMUST00000087541|ENSMUST00000113252|ENSMUST00000087540,ENSMUST00000145066	Mus musculus TRM2 tRNA methyltransferase 2B (Trmt2b), transcript variant 2, mRNA.	215201	NA
chr4	139363746	139363752	MIMAT0000234|mmu-miR-201-5p|MIMAT0000234|miRNA|exon|26:peak32103	+	6mer	25	TACTCAGTAAGGCATTGTTCTT#########GGAGCGCAGGCTGAGTT	.(((((((...((...(((((..........)))))))..))))))).	-12.8	0.836	Emc1,Emc1,Ubr4	protein_coding,protein_coding,protein_coding	cds,exon,intron	ENSMUST00000042096|ENSMUST00000082262|ENSMUST00000179784,ENSMUST00000155700,ENSMUST00000147999	Mus musculus ubiquitin protein ligase E3 component n-recognin 4 (Ubr4), mRNA.	69116	NA
chr4	139270150	139270156	MIMAT0000234|mmu-miR-201-5p|MIMAT0000234|miRNA|exon|26:peak32126	+	6mer	14	TACTCAGTAAGGCATTGTTCTT#########GTCTGAGTT	.((((((..........................)))))).	-5.3	0.115	Capzb	protein_coding	intron	ENSMUST00000150077|ENSMUST00000102508|ENSMUST00000131912|ENSMUST00000102507|ENSMUST00000030518|ENSMUST00000138045|ENSMUST00000042675	Mus musculus capping protein (actin filament) muscle Z-line, beta (Capzb), transcript variant 4, mRNA.	12345	NA
chr4	138027570	138027576	MIMAT0000234|mmu-miR-201-5p|MIMAT0000234|miRNA|exon|26:peak32189	+	6mer	7	TACTCAGTAAGGCATTGTTCTT#########AAGAACGGAGCCTCCTGAGTG	(((((((..((((.((((((((.........)))))))).)))).)))))))	-20.6	0.003	Eif4g3	protein_coding	intron	ENSMUST00000132194|ENSMUST00000139759|ENSMUST00000058133|ENSMUST00000084215|ENSMUST00000105830|ENSMUST00000105831|ENSMUST00000084214|ENSMUST00000155142	Mus musculus eukaryotic translation initiation factor 4 gamma, 3 (Eif4g3), transcript variant 3, mRNA.	230861	n/a
chr4	133096960	133096966	MIMAT0000234|mmu-miR-201-5p|MIMAT0000234|miRNA|exon|26:peak32441	+	6mer	51	TACTCAGTAAGGCATTGTTCTT#########CCGTAACTACCCCCCCTGAGTC	.((((((...((....((((.............).)))...))...)))))).	-6.7	0	intergenic	intergenic	intergenic	intergenic	NA	NA	NA
chr4	130839632	130839638	MIMAT0000234|mmu-miR-201-5p|MIMAT0000234|miRNA|exon|26:peak32496	+	6mer	43	TACTCAGTAAGGCATTGTTCTT#########CGCTGGGCTTCTGCTCTGAGTC	.((((((...((((..((((...............))))...)))))))))).	-11.8	0.622	intergenic	intergenic	intergenic	intergenic	NA	NA	NA
chr4	126814313	126814319	MIMAT0000234|mmu-miR-201-5p|MIMAT0000234|miRNA|exon|26:peak32615	+	6mer	5	TACTCAGTAAGGCATTGTTCTT#########AGACTCCTGAGTG	(((((((..((.......................)).)))))))	-5.6	0.006	AU040320	protein_coding	cds	ENSMUST00000102608|ENSMUST00000047431|ENSMUST00000102607	Mus musculus expressed sequence AU040320 (AU040320), transcript variant 1, mRNA.	100317	n/a
chr9	107651987	107651993	MIMAT0000234|mmu-miR-201-5p|MIMAT0000234|miRNA|exon|26:peak3266	-	6mer	158	TACTCAGTAAGGCATTGTTCTT#########CTGATGACCATGAGCCTGAGTT	.((((((((.((((((.................)))).)).))...)))))).	-7.9	0.974	Slc38a3	protein_coding	cds	ENSMUST00000167868|ENSMUST00000010208|ENSMUST00000177567	Mus musculus solute carrier family 38, member 3 (Slc38a3), transcript variant 3, mRNA.	76257	n/a
chr4	119624500	119624506	MIMAT0000234|mmu-miR-201-5p|MIMAT0000234|miRNA|exon|26:peak32720	+	6mer	9	TACTCAGTAAGGCATTGTTCTT#########GAGGCAGGCGGATTTCTGAGTT	.((((((....((.((((.(((.........)))))))))......)))))).	-10.7	0.001	Foxj3	protein_coding	intron	ENSMUST00000044564|ENSMUST00000106310	Mus musculus forkhead box J3 (Foxj3), transcript variant 1, mRNA.	230700	NA
chr4	117202599	117202605	MIMAT0000234|mmu-miR-201-5p|MIMAT0000234|miRNA|exon|26:peak32777	+	6mer	23	TACTCAGTAAGGCATTGTTCTT#########TGGAGAGGAACAACTCTGAGTC	.((((((..((...((((((((..............)))))))))))))))).	-10.8	0.961	Gm23143	snRNA	exon	ENSMUST00000180137	NA	NA	NA
chr4	117190013	117190019	MIMAT0000234|mmu-miR-201-5p|MIMAT0000234|miRNA|exon|26:peak32778	+	6mer	78	TACTCAGTAAGGCATTGTTCTT#########TGGAGAGGAACAATTCTGAGTC	.((((((......(((((((((..............))))))))).)))))).	-11	0.837	Gm25099	snRNA	exon	ENSMUST00000093716	NA	NA	NA
chrX	133943655	133943662	MIMAT0000234|mmu-miR-201-5p|MIMAT0000234|miRNA|exon|26:peak328	-	7mer-m8	15	TACTCAGTAAGGCATTGTTCTT#########AGATCAGTACTGAGTC	.(((((((.....((((.(((..........))).))))))))))).	-9.8	0.924	Sytl4,Sytl4	protein_coding,protein_coding	cds,intron	ENSMUST00000033608,ENSMUST00000113297	Mus musculus synaptotagmin-like 4 (Sytl4), transcript variant 4, mRNA.	27359	NA
chr4	116089523	116089529	MIMAT0000234|mmu-miR-201-5p|MIMAT0000234|miRNA|exon|26:peak32811	+	6mer	20	TACTCAGTAAGGCATTGTTCTT#########TTCTGAGTT	.((((((..........................)))))).	-5.3	1	Lrrc41,Lrrc41	protein_coding,protein_coding	cds,exon	ENSMUST00000030471,ENSMUST00000134983	Mus musculus leucine rich repeat containing 41 (Lrrc41), mRNA.	230654	n/a
chr4	106566003	106566009	MIMAT0000234|mmu-miR-201-5p|MIMAT0000234|miRNA|exon|26:peak33051	+	6mer	40	TACTCAGTAAGGCATTGTTCTT#########AGAGGACCTGAGTT	.((((((.........((((((..........)))))))))))).	-8.5	0.28	Dhcr24	protein_coding	intron	ENSMUST00000047973	Mus musculus 24-dehydrocholesterol reductase (Dhcr24), mRNA.	74754	NA
chr4	103162686	103162692	MIMAT0000234|mmu-miR-201-5p|MIMAT0000234|miRNA|exon|26:peak33158	+	6mer	6	TACTCAGTAAGGCATTGTTCTT#########CCGGGCTCATCTGAGTT	.((((((...(((.(((...............))))))...)))))).	-8.9	0.997	Mier1,Mier1	protein_coding,protein_coding	cds,exon	ENSMUST00000106858|ENSMUST00000030247|ENSMUST00000097945|ENSMUST00000106857|ENSMUST00000106855,ENSMUST00000128536	Mus musculus mesoderm induction early response 1 homolog (Xenopus laevis (Mier1), transcript variant 5, mRNA.	71148	NA
chr4	86918806	86918812	MIMAT0000234|mmu-miR-201-5p|MIMAT0000234|miRNA|exon|26:peak33375	+	6mer	26	TACTCAGTAAGGCATTGTTCTT#########AGTTGGAACACCGTTCTGAGTG	(((((((...((...((((((..............))))))))...)))))))	-14.3	0	Acer2,Acer2	protein_coding,protein_coding	utr3,intron	ENSMUST00000045224|ENSMUST00000084433,ENSMUST00000128712	Mus musculus alkaline ceramidase 2 (Acer2), transcript variant 1, mRNA.	230379	NA
chr4	86918476	86918482	MIMAT0000234|mmu-miR-201-5p|MIMAT0000234|miRNA|exon|26:peak33378	+	6mer	18	TACTCAGTAAGGCATTGTTCTT#########GGGGATATGTGCTTCCTGAGTG	(((((((..(((((((((((((.........))))))).)))))).)))))))	-16.2	0.006	Acer2,Acer2	protein_coding,protein_coding	utr3,intron	ENSMUST00000045224|ENSMUST00000084433,ENSMUST00000128712	Mus musculus alkaline ceramidase 2 (Acer2), transcript variant 1, mRNA.	230379	NA
chr4	86887052	86887058	MIMAT0000234|mmu-miR-201-5p|MIMAT0000234|miRNA|exon|26:peak33384	+	6mer	32	TACTCAGTAAGGCATTGTTCTT#########AACGCTGAGTT	.(((((((((((......))))............))))))).	-6.9	0.913	Acer2,Acer2	protein_coding,protein_coding	cds,exon	ENSMUST00000045224|ENSMUST00000084433,ENSMUST00000128712	Mus musculus alkaline ceramidase 2 (Acer2), transcript variant 1, mRNA.	230379	NA
chr4	63344582	63344588	MIMAT0000234|mmu-miR-201-5p|MIMAT0000234|miRNA|exon|26:peak33516	+	6mer	112	TACTCAGTAAGGCATTGTTCTT#########CCAGGCCTGGTGGCTCTGAGTG	(((((((.((((......))))............((((....)))))))))))	-11.2	0	Orm1	protein_coding	utr5	ENSMUST00000030044	Mus musculus orosomucoid 1 (Orm1), mRNA.	18405	n/a
chr4	59220787	59220793	MIMAT0000234|mmu-miR-201-5p|MIMAT0000234|miRNA|exon|26:peak33590	+	6mer	27	TACTCAGTAAGGCATTGTTCTT#########ACCTGAGTT	.((((((..........................)))))).	-4.7	0.062	Ugcg	protein_coding	utr3	ENSMUST00000030074	Mus musculus UDP-glucose ceramide glucosyltransferase (Ugcg), mRNA.	22234	n/a
chr4	44367044	44367051	MIMAT0000234|mmu-miR-201-5p|MIMAT0000234|miRNA|exon|26:peak33789	+	7mer-A1	5	TACTCAGTAAGGCATTGTTCTT#########TCGTAGCTGAGTA	((((((((...((....................)).))))))))	-7.3	0.06	intergenic	intergenic	intergenic	intergenic	NA	NA	NA
chr4	32685742	32685748	MIMAT0000234|mmu-miR-201-5p|MIMAT0000234|miRNA|exon|26:peak33999	+	6mer	33	TACTCAGTAAGGCATTGTTCTT#########GTCTGAGTG	(((((((..........................)))))))	-5.5	1	Mdn1	protein_coding	cds	ENSMUST00000178134|ENSMUST00000071642	Mus musculus midasin homolog (yeast) (Mdn1), mRNA.	100019	n/a
chr3	157894895	157894902	MIMAT0000234|mmu-miR-201-5p|MIMAT0000234|miRNA|exon|26:peak34312	-	7mer-m8	32	TACTCAGTAAGGCATTGTTCTT#########GAATCTTGGACTGAGTT	.(((((((.(((.(((................))))))..))))))).	-8.6	0.002	Cth	protein_coding	intron	ENSMUST00000129805|ENSMUST00000118539	Mus musculus cystathionase (cystathionine gamma-lyase) (Cth), mRNA.	107869	n/a
chr9	103282511	103282517	MIMAT0000234|mmu-miR-201-5p|MIMAT0000234|miRNA|exon|26:peak3437	-	6mer	49	TACTCAGTAAGGCATTGTTCTT#########GGAAAATGTCTCACCCTGAGTG	(((((((..(((((((.((((..........)))))))))))....)))))))	-13.8	0.239	1300017J02Rik,1300017J02Rik	protein_coding,protein_coding	cds,exon	ENSMUST00000035163|ENSMUST00000123530,ENSMUST00000150524	Mus musculus RIKEN cDNA 1300017J02 gene (1300017J02Rik), mRNA.	71775	n/a
chr3	148742769	148742775	MIMAT0000234|mmu-miR-201-5p|MIMAT0000234|miRNA|exon|26:peak34403	-	6mer	8	TACTCAGTAAGGCATTGTTCTT#########ACTCCCTGAGTG	(((((((..((.....................))..)))))))	-7.3	0.001	intergenic	intergenic	intergenic	intergenic	NA	NA	NA
chr9	103220994	103221001	MIMAT0000234|mmu-miR-201-5p|MIMAT0000234|miRNA|exon|26:peak3467	-	7mer-m8	1384	TACTCAGTAAGGCATTGTTCTT#########GTGAAGTGGTGTGCACTGAGTC	.(((((((...(((((.(((.............)))..)))))..))))))).	-12.6	0.295	Trf,Gm20425,Trf,Trf	protein_coding,protein_coding,protein_coding,protein_coding	cds,cds,exon,intron	ENSMUST00000112645|ENSMUST00000035158|ENSMUST00000170904,ENSMUST00000166836,ENSMUST00000112503,ENSMUST00000164377	Mus musculus transferrin (Trf), mRNA.	22041	n/a
chr3	121249675	121249681	MIMAT0000234|mmu-miR-201-5p|MIMAT0000234|miRNA|exon|26:peak34720	-	6mer	45	TACTCAGTAAGGCATTGTTCTT#########GTTCACCTTCTGAGTG	(((((((.((((........................)))))))))))	-10	0.478	Tmem56	protein_coding	intron	ENSMUST00000135818|ENSMUST00000123427|ENSMUST00000151058|ENSMUST00000029777|ENSMUST00000128909|ENSMUST00000155309|ENSMUST00000137234	Mus musculus transmembrane protein 56 (Tmem56), mRNA.	99887	n/a
chr3	116662512	116662518	MIMAT0000234|mmu-miR-201-5p|MIMAT0000234|miRNA|exon|26:peak34789	-	6mer	36	TACTCAGTAAGGCATTGTTCTT#########GGGGCCGCCCGCCCCCTGAGTG	(((((((.((((......)))).........(((((.....))))))))))))	-14.4	0.69	Hiat1,Hiat1,Hiat1	protein_coding,protein_coding,protein_coding	utr5,exon,intron	ENSMUST00000029570,ENSMUST00000150402,ENSMUST00000140672	Mus musculus hippocampus abundant gene transcript 1 (Hiat1), mRNA.	15247	NA
chr3	112766879	112766886	MIMAT0000234|mmu-miR-201-5p|MIMAT0000234|miRNA|exon|26:peak34860	-	7mer-A1	7	TACTCAGTAAGGCATTGTTCTT#########ACCTGAGTA	(((((((..........................)))))))	-5.2	1	intergenic	intergenic	intergenic	intergenic	NA	NA	NA
chr3	108043927	108043933	MIMAT0000234|mmu-miR-201-5p|MIMAT0000234|miRNA|exon|26:peak34916	-	6mer	34	TACTCAGTAAGGCATTGTTCTT#########GACCGAAGCCAGTGGCTGAGTG	((((((((..(((.(((.((...........)).))).)))....))))))))	-14.6	0.979	Gstm4	protein_coding	cds	ENSMUST00000029489|ENSMUST00000178808|ENSMUST00000106670	Mus musculus glutathione S-transferase, mu 4 (Gstm4), transcript variant 1, mRNA.	14865	n/a
chr3	107985650	107985656	MIMAT0000234|mmu-miR-201-5p|MIMAT0000234|miRNA|exon|26:peak34937	-	6mer	38	TACTCAGTAAGGCATTGTTCTT#########GACCGAAGCCAGTGGCTGAGTG	((((((((..(((.(((.((...........)).))).)))....))))))))	-14.6	0.99	Gstm2,Gstm2	protein_coding,protein_coding	cds,exon	ENSMUST00000012348|ENSMUST00000066530,ENSMUST00000140420|ENSMUST00000150808	Mus musculus glutathione S-transferase, mu 2 (Gstm2), mRNA.	14863	n/a
chr3	103764541	103764548	MIMAT0000234|mmu-miR-201-5p|MIMAT0000234|miRNA|exon|26:peak35081	-	7mer-A1	35	TACTCAGTAAGGCATTGTTCTT#########CACAAGGCCTGCCAGCTGAGTA	((((((((.((((.((((..............)))).))))....))))))))	-15	1	Hipk1,Hipk1	protein_coding,protein_coding	cds,exon	ENSMUST00000118317|ENSMUST00000106845|ENSMUST00000029438|ENSMUST00000121324|ENSMUST00000137078,ENSMUST00000135634	Mus musculus homeodomain interacting protein kinase 1 (Hipk1), transcript variant 4, non-coding RNA.	15257	n/a
chr3	97755459	97755465	MIMAT0000234|mmu-miR-201-5p|MIMAT0000234|miRNA|exon|26:peak35221	-	6mer	5	TACTCAGTAAGGCATTGTTCTT#########CACCTAAGTCACAGTCTGAGTC	.((((((......(((((.(((..............)))..))))))))))).	-6.5	0.977	Pde4dip,Pde4dip	protein_coding,protein_coding	cds,utr3	ENSMUST00000168438|ENSMUST00000090750|ENSMUST00000107038|ENSMUST00000045243,ENSMUST00000175751	Mus musculus phosphodiesterase 4D interacting protein (myomegalin) (Pde4dip), transcript variant 7, non-coding RNA.	83679	NA
chr3	95740168	95740174	MIMAT0000234|mmu-miR-201-5p|MIMAT0000234|miRNA|exon|26:peak35318	-	6mer	41	TACTCAGTAAGGCATTGTTCTT#########AGAAGAAGTGTTCTGAGTC	.((((((.((.((.((.((((..........)))).)))).)))))))).	-12.8	0.8	Tars2,Tars2	protein_coding,protein_coding	utr3,cds	ENSMUST00000163530|ENSMUST00000074339|ENSMUST00000029752,ENSMUST00000163530|ENSMUST00000074339|ENSMUST00000029752	Mus musculus threonyl-tRNA synthetase 2, mitochondrial (putative) (Tars2), transcript variant 1, mRNA.	71807	NA
chr3	94884991	94884997	MIMAT0000234|mmu-miR-201-5p|MIMAT0000234|miRNA|exon|26:peak35381	-	6mer	44	TACTCAGTAAGGCATTGTTCTT#########GAGAAGCAGCCAGTGCTGAGTC	.((((((((.(((....(((((.........)))))...)))..)))))))).	-16.3	0.998	Psmb4,Psmb4	protein_coding,protein_coding	exon,cds	ENSMUST00000133412|ENSMUST00000136143,ENSMUST00000005923	Mus musculus proteasome (prosome, macropain) subunit, beta type 4 (Psmb4), mRNA.	19172	NA
chr3	94528919	94528925	MIMAT0000234|mmu-miR-201-5p|MIMAT0000234|miRNA|exon|26:peak35390	-	6mer	38	TACTCAGTAAGGCATTGTTCTT#########TGCAGGAATTCCTGTCTGAGTC	.((((((..(((....((((((............)))))).)))..)))))).	-12.8	0.833	Snx27,Snx27	protein_coding,protein_coding	cds,utr3	ENSMUST00000029783|ENSMUST00000107283|ENSMUST00000107281|ENSMUST00000140176,ENSMUST00000143860	Mus musculus sorting nexin family member 27 (Snx27), transcript variant 2, mRNA.	76742	n/a
chr3	90489470	90489477	MIMAT0000234|mmu-miR-201-5p|MIMAT0000234|miRNA|exon|26:peak35420	-	7mer-A1	13	TACTCAGTAAGGCATTGTTCTT#########ACGGGCCCGTGACCTGAGTA	(((((((...(((.((((.............)))))))......)))))))	-9.9	0.869	Snapin,Snapin	protein_coding,protein_coding	utr3,exon	ENSMUST00000149884|ENSMUST00000185005|ENSMUST00000184877,ENSMUST00000107351|ENSMUST00000107352	Mus musculus SNAP-associated protein (Snapin), mRNA.	20615	n/a
chr3	90463205	90463212	MIMAT0000234|mmu-miR-201-5p|MIMAT0000234|miRNA|exon|26:peak35425	-	7mer-A1	33	TACTCAGTAAGGCATTGTTCTT#########AAGAACCCGATAATCCTGAGTA	(((((((.........((((((.........)))))).........)))))))	-10.7	0.939	Npr1	protein_coding	cds	ENSMUST00000029540	Mus musculus natriuretic peptide receptor 1 (Npr1), mRNA.	18160	NA
chr3	89954466	89954473	MIMAT0000234|mmu-miR-201-5p|MIMAT0000234|miRNA|exon|26:peak35464	-	7mer-m8	15	TACTCAGTAAGGCATTGTTCTT#########GAGAAACACTGAGTG	((((((((.........(((((.........)))))..))))))))	-7.7	0.875	Atp8b2,Atp8b2	protein_coding,protein_coding	cds,exon	ENSMUST00000107396|ENSMUST00000069805|ENSMUST00000168276|ENSMUST00000170696,ENSMUST00000166347|ENSMUST00000166705	Mus musculus ATPase, class I, type 8B, member 2 (Atp8b2), mRNA.	54667	NA
chr3	89869795	89869802	MIMAT0000234|mmu-miR-201-5p|MIMAT0000234|miRNA|exon|26:peak35491	-	7mer-m8	31	TACTCAGTAAGGCATTGTTCTT#########GTTTGACTGAGTG	((((((((.((((..................)))).))))))))	-9.6	0.001	Il6ra	protein_coding	utr3	ENSMUST00000029559	Mus musculus interleukin 6 receptor, alpha (Il6ra), mRNA.	16194	n/a
chr3	89405885	89405891	MIMAT0000234|mmu-miR-201-5p|MIMAT0000234|miRNA|exon|26:peak35513	-	6mer	20	TACTCAGTAAGGCATTGTTCTT#########ATCTCGCCCTTCCCTGAGTT	.((((((...(((.......................))).....)))))).	-8.5	0.993	Flad1	protein_coding	cds	ENSMUST00000050398|ENSMUST00000129308|ENSMUST00000107426	Mus musculus RFad1, flavin adenine dinucleotide synthetase, homolog (yeast) (Flad1), mRNA.	319945	n/a
chr3	83046103	83046109	MIMAT0000234|mmu-miR-201-5p|MIMAT0000234|miRNA|exon|26:peak35672	-	6mer	24	TACTCAGTAAGGCATTGTTCTT#########AAGAGTAGTATTGCTGAGTT	.(((((((((...(((((((((.........))))))))).))))))))).	-13.2	0.051	Fgb	protein_coding	cds	ENSMUST00000048246	Mus musculus fibrinogen beta chain (Fgb), mRNA.	110135	n/a
chr3	79612022	79612028	MIMAT0000234|mmu-miR-201-5p|MIMAT0000234|miRNA|exon|26:peak35754	-	6mer	116	TACTCAGTAAGGCATTGTTCTT#########AGAATCCGTACCTGAGTC	.((((((((.((....(((((..........))))))).)).)))))).	-9.3	1	Etfdh	protein_coding	cds	ENSMUST00000029386|ENSMUST00000120992	Mus musculus electron transferring flavoprotein, dehydrogenase (Etfdh), mRNA.	66841	NA
chr3	57477512	57477518	MIMAT0000234|mmu-miR-201-5p|MIMAT0000234|miRNA|exon|26:peak35975	-	6mer	29	TACTCAGTAAGGCATTGTTCTT#########GTCGTGGCCACTAGCCTGAGTC	.((((((...(((..((................))..)))......)))))).	-8.4	0.913	Wwtr1	protein_coding	cds	ENSMUST00000029380|ENSMUST00000120977	Mus musculus WW domain containing transcription regulator 1 (Wwtr1), transcript variant 1, mRNA.	97064	This gene encodes a binding protein of the 14-3-3 family of proteins that regulate cell cycle progression, differentiation and apoptosis. The encoded protein is a transcriptional co-activator that binds to the PPXY motif present on transcription factors. The gene product contains a WW domain and, in the C-terminus, a conserved PDZ-binding motif. This gene is distinct from the gene encoding tafazz…
chr3	30454495	30454502	MIMAT0000234|mmu-miR-201-5p|MIMAT0000234|miRNA|exon|26:peak36198	-	7mer-m8	8	TACTCAGTAAGGCATTGTTCTT#########GACTGAGTG	((((((((((((......))))..........))))))))	-7	0.013	Mecom	protein_coding	intron	ENSMUST00000173411|ENSMUST00000173022|ENSMUST00000173495|ENSMUST00000173899|ENSMUST00000172697|ENSMUST00000172754	Mus musculus MDS1 and EVI1 complex locus (Mecom), transcript variant 1, mRNA.	14013	n/a
chr3	27426041	27426048	MIMAT0000234|mmu-miR-201-5p|MIMAT0000234|miRNA|exon|26:peak36228	-	7mer-A1	17	TACTCAGTAAGGCATTGTTCTT#########GGAAGAGACTCTGAGTA	(((((((..((...((.((((..........)))).)).)))))))))	-7.8	0.955	Fndc3b	protein_coding	cds	ENSMUST00000046157	Mus musculus fibronectin type III domain containing 3B (Fndc3b), mRNA.	72007	n/a
chr3	11904783	11904789	MIMAT0000234|mmu-miR-201-5p|MIMAT0000234|miRNA|exon|26:peak36315	-	6mer	12	TACTCAGTAAGGCATTGTTCTT#########TCTTAGCTGAGTG	((((((((((((...................)))).))))))))	-8.5	0	intergenic	intergenic	intergenic	intergenic	NA	NA	NA
chr3	118670945	118670952	MIMAT0000234|mmu-miR-201-5p|MIMAT0000234|miRNA|exon|26:peak36958	+	7mer-A1	24	TACTCAGTAAGGCATTGTTCTT#########ACTTTTCCTCTGAGTA	(((((((..(((.(..((.............))..).))))))))))	-8	0.006	Dpyd	protein_coding	intron	ENSMUST00000126254|ENSMUST00000150950|ENSMUST00000149101|ENSMUST00000039177	Mus musculus dihydropyrimidine dehydrogenase (Dpyd), mRNA.	99586	n/a
chr3	103067625	103067632	MIMAT0000234|mmu-miR-201-5p|MIMAT0000234|miRNA|exon|26:peak37125	+	7mer-A1	17	TACTCAGTAAGGCATTGTTCTT#########AAAATCTGAGTA	(((((((.............................)))))))	-5.7	0.636	Nras	protein_coding	utr3	ENSMUST00000029445|ENSMUST00000128264	Mus musculus neuroblastoma ras oncogene (Nras), mRNA.	18176	n/a
chr3	98310544	98310550	MIMAT0000234|mmu-miR-201-5p|MIMAT0000234|miRNA|exon|26:peak37195	+	6mer	34	TACTCAGTAAGGCATTGTTCTT#########ACTAACCTTGACAACCTGAGTT	.(((((((((((........................))))).....)))))).	-7.7	0.345	Hmgcs2	protein_coding	utr3	ENSMUST00000090746|ENSMUST00000120541	Mus musculus 3-hydroxy-3-methylglutaryl-Coenzyme A synthase 2 (Hmgcs2), mRNA.	15360	n/a
chr3	97637543	97637550	MIMAT0000234|mmu-miR-201-5p|MIMAT0000234|miRNA|exon|26:peak37272	+	7mer-m8	154	TACTCAGTAAGGCATTGTTCTT#########AATGGCAGGTGGTCACTGAGTG	((((((((..(((.(((((...............)))))...)))))))))))	-10.1	0.744	Fmo5,Fmo5	protein_coding,protein_coding	cds,exon	ENSMUST00000107050|ENSMUST00000029729|ENSMUST00000107049,ENSMUST00000140283	Mus musculus flavin containing monooxygenase 5 (Fmo5), transcript variant 3, mRNA.	14263	n/a
chr3	96560321	96560327	MIMAT0000234|mmu-miR-201-5p|MIMAT0000234|miRNA|exon|26:peak37326	+	6mer	42	TACTCAGTAAGGCATTGTTCTT#########TCTTTATGTACGCCCCTGAGTT	.((((((...(((.............................))).)))))).	-9.5	0.669	Txnip,Txnip,Txnip	protein_coding,protein_coding,protein_coding	cds,exon,intron	ENSMUST00000074519|ENSMUST00000049093,ENSMUST00000128221,ENSMUST00000144639	Mus musculus thioredoxin interacting protein (Txnip), transcript variant 2, mRNA.	56338	NA
chr3	96154829	96154835	MIMAT0000234|mmu-miR-201-5p|MIMAT0000234|miRNA|exon|26:peak37393	+	6mer	46	TACTCAGTAAGGCATTGTTCTT#########AACCCAGGTCCACTCCTGAGTC	.((((((...(((.(((..................)))))).....)))))).	-6.6	0.758	Otud7b	protein_coding	cds	ENSMUST00000035519|ENSMUST00000090785|ENSMUST00000098849	Mus musculus OTU domain containing 7B (Otud7b), transcript variant 2, mRNA.	229603	n/a
chr3	95934853	95934859	MIMAT0000234|mmu-miR-201-5p|MIMAT0000234|miRNA|exon|26:peak37401	+	6mer	21	TACTCAGTAAGGCATTGTTCTT#########CTTACCTACCTCAATCTGAGTG	(((((((..(((...........................)))....)))))))	-7.1	1	Anp32e,Anp32e	protein_coding,protein_coding	intron,cds	ENSMUST00000169426|ENSMUST00000171368|ENSMUST00000168106|ENSMUST00000170213|ENSMUST00000170125,ENSMUST00000165307|ENSMUST00000015893|ENSMUST00000171035|ENSMUST00000167876	Mus musculus acidic (leucine-rich) nuclear phosphoprotein 32 family, member E (Anp32e), transcript variant 1, mRNA.	66471	NA
chr3	95895166	95895173	MIMAT0000234|mmu-miR-201-5p|MIMAT0000234|miRNA|exon|26:peak37414	+	7mer-m8	12	TACTCAGTAAGGCATTGTTCTT#########AGCATCACTGAGTG	((((((((...((...................))...))))))))	-9.4	0.998	Aph1a	protein_coding	cds	ENSMUST00000056710|ENSMUST00000015894	Mus musculus anterior pharynx defective 1a homolog (C. elegans) (Aph1a), transcript variant 2, mRNA.	226548	This gene encodes a subunit of the gamma-secretase complex, which is localized to the endoplasmic reticulum and golgi apparatus. Gamma-secretase is a multi-protein enzyme that catalyzes intramembraneous proteolysis of type I transmembrane proteins and is essential for many signaling pathways, including the Notch signaling pathway. Studies suggest that the protein encoded by this locus binds direc…
chr3	90341072	90341079	MIMAT0000234|mmu-miR-201-5p|MIMAT0000234|miRNA|exon|26:peak37614	+	7mer-m8	10	TACTCAGTAAGGCATTGTTCTT#########AAATACTGAGTG	(((((((((.........................)))))))))	-7.7	0.043	intergenic	intergenic	intergenic	intergenic	NA	NA	NA
chr3	90088455	90088461	MIMAT0000234|mmu-miR-201-5p|MIMAT0000234|miRNA|exon|26:peak37641	+	6mer	7	TACTCAGTAAGGCATTGTTCTT#########AGAACCTGAAGTGTCTGAGTG	(((((((....((((((((((..........)))))....))))))))))))	-11	1	Tpm3,Tpm3,Tpm3	protein_coding,protein_coding,protein_coding	exon,intron,cds	ENSMUST00000131354|ENSMUST00000133281|ENSMUST00000133361|ENSMUST00000149734,ENSMUST00000121503|ENSMUST00000118566|ENSMUST00000119158|ENSMUST00000149432,ENSMUST00000062193|ENSMUST00000119570|ENSMUST00000029549	Mus musculus tropomyosin 3, gamma (Tpm3), transcript variant Tpm3.4, mRNA.	59069	NA
chr3	89433735	89433742	MIMAT0000234|mmu-miR-201-5p|MIMAT0000234|miRNA|exon|26:peak37674	+	8mer	13	TACTCAGTAAGGCATTGTTCTT#########GGGAACTTGTGCACTGAGTA	((((((((...((((.((((((.........))))))..))))))))))))	-16.6	0.688	Pygo2	protein_coding	utr3	ENSMUST00000060061|ENSMUST00000107413	Mus musculus pygopus 2 (Pygo2), transcript variant 5, mRNA.	68911	NA
chr3	88143196	88143202	MIMAT0000234|mmu-miR-201-5p|MIMAT0000234|miRNA|exon|26:peak37797	+	6mer	8	TACTCAGTAAGGCATTGTTCTT#########CAGCTTGTCCTGAGTG	(((((((..((((....................))))...)))))))	-9.6	0.046	Mef2d	protein_coding	intron	ENSMUST00000140927|ENSMUST00000001455|ENSMUST00000119251|ENSMUST00000107559|ENSMUST00000107558	Mus musculus myocyte enhancer factor 2D (Mef2d), mRNA.	17261	n/a
chr3	87938756	87938762	MIMAT0000234|mmu-miR-201-5p|MIMAT0000234|miRNA|exon|26:peak37808	+	6mer	28	TACTCAGTAAGGCATTGTTCTT#########CTCACCAAGAAGCTCCTGAGTC	.((((((...(((....(((((...............)))))))).)))))).	-9.1	0.717	Isg20l2	protein_coding	cds	ENSMUST00000055984	Mus musculus interferon stimulated exonuclease gene 20-like 2 (Isg20l2), mRNA.	229504	n/a
chr3	83031829	83031835	MIMAT0000234|mmu-miR-201-5p|MIMAT0000234|miRNA|exon|26:peak37900	+	6mer	189	TACTCAGTAAGGCATTGTTCTT#########CCAGCTCCCATGTACCTGAGTT	.((((((....((((.........................))))..)))))).	-6.4	0.014	Fga	protein_coding	cds	ENSMUST00000029630|ENSMUST00000166581	Mus musculus fibrinogen alpha chain (Fga), transcript variant 2, mRNA.	14161	NA
chr9	71978073	71978079	MIMAT0000234|mmu-miR-201-5p|MIMAT0000234|miRNA|exon|26:peak3820	-	6mer	18	TACTCAGTAAGGCATTGTTCTT#########AGGGAAACGGTTCTGAGTT	.((((((...(((....(((((..........)))))...))))))))).	-8.3	0.003	Tcf12	protein_coding	intron	ENSMUST00000184196|ENSMUST00000183404|ENSMUST00000034755|ENSMUST00000184867|ENSMUST00000185117|ENSMUST00000184783|ENSMUST00000184523|ENSMUST00000183992|ENSMUST00000184072|ENSMUST00000184416|ENSMUST00000183647|ENSMUST00000183492|ENSMUST00000184107|ENSMUST00000183594	Mus musculus transcription factor 12 (Tcf12), transcript variant 3, mRNA.	21406	n/a
chr3	55136034	55136040	MIMAT0000234|mmu-miR-201-5p|MIMAT0000234|miRNA|exon|26:peak38207	+	6mer	53	TACTCAGTAAGGCATTGTTCTT#########ACCTGAGTT	.((((((..........................)))))).	-4.7	0.446	Spg20	protein_coding	utr3	ENSMUST00000044116|ENSMUST00000107971|ENSMUST00000118118	Mus musculus spastic paraplegia 20, spartin (Troyer syndrome) homolog (human) (Spg20), transcript variant 1, mRNA.	229285	NA
chr3	31121454	31121460	MIMAT0000234|mmu-miR-201-5p|MIMAT0000234|miRNA|exon|26:peak38439	+	6mer	8	TACTCAGTAAGGCATTGTTCTT#########TGCCGTGCTCTGAGTG	(((((((...(((((.((..............)).))))))))))))	-12	0.814	Skil	protein_coding	utr3	ENSMUST00000118470|ENSMUST00000029194	Mus musculus SKI-like (Skil), transcript variant 1, mRNA.	20482	This gene encodes a member of a small family of proteins that play a key role in the response of cells to extracellular growth signals. The encoded protein regulates members of the transforming growth factor beta signaling pathway. It is highly expressed in certain cancer cells, where it may have both tumor-suppressing and tumor-promoting roles. Alternatively spliced transcript variants encoding …
chr3	28705767	28705774	MIMAT0000234|mmu-miR-201-5p|MIMAT0000234|miRNA|exon|26:peak38505	+	7mer-m8	69	TACTCAGTAAGGCATTGTTCTT#########GTCTTCACTGCTGTACTGAGTT	.((((((((.((((.((...................)).)))).)))))))).	-15	0.736	Slc2a2	protein_coding	cds	ENSMUST00000029240|ENSMUST00000163536	Mus musculus solute carrier family 2 (facilitated glucose transporter), member 2 (Slc2a2), mRNA.	20526	n/a
chr3	22092609	22092616	MIMAT0000234|mmu-miR-201-5p|MIMAT0000234|miRNA|exon|26:peak38563	+	7mer-A1	14	TACTCAGTAAGGCATTGTTCTT#########AAAAGGCTGAGTA	((((((((............................))))))))	-7.2	0.847	Tbl1xr1	protein_coding	intron	ENSMUST00000063988	Mus musculus transducin (beta)-like 1X-linked receptor 1 (Tbl1xr1), mRNA.	81004	NA
chr9	71162995	71163001	MIMAT0000234|mmu-miR-201-5p|MIMAT0000234|miRNA|exon|26:peak3861	-	6mer	37	TACTCAGTAAGGCATTGTTCTT#########AAGGAGACACTCTCTGAGTT	.((((((..((....(.(((((.........))))).)..))..)))))).	-9.8	0.803	Aqp9,Aqp9	protein_coding,protein_coding	cds,exon	ENSMUST00000074465|ENSMUST00000144618|ENSMUST00000113570,ENSMUST00000135892	Mus musculus aquaporin 9 (Aqp9), transcript variant 3, non-coding RNA.	64008	This gene encodes a member of the aquaglyceroporin subfamily of aquaporins. This protein transports water, glycerol, urea, purines and pyrimidines and plays a role in glycerol metabolism and osteoclast differentiation. Alternative splicing results in multiple transcript variants. [provided by RefSeq, Dec 2012].
chr3	11345836	11345843	MIMAT0000234|mmu-miR-201-5p|MIMAT0000234|miRNA|exon|26:peak38680	+	7mer-m8	6	TACTCAGTAAGGCATTGTTCTT#########ATGTTTTCAGAAACTGAGTT	.((((((((((((((................))))))).....))))))).	-9.2	0.001	intergenic	intergenic	intergenic	intergenic	NA	NA	NA
chr2	168182846	168182852	MIMAT0000234|mmu-miR-201-5p|MIMAT0000234|miRNA|exon|26:peak38929	-	6mer	17	TACTCAGTAAGGCATTGTTCTT#########GGATTTTGATGCTGAGTG	(((((((((...((..((((...........))))..)).)))))))))	-10.9	0.888	Adnp,Gm20716	protein_coding,protein_coding	cds,utr3	ENSMUST00000088001|ENSMUST00000057793,ENSMUST00000138667	Mus musculus activity-dependent neuroprotective protein (Adnp), mRNA.	11538	n/a
chr2	167104281	167104287	MIMAT0000234|mmu-miR-201-5p|MIMAT0000234|miRNA|exon|26:peak38974	-	6mer	21	TACTCAGTAAGGCATTGTTCTT#########TTGGCCTGCCTGCCGCTGAGTT	.(((((((.(((((..(((..............))).)))))...))))))).	-14	0.495	Kcnb1	protein_coding	utr3	ENSMUST00000059826	Mus musculus potassium voltage gated channel, Shab-related subfamily, member 1 (Kcnb1), mRNA.	16500	n/a
chr2	167037216	167037223	MIMAT0000234|mmu-miR-201-5p|MIMAT0000234|miRNA|exon|26:peak38995	-	7mer-m8	27	TACTCAGTAAGGCATTGTTCTT#########AGGAACTGAGTG	((((((((((((......)))).............))))))))	-6.7	0.423	Znfx1	protein_coding	cds	ENSMUST00000048988|ENSMUST00000067584	Mus musculus zinc finger, NFX1-type containing 1 (Znfx1), transcript variant 2, mRNA.	98999	NA
chr2	166987654	166987660	MIMAT0000234|mmu-miR-201-5p|MIMAT0000234|miRNA|exon|26:peak39001	-	6mer	14	TACTCAGTAAGGCATTGTTCTT#########CCTTCCCCTGAGTC	.((((((.((((...................))))...)))))).	-7.8	0.003	Stau1	protein_coding	intron	ENSMUST00000109235|ENSMUST00000109238|ENSMUST00000049412|ENSMUST00000109236	Mus musculus staufen (RNA binding protein) homolog 1 (Drosophila) (Stau1), transcript variant 5, non-coding RNA.	20853	NA
chr2	166949795	166949801	MIMAT0000234|mmu-miR-201-5p|MIMAT0000234|miRNA|exon|26:peak39008	-	6mer	41	TACTCAGTAAGGCATTGTTCTT#########AAAGCTGCTGTCTGAGTT	.((((((...((((..(((..............)))))))..)))))).	-10	1	Stau1,Stau1,Stau1	protein_coding,protein_coding,protein_coding	cds,exon,utr3	ENSMUST00000109235|ENSMUST00000109238|ENSMUST00000049412|ENSMUST00000109236,ENSMUST00000142481|ENSMUST00000149454|ENSMUST00000134664,ENSMUST00000184390	Mus musculus staufen (RNA binding protein) homolog 1 (Drosophila) (Stau1), transcript variant 5, non-coding RNA.	20853	NA
chr2	164436029	164436035	MIMAT0000234|mmu-miR-201-5p|MIMAT0000234|miRNA|exon|26:peak39093	-	6mer	8	TACTCAGTAAGGCATTGTTCTT#########CCATCCCTGAGTC	.((((((...((...................))....)))))).	-5.1	0.001	Sdc4	protein_coding	intron	ENSMUST00000142909|ENSMUST00000017153	Mus musculus syndecan 4 (Sdc4), mRNA.	20971	n/a
chr2	164425353	164425359	MIMAT0000234|mmu-miR-201-5p|MIMAT0000234|miRNA|exon|26:peak39111	-	6mer	73	TACTCAGTAAGGCATTGTTCTT#########GCGTCTGCGCCTGGGCTGAGTG	((((((((.((((..........................))))..))))))))	-14.1	0.012	Sdc4	protein_coding	utr3	ENSMUST00000017153	Mus musculus syndecan 4 (Sdc4), mRNA.	20971	n/a
chr2	154587635	154587642	MIMAT0000234|mmu-miR-201-5p|MIMAT0000234|miRNA|exon|26:peak39434	-	7mer-m8	86	TACTCAGTAAGGCATTGTTCTT#########GCTGAAGTAAAAGTACTGAGTT	.((((((((........(((..............))).......)))))))).	-10.1	0.261	Pxmp4	protein_coding	utr3	ENSMUST00000000896	Mus musculus peroxisomal membrane protein 4 (Pxmp4), mRNA.	59038	n/a
chr2	151734232	151734238	MIMAT0000234|mmu-miR-201-5p|MIMAT0000234|miRNA|exon|26:peak39497	-	6mer	141	TACTCAGTAAGGCATTGTTCTT#########AGAAGACCTGAGTG	(((((((........(.((((..........)))).).)))))))	-5	0.519	Psmf1,Psmf1	protein_coding,protein_coding	cds,intron	ENSMUST00000042452|ENSMUST00000109869,ENSMUST00000123449|ENSMUST00000155939	Mus musculus proteasome (prosome, macropain) inhibitor subunit 1 (Psmf1), mRNA.	228769	n/a
chr2	148871950	148871956	MIMAT0000234|mmu-miR-201-5p|MIMAT0000234|miRNA|exon|26:peak39537	-	6mer	5	TACTCAGTAAGGCATTGTTCTT#########AATGCCTAAGGGCTGAGTC	.(((((((.(((((((...............)))))))....))))))).	-14.8	0	Cst3	protein_coding	utr3	ENSMUST00000028938	Mus musculus cystatin C (Cst3), mRNA.	13010	n/a
chr2	148044572	148044578	MIMAT0000234|mmu-miR-201-5p|MIMAT0000234|miRNA|exon|26:peak39562	-	6mer	12	TACTCAGTAAGGCATTGTTCTT#########ACCTGAGTC	.((((((..........................)))))).	-4.7	1	Foxa2,Foxa2,Foxa2	protein_coding,protein_coding,protein_coding	cds,exon,intron	ENSMUST00000047315|ENSMUST00000109964,ENSMUST00000146242,ENSMUST00000172928	Mus musculus forkhead box A2 (Foxa2), transcript variant 2, mRNA.	15376	NA
chr2	144266123	144266130	MIMAT0000234|mmu-miR-201-5p|MIMAT0000234|miRNA|exon|26:peak39640	-	7mer-A1	44	TACTCAGTAAGGCATTGTTCTT#########TCTGGGAGCTTGGGGCTGAGTA	((((((((....((..((((((............)))))).))..))))))))	-13.4	0.013	Snx5,Snord17	protein_coding,snoRNA	intron,exon	ENSMUST00000028909|ENSMUST00000110030|ENSMUST00000028909|ENSMUST00000110030,ENSMUST00000104526|ENSMUST00000104526	Mus musculus small nucleolar RNA, C/D box 17 (Snord17), small nucleolar RNA.	100313519	n/a
chr2	129300601	129300607	MIMAT0000234|mmu-miR-201-5p|MIMAT0000234|miRNA|exon|26:peak39863	-	6mer	10	TACTCAGTAAGGCATTGTTCTT#########ATGTGCTGAGTC	.(((((((...((((................))))))))))).	-8.3	0.999	Il1a	protein_coding	utr3	ENSMUST00000028882	Mus musculus interleukin 1 alpha (Il1a), mRNA.	16175	n/a
chr9	65201763	65201769	MIMAT0000234|mmu-miR-201-5p|MIMAT0000234|miRNA|exon|26:peak3989	-	6mer	23	TACTCAGTAAGGCATTGTTCTT#########TGGAGAGGAACAACTCTGAGTC	.((((((..((...((((((((..............)))))))))))))))).	-10.8	0.964	Rnu5g	snRNA	exon	ENSMUST00000093721	NA	NA	NA
chr9	65196609	65196615	MIMAT0000234|mmu-miR-201-5p|MIMAT0000234|miRNA|exon|26:peak3990	-	6mer	23	TACTCAGTAAGGCATTGTTCTT#########TGGAGAGGAACAACTCTGAGTC	.((((((..((...((((((((..............)))))))))))))))).	-10.8	0.977	Gm25313	snRNA	exon	ENSMUST00000101817	NA	NA	NA
chr2	120531960	120531966	MIMAT0000234|mmu-miR-201-5p|MIMAT0000234|miRNA|exon|26:peak40065	-	6mer	15	TACTCAGTAAGGCATTGTTCTT#########ACTGCCCTGAGTG	(((((((...((((...................)))))))))))	-10.1	0.001	Zfp106,Zfp106	protein_coding,protein_coding	cds,exon	ENSMUST00000055241|ENSMUST00000171215|ENSMUST00000163384|ENSMUST00000135625,ENSMUST00000141874	Mus musculus zinc finger protein 106 (Zfp106), mRNA.	20402	n/a
chr2	103292792	103292799	MIMAT0000234|mmu-miR-201-5p|MIMAT0000234|miRNA|exon|26:peak40296	-	7mer-m8	8	TACTCAGTAAGGCATTGTTCTT#########AGACTGAGTC	.(((((((((((......))))...........))))))).	-6.7	0	Ehf	protein_coding	intron	ENSMUST00000128546|ENSMUST00000090475|ENSMUST00000111176|ENSMUST00000125788|ENSMUST00000151265	Mus musculus ets homologous factor (Ehf), mRNA.	13661	NA
chr2	94261369	94261375	MIMAT0000234|mmu-miR-201-5p|MIMAT0000234|miRNA|exon|26:peak40354	-	6mer	67	TACTCAGTAAGGCATTGTTCTT#########ATCCCTGAGTG	(((((((............................)))))))	-4.8	1	E530001K10Rik,Mir670,mmu-miR-670-5p	lincRNA,miRNA,miRNA	intron,exon,exon	ENSMUST00000134563|ENSMUST00000129661,ENSMUST00000102380,MIMAT0003736	Mus musculus microRNA 670 (Mir670), microRNA.	735259	microRNAs (miRNAs) are short (20-24 nt) non-coding RNAs that are involved in post-transcriptional regulation of gene expression in multicellular organisms by affecting both the stability and translation of mRNAs. miRNAs are transcribed by RNA polymerase II as part of capped and polyadenylated primary transcripts (pri-miRNAs) that can be either protein-coding or non-coding. The primary transcript …
chr2	94033544	94033550	MIMAT0000234|mmu-miR-201-5p|MIMAT0000234|miRNA|exon|26:peak40364	-	6mer	26	TACTCAGTAAGGCATTGTTCTT#########AAGAACTAAGTGCTGCTGAGTT	.(((((((..((((((((((((.........))))))..))))))))))))).	-18.3	0	Hsd17b12,Hsd17b12	protein_coding,protein_coding	exon,utr3	ENSMUST00000127084|ENSMUST00000145967|ENSMUST00000146580,ENSMUST00000028619	Mus musculus hydroxysteroid (17-beta) dehydrogenase 12 (Hsd17b12), mRNA.	56348	n/a
chr9	63322004	63322010	MIMAT0000234|mmu-miR-201-5p|MIMAT0000234|miRNA|exon|26:peak4052	-	6mer	17	TACTCAGTAAGGCATTGTTCTT#########ATTTCTGAGTC	.((((((............................)))))).	-5.2	0.35	Map2k5	protein_coding	intron	ENSMUST00000034920	Mus musculus mitogen-activated protein kinase kinase 5 (Map2k5), mRNA.	23938	n/a
chr2	80519603	80519609	MIMAT0000234|mmu-miR-201-5p|MIMAT0000234|miRNA|exon|26:peak40631	-	6mer	23	TACTCAGTAAGGCATTGTTCTT#########TATGGGATGAAGTTCCTGAGTG	(((((((...(((.(((((((.............))))))).))).)))))))	-11.6	0.935	Nckap1,Nckap1	protein_coding,protein_coding	cds,intron	ENSMUST00000028386|ENSMUST00000111760,ENSMUST00000154793	Mus musculus NCK-associated protein 1 (Nckap1), transcript variant 1, mRNA.	50884	NA
chr2	75167268	75167274	MIMAT0000234|mmu-miR-201-5p|MIMAT0000234|miRNA|exon|26:peak40698	-	6mer	7	TACTCAGTAAGGCATTGTTCTT#########TTCACATTGGCTGAGTT	.(((((((....((.(((................))).))))))))).	-7.9	0.003	A330043C09Rik	lincRNA	intron	ENSMUST00000139823	NA	NA	NA
chr2	72947806	72947812	MIMAT0000234|mmu-miR-201-5p|MIMAT0000234|miRNA|exon|26:peak40752	-	6mer	18	TACTCAGTAAGGCATTGTTCTT#########AAGGCAGCTGGATCTCTGAGTT	.((((((.....((((((.(((.........))))))).)).....)))))).	-9.5	0	Sp3	protein_coding	intron	ENSMUST00000133615|ENSMUST00000141372|ENSMUST00000102689|ENSMUST00000066003	Mus musculus trans-acting transcription factor 3 (Sp3), transcript variant 2, mRNA.	20687	This gene product belongs to a family of Sp1 related transcription factors, which regulate transcription by binding to consensus GC- and GT-box regulatory elements in target genes. This protein contains a zinc finger DNA-binding domain and several transactivation domains, and has been reported to function as a bifunctional transcription factor that either stimulates or represses transcription of …
chr2	64585541	64585547	MIMAT0000234|mmu-miR-201-5p|MIMAT0000234|miRNA|exon|26:peak40875	-	6mer	9	TACTCAGTAAGGCATTGTTCTT#########AAGAGCTGAGTT	.(((((((((((......)))).............))))))).	-6.8	0	intergenic	intergenic	intergenic	intergenic	NA	NA	NA
chr2	52703229	52703235	MIMAT0000234|mmu-miR-201-5p|MIMAT0000234|miRNA|exon|26:peak40999	-	6mer	10	TACTCAGTAAGGCATTGTTCTT#########ATTCAGAACTGTCTGAGTT	.((((((....(((..(((((..............)))))))))))))).	-9.2	0.985	Stam2	protein_coding	cds	ENSMUST00000102759|ENSMUST00000127316	Mus musculus signal transducing adaptor molecule (SH3 domain and ITAM motif) 2 (Stam2), mRNA.	56324	n/a
chr2	45074942	45074948	MIMAT0000234|mmu-miR-201-5p|MIMAT0000234|miRNA|exon|26:peak41056	-	6mer	28	TACTCAGTAAGGCATTGTTCTT#########ATCCCTGAGTT	.((((((............................)))))).	-4.6	0.003	Zeb2	protein_coding	intron	ENSMUST00000131635|ENSMUST00000145529|ENSMUST00000068415|ENSMUST00000176438|ENSMUST00000176732|ENSMUST00000028229|ENSMUST00000177302|ENSMUST00000076836|ENSMUST00000127520	Mus musculus zinc finger E-box binding homeobox 2 (Zeb2), transcript variant 3, mRNA.	24136	n/a
chr2	35082462	35082468	MIMAT0000234|mmu-miR-201-5p|MIMAT0000234|miRNA|exon|26:peak41201	-	6mer	61	TACTCAGTAAGGCATTGTTCTT#########ATAATTGTCCTCTGAGTG	(((((((..(((((......................)).))))))))))	-9.1	0.211	intergenic	intergenic	intergenic	intergenic	NA	NA	NA
chr2	34706082	34706088	MIMAT0000234|mmu-miR-201-5p|MIMAT0000234|miRNA|exon|26:peak41272	-	6mer	11	TACTCAGTAAGGCATTGTTCTT#########TCGAAGACCTGAGATCTGAGTG	(((((((..((((.(((...............))).).))).....)))))))	-9.6	0.99	Gapvd1,Gapvd1,Gapvd1	protein_coding,protein_coding,protein_coding	cds,utr3,intron	ENSMUST00000102800|ENSMUST00000113099|ENSMUST00000028224|ENSMUST00000113111|ENSMUST00000137528|ENSMUST00000113103,ENSMUST00000128855,ENSMUST00000150859	Mus musculus GTPase activating protein and VPS9 domains 1 (Gapvd1), mRNA.	66691	n/a
chr2	32423900	32423907	MIMAT0000234|mmu-miR-201-5p|MIMAT0000234|miRNA|exon|26:peak41328	-	7mer-m8	17	TACTCAGTAAGGCATTGTTCTT#########GGGGCGGCTCAGACTGAGTT	.(((((((..(((..((((((..........)))))))))...))))))).	-13.7	0.855	Slc25a25,Slc25a25	protein_coding,protein_coding	intron,cds	ENSMUST00000028160|ENSMUST00000052119|ENSMUST00000113310|ENSMUST00000113308|ENSMUST00000136361|ENSMUST00000127961,ENSMUST00000113307	Mus musculus solute carrier family 25 (mitochondrial carrier, phosphate carrier), member 25 (Slc25a25), transcript variant 4, mRNA.	227731	NA
chr9	57682325	57682331	MIMAT0000234|mmu-miR-201-5p|MIMAT0000234|miRNA|exon|26:peak4136	-	6mer	43	TACTCAGTAAGGCATTGTTCTT#########CTGTCACTGACACGGCTGAGTC	.(((((((...(((.((..................)).)).)...))))))).	-9	0.999	Cyp1a2	protein_coding	cds	ENSMUST00000034860	Mus musculus cytochrome P450, family 1, subfamily a, polypeptide 2 (Cyp1a2), mRNA.	13077	n/a
chr2	30203658	30203664	MIMAT0000234|mmu-miR-201-5p|MIMAT0000234|miRNA|exon|26:peak41397	-	6mer	23	TACTCAGTAAGGCATTGTTCTT#########CCCTGCCTCTGCCTGCTGAGTG	(((((((((.((((..((.................))...)))))))))))))	-15	0	Ccbl1	protein_coding	intron	ENSMUST00000113663|ENSMUST00000148555|ENSMUST00000149522|ENSMUST00000044038|ENSMUST00000113662	Mus musculus cysteine conjugate-beta lyase 1 (Ccbl1), mRNA.	70266	n/a
chr2	28835345	28835351	MIMAT0000234|mmu-miR-201-5p|MIMAT0000234|miRNA|exon|26:peak41430	-	6mer	24	TACTCAGTAAGGCATTGTTCTT#########CAAAAACAGAAGTTGCTGAGTG	((((((((((....(((((................)))))...))))))))))	-11.7	0.868	Gtf3c4,Gtf3c4,Gtf3c4	protein_coding,protein_coding,protein_coding	exon,cds,utr5	ENSMUST00000156468|ENSMUST00000124390,ENSMUST00000037117,ENSMUST00000171404	Mus musculus general transcription factor IIIC, polypeptide 4 (Gtf3c4), transcript variant 1, mRNA.	269252	NA
chr2	28573520	28573527	MIMAT0000234|mmu-miR-201-5p|MIMAT0000234|miRNA|exon|26:peak41436	-	8mer	26	TACTCAGTAAGGCATTGTTCTT#########GAGAACCTGATTGGACTGAGTA	((((((((..((((..((((((.........)))))).)).))..))))))))	-14.2	1	Gtf3c5,Gtf3c5	protein_coding,protein_coding	cds,exon	ENSMUST00000028157|ENSMUST00000113889,ENSMUST00000142054	Mus musculus general transcription factor IIIC, polypeptide 5 (Gtf3c5), transcript variant 1, mRNA.	70239	NA
chr2	27318783	27318789	MIMAT0000234|mmu-miR-201-5p|MIMAT0000234|miRNA|exon|26:peak41459	-	6mer	18	TACTCAGTAAGGCATTGTTCTT#########ATGGCTGAGTT	.(((((((((((......))))............))))))).	-6.9	0.004	Vav2	protein_coding	intron	ENSMUST00000132642|ENSMUST00000056176|ENSMUST00000185188	Mus musculus vav 2 oncogene (Vav2), mRNA.	22325	n/a
chr2	26422161	26422167	MIMAT0000234|mmu-miR-201-5p|MIMAT0000234|miRNA|exon|26:peak41597	-	6mer	92	TACTCAGTAAGGCATTGTTCTT#########CGTGGGCCCCTGGAGCTGAGTC	.(((((((.(((....((((..............)))).)))...))))))).	-11.3	0.013	Sec16a	protein_coding	cds	ENSMUST00000114082|ENSMUST00000156442|ENSMUST00000091252	Mus musculus SEC16 homolog A (S. cerevisiae) (Sec16a), mRNA.	227648	n/a
chr2	18983891	18983897	MIMAT0000234|mmu-miR-201-5p|MIMAT0000234|miRNA|exon|26:peak41765	-	6mer	19	TACTCAGTAAGGCATTGTTCTT#########GTCCTGAGTT	.((((((...(((..................))))))))).	-6.3	0.003	Pip4k2a	protein_coding	intron	ENSMUST00000006912	Mus musculus phosphatidylinositol-5-phosphate 4-kinase, type II, alpha (Pip4k2a), mRNA.	18718	NA
chr2	181844439	181844446	MIMAT0000234|mmu-miR-201-5p|MIMAT0000234|miRNA|exon|26:peak42016	+	8mer	83	TACTCAGTAAGGCATTGTTCTT#########AGATGTCACTGAGTA	((((((((..((((((................))))))))))))))	-13	0.839	Pcmtd2,Pcmtd2	protein_coding,protein_coding	cds,exon	ENSMUST00000029116|ENSMUST00000108754|ENSMUST00000139434,ENSMUST00000155970	Mus musculus protein-L-isoaspartate (D-aspartate) O-methyltransferase domain containing 2 (Pcmtd2), transcript variant 2, mRNA.	245867	NA
chr2	165514544	165514550	MIMAT0000234|mmu-miR-201-5p|MIMAT0000234|miRNA|exon|26:peak42321	+	6mer	28	TACTCAGTAAGGCATTGTTCTT#########GAACTTCGGGCTGAGTT	.(((((((........((((...........)))).....))))))).	-9.7	0.691	Slc2a10,Slc2a10	protein_coding,protein_coding	cds,exon	ENSMUST00000029196,ENSMUST00000148463	Mus musculus solute carrier family 2 (facilitated glucose transporter), member 10 (Slc2a10), mRNA.	170441	This gene encodes a class III facilitative glucose transporter. Mutations in the related gene in human are associated with arterial tortuosity syndrome. [provided by RefSeq, Dec 2013]. ##Evidence-Data-START## Transcript exon combination :: AK052156.1, AY029579.1 [ECO:0000332] RNAseq introns :: single sample supports all introns SRS307248, SRS307249 [ECO:0000348] ##Evidence-Data-END##
chr2	155555923	155555929	MIMAT0000234|mmu-miR-201-5p|MIMAT0000234|miRNA|exon|26:peak42592	+	6mer	105	TACTCAGTAAGGCATTGTTCTT#########GAGACGAGTGTGAGCCTGAGTG	(((((((....(((((..((((.........))))..)))))....)))))))	-14.4	0.834	Acss2,Acss2	protein_coding,protein_coding	cds,utr3	ENSMUST00000065973|ENSMUST00000029135|ENSMUST00000103142|ENSMUST00000151781,ENSMUST00000133654	Mus musculus acyl-CoA synthetase short-chain family member 2 (Acss2), mRNA.	60525	n/a
chr2	153533596	153533602	MIMAT0000234|mmu-miR-201-5p|MIMAT0000234|miRNA|exon|26:peak42695	+	6mer	16	TACTCAGTAAGGCATTGTTCTT#########ACCCACCTCTGCCTCCTGAGTG	(((((((..(((((..........................))))).)))))))	-12.1	0.416	intergenic	intergenic	intergenic	intergenic	NA	NA	NA
chr2	148684040	148684046	MIMAT0000234|mmu-miR-201-5p|MIMAT0000234|miRNA|exon|26:peak42795	+	6mer	15	TACTCAGTAAGGCATTGTTCTT#########AGAATTTCTCTGAGTC	.((((((..(((....(((((..........))))).))))))))).	-6.7	0.825	Gzf1	protein_coding	cds	ENSMUST00000131292|ENSMUST00000028928	Mus musculus GDNF-inducible zinc finger protein 1 (Gzf1), mRNA.	74533	NA
chr2	132306301	132306307	MIMAT0000234|mmu-miR-201-5p|MIMAT0000234|miRNA|exon|26:peak42967	+	6mer	27	TACTCAGTAAGGCATTGTTCTT#########GGGTTTGCTGCTGTGCTGAGTC	.((((((((.((((.....(((.........))).....)))).)))))))).	-14	0.841	Cds2	protein_coding	utr3	ENSMUST00000103181|ENSMUST00000089461	Mus musculus CDP-diacylglycerol synthase (phosphatidate cytidylyltransferase) 2 (Cds2), transcript variant 1, mRNA.	110911	NA
chr2	127434833	127434839	MIMAT0000234|mmu-miR-201-5p|MIMAT0000234|miRNA|exon|26:peak43116	+	6mer	19	TACTCAGTAAGGCATTGTTCTT#########AGCATCTGAGTG	(((((((....((...................))..)))))))	-7.3	0.401	Gpat2	protein_coding	cds	ENSMUST00000062211	Mus musculus glycerol-3-phosphate acyltransferase 2, mitochondrial (Gpat2), mRNA.	215456	n/a
chr2	121422473	121422480	MIMAT0000234|mmu-miR-201-5p|MIMAT0000234|miRNA|exon|26:peak43339	+	7mer-A1	99	TACTCAGTAAGGCATTGTTCTT#########AAGAGGCTTGCCCCTGAGTA	(((((((...((((...(((((.........)))))...)))).)))))))	-16	0.983	Pdia3,Pdia3	protein_coding,protein_coding	cds,intron	ENSMUST00000028683|ENSMUST00000135079,ENSMUST00000153378	Mus musculus protein disulfide isomerase associated 3 (Pdia3), mRNA.	14827	NA
chr2	121173644	121173651	MIMAT0000234|mmu-miR-201-5p|MIMAT0000234|miRNA|exon|26:peak43345	+	7mer-m8	27	TACTCAGTAAGGCATTGTTCTT#########TTCGATTCACTGAGTT	.(((((((..((.((((................))))))))))))).	-7.5	0.86	Tubgcp4,Tubgcp4	protein_coding,protein_coding	exon,cds	ENSMUST00000144123|ENSMUST00000138601|ENSMUST00000144076|ENSMUST00000130929|ENSMUST00000133773|ENSMUST00000154633|ENSMUST00000135555,ENSMUST00000110658|ENSMUST00000186659|ENSMUST00000039541|ENSMUST00000110657	Mus musculus tubulin, gamma complex associated protein 4 (Tubgcp4), transcript variant 3, mRNA.	51885	NA
chr2	102778479	102778486	MIMAT0000234|mmu-miR-201-5p|MIMAT0000234|miRNA|exon|26:peak43647	+	7mer-m8	7	TACTCAGTAAGGCATTGTTCTT#########AAATGACTGAGTG	((((((((....((((................))))))))))))	-8.1	0.001	Slc1a2	protein_coding	intron	ENSMUST00000080210|ENSMUST00000111212|ENSMUST00000154446	Mus musculus solute carrier family 1 (glial high affinity glutamate transporter), member 2 (Slc1a2), transcript variant 2, mRNA.	20511	NA
chr2	91668765	91668771	MIMAT0000234|mmu-miR-201-5p|MIMAT0000234|miRNA|exon|26:peak43713	+	6mer	5	TACTCAGTAAGGCATTGTTCTT#########ACCTGAGTG	(((((((..........................)))))))	-4.9	0.852	Arhgap1,Arhgap1	protein_coding,protein_coding	cds,exon	ENSMUST00000111329|ENSMUST00000111331|ENSMUST00000090614|ENSMUST00000111330,ENSMUST00000123702	Mus musculus Rho GTPase activating protein 1 (Arhgap1), transcript variant 2, mRNA.	228359	NA
chr2	70459113	70459119	MIMAT0000234|mmu-miR-201-5p|MIMAT0000234|miRNA|exon|26:peak44059	+	6mer	11	TACTCAGTAAGGCATTGTTCTT#########ACATCAACGTGGAGCTGAGTC	.(((((((...((.(((..................))).))...))))))).	-10.1	0.997	Rpl9-ps7	pseudogene	exon	ENSMUST00000140507	NA	NA	NA
chr2	32187522	32187528	MIMAT0000234|mmu-miR-201-5p|MIMAT0000234|miRNA|exon|26:peak44603	+	6mer	24	TACTCAGTAAGGCATTGTTCTT#########AGCTGAGTG	((((((((((((......))))..........))))))))	-7.3	1	Prrc2b	protein_coding	cds	ENSMUST00000036691|ENSMUST00000069817|ENSMUST00000132459	Mus musculus proline-rich coiled-coil 2B (Prrc2b), transcript variant 1, mRNA.	227723	NA
chr2	30447270	30447276	MIMAT0000234|mmu-miR-201-5p|MIMAT0000234|miRNA|exon|26:peak44705	+	6mer	26	TACTCAGTAAGGCATTGTTCTT#########TGCTGCCTCTGCCTGCTGAGTG	(((((((((.((((..((.................))...)))))))))))))	-15	0.001	Ppp2r4,Ppp2r4	protein_coding,protein_coding	utr3,exon	ENSMUST00000042055|ENSMUST00000113601|ENSMUST00000113603,ENSMUST00000125743	Mus musculus protein phosphatase 2A activator, regulatory subunit B (Ppp2r4), mRNA.	110854	n/a
chr2	30150187	30150193	MIMAT0000234|mmu-miR-201-5p|MIMAT0000234|miRNA|exon|26:peak44772	+	6mer	17	TACTCAGTAAGGCATTGTTCTT#########GGCCAGAAACAACTTCTGAGTG	(((((((.(((...(((((((..............)).)))))))))))))))	-9.3	0.573	Tbc1d13	protein_coding	utr3	ENSMUST00000044556	Mus musculus TBC1 domain family, member 13 (Tbc1d13), mRNA.	70296	n/a
chr2	29996880	29996886	MIMAT0000234|mmu-miR-201-5p|MIMAT0000234|miRNA|exon|26:peak44814	+	6mer	28	TACTCAGTAAGGCATTGTTCTT#########GAGGCTGAGTC	.(((((((((((......))))............))))))).	-6.9	0.833	Sptan1	protein_coding	cds	ENSMUST00000113719|ENSMUST00000113717|ENSMUST00000100225|ENSMUST00000095083|ENSMUST00000046257	Mus musculus spectrin alpha, non-erythrocytic 1 (Sptan1), transcript variant 2, mRNA.	20740	n/a
chr2	29996767	29996774	MIMAT0000234|mmu-miR-201-5p|MIMAT0000234|miRNA|exon|26:peak44816	+	7mer-m8	62	TACTCAGTAAGGCATTGTTCTT#########GATGTGAAGGCCAAACTGAGTG	((((((((..(((...........................)))..))))))))	-12.2	0.43	Sptan1	protein_coding	cds	ENSMUST00000113719|ENSMUST00000113717|ENSMUST00000100225|ENSMUST00000095083|ENSMUST00000046257	Mus musculus spectrin alpha, non-erythrocytic 1 (Sptan1), transcript variant 2, mRNA.	20740	n/a
chr2	29986825	29986831	MIMAT0000234|mmu-miR-201-5p|MIMAT0000234|miRNA|exon|26:peak44827	+	6mer	17	TACTCAGTAAGGCATTGTTCTT#########TCACACCCTCTGAGTG	(((((((..(((...(((...............))).))))))))))	-8	0.887	Sptan1,Sptan1	protein_coding,protein_coding	cds,exon	ENSMUST00000113719|ENSMUST00000113717|ENSMUST00000100225|ENSMUST00000095083|ENSMUST00000046257,ENSMUST00000143918	Mus musculus spectrin alpha, non-erythrocytic 1 (Sptan1), transcript variant 2, mRNA.	20740	n/a
chr2	25443398	25443405	MIMAT0000234|mmu-miR-201-5p|MIMAT0000234|miRNA|exon|26:peak45051	+	7mer-A1	17	TACTCAGTAAGGCATTGTTCTT#########GTTTCTGAGTA	(((((((..((((..................)))))))))))	-6.3	0.858	Abca2,Abca2	protein_coding,protein_coding	cds,exon	ENSMUST00000102919,ENSMUST00000143075	Mus musculus ATP-binding cassette, sub-family A (ABC1), member 2 (Abca2), mRNA.	11305	n/a
chr2	14331103	14331109	MIMAT0000234|mmu-miR-201-5p|MIMAT0000234|miRNA|exon|26:peak45247	+	6mer	19	TACTCAGTAAGGCATTGTTCTT#########AGTAATCTGAGTC	.((((((....((...................))...)))))).	-6	0	Mrc1	protein_coding	cds	ENSMUST00000028045	Mus musculus mannose receptor, C type 1 (Mrc1), mRNA.	17533	NA
chr19	60865285	60865291	MIMAT0000234|mmu-miR-201-5p|MIMAT0000234|miRNA|exon|26:peak45425	-	6mer	60	TACTCAGTAAGGCATTGTTCTT#########GGTGTCGTCAAGCACCTGAGTG	(((((((...((((((...............)))))).........)))))))	-8.1	0.875	Prdx3	protein_coding	cds	ENSMUST00000025961	Mus musculus peroxiredoxin 3 (Prdx3), mRNA.	11757	n/a
chr19	60534190	60534197	MIMAT0000234|mmu-miR-201-5p|MIMAT0000234|miRNA|exon|26:peak45454	-	7mer-A1	40	TACTCAGTAAGGCATTGTTCTT#########GGAATCTGAACTTTCTGAGTA	(((((((.(((.....(((((..........))))).....))).)))))))	-11.7	0.998	Cacul1,Cacul1	protein_coding,protein_coding	cds,intron	ENSMUST00000166712|ENSMUST00000081790,ENSMUST00000111460	Mus musculus CDK2 associated, cullin domain 1 (Cacul1), transcript variant 2, mRNA.	78832	NA
chr9	44346676	44346683	MIMAT0000234|mmu-miR-201-5p|MIMAT0000234|miRNA|exon|26:peak4555	-	7mer-m8	22	TACTCAGTAAGGCATTGTTCTT#########ATCAGACTGCCGAGACTGAGTC	.(((((((..(((((((................)))..))))...))))))).	-14	0.169	intergenic	intergenic	intergenic	intergenic	NA	NA	NA
chr19	51669575	51669582	MIMAT0000234|mmu-miR-201-5p|MIMAT0000234|miRNA|exon|26:peak45619	-	7mer-m8	15	TACTCAGTAAGGCATTGTTCTT#########CATTACTGAGTT	.(((((((((.......................))))))))).	-9.4	0.008	intergenic	intergenic	intergenic	intergenic	NA	NA	NA
chr19	47260893	47260899	MIMAT0000234|mmu-miR-201-5p|MIMAT0000234|miRNA|exon|26:peak45667	-	6mer	42	TACTCAGTAAGGCATTGTTCTT#########ACGGTTCTGATTGCTGAGTC	.(((((((((((.(((((.............))))).))..))))))))).	-11.5	0.004	Sh3pxd2a	protein_coding	utr3	ENSMUST00000111800|ENSMUST00000081619	Mus musculus SH3 and PX domains 2A (Sh3pxd2a), transcript variant 1, mRNA.	14218	NA
chr19	46380942	46380948	MIMAT0000234|mmu-miR-201-5p|MIMAT0000234|miRNA|exon|26:peak45697	-	6mer	17	TACTCAGTAAGGCATTGTTCTT#########ATTTCCACTCCTCCTCTGAGTT	.((((((..(((....((...................))....))))))))).	-6.7	0.833	Actr1a	protein_coding	cds	ENSMUST00000040270	Mus musculus ARP1 actin-related protein 1A, centractin alpha (Actr1a), mRNA.	54130	n/a
chr19	44397901	44397907	MIMAT0000234|mmu-miR-201-5p|MIMAT0000234|miRNA|exon|26:peak45755	-	6mer	465	TACTCAGTAAGGCATTGTTCTT#########CTGAGCTTTGGGCTTCTGAGTT	.((((((.(((.(...((((.............))))....).))))))))).	-14.6	0.804	Scd1	protein_coding	utr3	ENSMUST00000041331	Mus musculus stearoyl-Coenzyme A desaturase 1 (Scd1), mRNA.	20249	NA
chr19	44396491	44396497	MIMAT0000234|mmu-miR-201-5p|MIMAT0000234|miRNA|exon|26:peak45769	-	6mer	244	TACTCAGTAAGGCATTGTTCTT#########CATGCAGCTAGTTGCCTGAGTG	(((((((((((((..(((................))))))..))).)))))))	-8.9	0	Scd1	protein_coding	utr3	ENSMUST00000041331	Mus musculus stearoyl-Coenzyme A desaturase 1 (Scd1), mRNA.	20249	NA
chr19	39735581	39735587	MIMAT0000234|mmu-miR-201-5p|MIMAT0000234|miRNA|exon|26:peak46089	-	6mer	152	TACTCAGTAAGGCATTGTTCTT#########AAATTTTGAGCTCTCCTGAGTG	(((((((..(((....((((..................))))))).)))))))	-8.4	0.007	Cyp2c68	protein_coding	cds	ENSMUST00000099472	Mus musculus cytochrome P450, family 2, subfamily c, polypeptide 68 (Cyp2c68), mRNA.	433247	NA
chr19	38124356	38124362	MIMAT0000234|mmu-miR-201-5p|MIMAT0000234|miRNA|exon|26:peak46144	-	6mer	570	TACTCAGTAAGGCATTGTTCTT#########AAGACAACATCATCGCTGAGTT	.(((((((..((..((((.(((.........)))))))..))...))))))).	-9.5	0.957	Rbp4	protein_coding	cds	ENSMUST00000112335|ENSMUST00000025951	Mus musculus retinol binding protein 4, plasma (Rbp4), transcript variant 1, mRNA.	19662	NA
chr19	36625289	36625296	MIMAT0000234|mmu-miR-201-5p|MIMAT0000234|miRNA|exon|26:peak46189	-	7mer-m8	16	TACTCAGTAAGGCATTGTTCTT#########AAGGGACTGAGTT	.(((((((((((......))))..............))))))).	-6.4	0.062	1500017E21Rik	processed_transcript	exon	ENSMUST00000149601|ENSMUST00000142067|ENSMUST00000147754|ENSMUST00000129953	Mus musculus RIKEN cDNA 1500017E21 gene (1500017E21Rik), long non-coding RNA.	668215	NA
chr19	34494065	34494071	MIMAT0000234|mmu-miR-201-5p|MIMAT0000234|miRNA|exon|26:peak46257	-	6mer	57	TACTCAGTAAGGCATTGTTCTT#########ATCACAAGAACATTCCTGAGTG	(((((((.((.....(((((((..............))))))))).)))))))	-9.9	0.849	Lipa	protein_coding	cds	ENSMUST00000178114|ENSMUST00000049572	Mus musculus lysosomal acid lipase A (Lipa), transcript variant 1, mRNA.	16889	NA
chr19	32466413	32466419	MIMAT0000234|mmu-miR-201-5p|MIMAT0000234|miRNA|exon|26:peak46284	-	6mer	11	TACTCAGTAAGGCATTGTTCTT#########ACATCAACGTGGAGCTGAGTC	.(((((((...((.(((..................))).))...))))))).	-10.1	0.998	Rpl9-ps6	protein_coding	cds	ENSMUST00000078034	NA	NA	NA
chr19	17660791	17660797	MIMAT0000234|mmu-miR-201-5p|MIMAT0000234|miRNA|exon|26:peak46492	-	6mer	25	TACTCAGTAAGGCATTGTTCTT#########ACCGTTGCTGAGTC	.(((((((((((....................)).))))))))).	-11.1	0.001	Pcsk5	protein_coding	intron	ENSMUST00000025618|ENSMUST00000050715	Mus musculus proprotein convertase subtilisin/kexin type 5 (Pcsk5), transcript variant 2, mRNA.	18552	n/a
chr9	42967147	42967153	MIMAT0000234|mmu-miR-201-5p|MIMAT0000234|miRNA|exon|26:peak4654	-	6mer	22	TACTCAGTAAGGCATTGTTCTT#########TTCCCTCTTTCTGAGTC	.((((((.((((........................)))).)))))).	-7.3	0	Arhgef12	protein_coding	utr3	ENSMUST00000165665|ENSMUST00000072767	Mus musculus Rho guanine nucleotide exchange factor (GEF) 12 (Arhgef12), mRNA.	69632	n/a
chr19	10063799	10063805	MIMAT0000234|mmu-miR-201-5p|MIMAT0000234|miRNA|exon|26:peak46631	-	6mer	110	TACTCAGTAAGGCATTGTTCTT#########AAGACATGCTTCGTTCTGAGTG	(((((((..((((((.((.(((.........)))))))))))....)))))))	-13.1	0.001	intergenic	intergenic	intergenic	intergenic	NA	NA	NA
chr19	6979092	6979098	MIMAT0000234|mmu-miR-201-5p|MIMAT0000234|miRNA|exon|26:peak46775	-	6mer	49	TACTCAGTAAGGCATTGTTCTT#########ATACTGTCCATTTGCCTGAGTG	((((((((((((((.(((.............))).))))...))).)))))))	-8.2	0.964	Fkbp2	protein_coding	cds	ENSMUST00000070878|ENSMUST00000177752	Mus musculus FK506 binding protein 2 (Fkbp2), transcript variant 1, mRNA.	14227	n/a
chr19	5842120	5842127	MIMAT0000234|mmu-miR-201-5p|MIMAT0000234|miRNA|exon|26:peak46865	-	7mer-m8	10	TACTCAGTAAGGCATTGTTCTT#########AGACATGACACTGAGTC	.(((((((....(((.(((.............))))))..))))))).	-8.7	0.001	Neat1	lincRNA	exon	ENSMUST00000173672	Mus musculus nuclear paraspeckle assembly transcript 1 (non-protein coding) (Neat1), long non-coding RNA.	66961	n/a
chr19	5799328	5799334	MIMAT0000234|mmu-miR-201-5p|MIMAT0000234|miRNA|exon|26:peak46969	-	6mer	22	TACTCAGTAAGGCATTGTTCTT#########ACCATCTGAGTC	.((((((...((....................))..)))))).	-6.1	1	Malat1	lincRNA	exon	ENSMUST00000172812	Mus musculus metastasis associated lung adenocarcinoma transcript 1 (non-coding RNA) (Malat1), long non-coding RNA.	72289	NA
chr19	5797527	5797533	MIMAT0000234|mmu-miR-201-5p|MIMAT0000234|miRNA|exon|26:peak46979	-	6mer	30	TACTCAGTAAGGCATTGTTCTT#########AGGCTGAGTG	((((((((((((......))))...........))))))))	-7.2	1	Malat1	lincRNA	exon	ENSMUST00000172812	Mus musculus metastasis associated lung adenocarcinoma transcript 1 (non-coding RNA) (Malat1), long non-coding RNA.	72289	NA
chr9	42252071	42252078	MIMAT0000234|mmu-miR-201-5p|MIMAT0000234|miRNA|exon|26:peak4699	-	7mer-m8	81	TACTCAGTAAGGCATTGTTCTT#########CTATTAAGTCAGGCACTGAGTC	.(((((((...((.(((..(((..............))).)))))))))))).	-8.7	0.002	intergenic	intergenic	intergenic	intergenic	NA	NA	NA
chr19	5685503	5685509	MIMAT0000234|mmu-miR-201-5p|MIMAT0000234|miRNA|exon|26:peak47001	-	6mer	20	TACTCAGTAAGGCATTGTTCTT#########AGTGAAGGTAGTGAGCTGAGTC	.(((((((...((....(((..............)))....))..))))))).	-9.4	1	Pcnxl3,Pcnxl3,Pcnxl3	protein_coding,protein_coding,protein_coding	cds,exon,intron	ENSMUST00000113615,ENSMUST00000135119,ENSMUST00000068169	Mus musculus pecanex-like 3 (Drosophila) (Pcnxl3), mRNA.	104401	NA
chr9	39289854	39289860	MIMAT0000234|mmu-miR-201-5p|MIMAT0000234|miRNA|exon|26:peak4722	-	6mer	28	TACTCAGTAAGGCATTGTTCTT#########TGCACAGTGGCTGAGTT	.(((((((....((((((.(............).))))))))))))).	-12.2	0.026	intergenic	intergenic	intergenic	intergenic	NA	NA	NA
chr19	55920330	55920336	MIMAT0000234|mmu-miR-201-5p|MIMAT0000234|miRNA|exon|26:peak47251	+	6mer	16	TACTCAGTAAGGCATTGTTCTT#########TTGGCCCAATGGGTCTGAGTT	.((((((.....(((((..((............))..)))))...)))))).	-10.8	0	Tcf7l2	protein_coding	intron	ENSMUST00000061496|ENSMUST00000111657|ENSMUST00000111662|ENSMUST00000041717|ENSMUST00000111658|ENSMUST00000111654|ENSMUST00000111659|ENSMUST00000111653|ENSMUST00000111656|ENSMUST00000127233|ENSMUST00000153888|ENSMUST00000111646	Mus musculus transcription factor 7 like 2, T cell specific, HMG box (Tcf7l2), transcript variant 8, mRNA.	21416	NA
chr19	55296453	55296459	MIMAT0000234|mmu-miR-201-5p|MIMAT0000234|miRNA|exon|26:peak47273	+	6mer	10	TACTCAGTAAGGCATTGTTCTT#########ACTGTCCTGAGTT	.((((((...((((...................)))))))))).	-7.2	0.1	Acsl5	protein_coding	utr3	ENSMUST00000043150	Mus musculus acyl-CoA synthetase long-chain family member 5 (Acsl5), mRNA.	433256	NA
chr19	55279473	55279479	MIMAT0000234|mmu-miR-201-5p|MIMAT0000234|miRNA|exon|26:peak47290	+	6mer	20	TACTCAGTAAGGCATTGTTCTT#########GGGTCATCTCTGAGTT	.((((((...(((....................)))....)))))).	-7.3	0.829	Acsl5	protein_coding	cds	ENSMUST00000043150	Mus musculus acyl-CoA synthetase long-chain family member 5 (Acsl5), mRNA.	433256	NA
chr19	53922179	53922186	MIMAT0000234|mmu-miR-201-5p|MIMAT0000234|miRNA|exon|26:peak47306	+	7mer-m8	32	TACTCAGTAAGGCATTGTTCTT#########TGAGAGTGCTTATTACTGAGTG	((((((((((((((((.(((............)))))))))..))))))))))	-17.5	0.003	Pdcd4	protein_coding	intron	ENSMUST00000074371|ENSMUST00000165617|ENSMUST00000025931	Mus musculus programmed cell death 4 (Pdcd4), transcript variant 1, mRNA.	18569	NA
chr19	53922043	53922050	MIMAT0000234|mmu-miR-201-5p|MIMAT0000234|miRNA|exon|26:peak47307	+	7mer-A1	46	TACTCAGTAAGGCATTGTTCTT#########ACTGTGCTCCTGAGTA	(((((((...(((((.((.............)).))))).)))))))	-12.1	0.999	Pdcd4	protein_coding	cds	ENSMUST00000074371|ENSMUST00000165617|ENSMUST00000025931	Mus musculus programmed cell death 4 (Pdcd4), transcript variant 1, mRNA.	18569	NA
chr19	46630038	46630045	MIMAT0000234|mmu-miR-201-5p|MIMAT0000234|miRNA|exon|26:peak47439	+	7mer-A1	11	TACTCAGTAAGGCATTGTTCTT#########ACCCTGAGTA	(((((((...((....................)))))))))	-5.7	0.333	Wbp1l	protein_coding	intron	ENSMUST00000175937|ENSMUST00000156649|ENSMUST00000138302|ENSMUST00000132202|ENSMUST00000099376|ENSMUST00000111855	Mus musculus WW domain binding protein 1 like (Wbp1l), transcript variant 2, mRNA.	226178	NA
chr19	43815456	43815462	MIMAT0000234|mmu-miR-201-5p|MIMAT0000234|miRNA|exon|26:peak47632	+	6mer	37	TACTCAGTAAGGCATTGTTCTT#########AGTCCTGAGTC	.((((((...(((...................))))))))).	-6.3	0.081	Abcc2	protein_coding	intron	ENSMUST00000026208	Mus musculus ATP-binding cassette, sub-family C (CFTR/MRP), member 2 (Abcc2), mRNA.	12780	The membrane-associated protein encoded by this gene is a member of the superfamily of ATP-binding cassette (ABC) transporters. ABC proteins transport various molecules across extra- and intra-cellular membranes. ABC genes are divided into seven distinct subfamilies (ABC1, MDR/TAP, MRP, ALD, OABP, GCN20, White). This protein is a member of the MRP subfamily which is involved in multi-drug resista…
chr19	42009231	42009237	MIMAT0000234|mmu-miR-201-5p|MIMAT0000234|miRNA|exon|26:peak47700	+	6mer	30	TACTCAGTAAGGCATTGTTCTT#########GATTTCACGTGCTTCCTGAGTC	.((((((..((((((((...................)).)))))).)))))).	-11.1	0.684	Ubtd1	protein_coding	intron	ENSMUST00000026170	Mus musculus ubiquitin domain containing 1 (Ubtd1), mRNA.	226122	n/a
chr19	37598622	37598629	MIMAT0000234|mmu-miR-201-5p|MIMAT0000234|miRNA|exon|26:peak47890	+	7mer-A1	77	TACTCAGTAAGGCATTGTTCTT#########CTGCTGACCAGAATTCTGAGTA	(((((((...((((..................))))..........)))))))	-7.6	1	Exoc6	protein_coding	cds	ENSMUST00000066439	Mus musculus exocyst complex component 6 (Exoc6), mRNA.	107371	n/a
chr19	37011329	37011335	MIMAT0000234|mmu-miR-201-5p|MIMAT0000234|miRNA|exon|26:peak47913	+	6mer	91	TACTCAGTAAGGCATTGTTCTT#########GAGAACCTGAGTG	(((((((.........((((((.........)))))))))))))	-9.1	1	Btaf1	protein_coding	cds	ENSMUST00000099494	Mus musculus BTAF1 RNA polymerase II, B-TFIID transcription factor-associated, (Mot1 homolog, S. cerevisiae) (Btaf1), mRNA.	107182	n/a
chr19	36890970	36890976	MIMAT0000234|mmu-miR-201-5p|MIMAT0000234|miRNA|exon|26:peak47919	+	6mer	29	TACTCAGTAAGGCATTGTTCTT#########AGTGTACAGTGTTTCTGAGTG	(((((((..(((((((((.(..............).))))))))))))))))	-14.1	1	Tnks2	protein_coding	utr3	ENSMUST00000025729	Mus musculus tankyrase, TRF1-interacting ankyrin-related ADP-ribose polymerase 2 (Tnks2), mRNA.	74493	NA
chr19	29117904	29117910	MIMAT0000234|mmu-miR-201-5p|MIMAT0000234|miRNA|exon|26:peak48119	+	6mer	18	TACTCAGTAAGGCATTGTTCTT#########AGTCTGAGTG	(((((((...........................)))))))	-5.5	0.011	Rcl1	protein_coding	intron	ENSMUST00000064393	Mus musculus RNA terminal phosphate cyclase-like 1 (Rcl1), mRNA.	59028	n/a
chr19	18651858	18651865	MIMAT0000234|mmu-miR-201-5p|MIMAT0000234|miRNA|exon|26:peak48319	+	7mer-m8	19	TACTCAGTAAGGCATTGTTCTT#########ATTGACTGAGTC	.(((((((((((......)))).............))))))).	-6.5	0.037	Nmrk1	protein_coding	utr3	ENSMUST00000042392|ENSMUST00000159572	Mus musculus nicotinamide riboside kinase 1 (Nmrk1), mRNA.	225994	n/a
chr19	13054960	13054966	MIMAT0000234|mmu-miR-201-5p|MIMAT0000234|miRNA|exon|26:peak48368	+	6mer	44	TACTCAGTAAGGCATTGTTCTT#########CCTCGATGCTCTTAGCTGAGTG	(((((((((((((((((.................)))))).))).))))))))	-17.4	0	intergenic	intergenic	intergenic	intergenic	NA	NA	NA
chr19	10622293	10622300	MIMAT0000234|mmu-miR-201-5p|MIMAT0000234|miRNA|exon|26:peak48488	+	7mer-m8	11	TACTCAGTAAGGCATTGTTCTT#########TTTACTGAGTG	(((((((((((....................)))))))))))	-9.7	0.98	Ddb1	protein_coding	cds	ENSMUST00000025649	Mus musculus damage specific DNA binding protein 1 (Ddb1), mRNA.	13194	n/a
chr19	10577912	10577918	MIMAT0000234|mmu-miR-201-5p|MIMAT0000234|miRNA|exon|26:peak48507	+	6mer	11	TACTCAGTAAGGCATTGTTCTT#########ACTTTATTCACACTCCTGAGTG	(((((((..((................................)).)))))))	-5.24	0.003	Cyb561a3	protein_coding	utr5	ENSMUST00000168445	Mus musculus cytochrome b561 family, member A3 (Cyb561a3), transcript variant 4, mRNA.	225912	NA
chr19	8965197	8965203	MIMAT0000234|mmu-miR-201-5p|MIMAT0000234|miRNA|exon|26:peak48639	+	6mer	30	TACTCAGTAAGGCATTGTTCTT#########AGGACCCCTTTGACCTGAGTC	.(((((((((((....(((((..........)))))..)))))..)))))).	-10	1	Tut1	protein_coding	cds	ENSMUST00000096239	Mus musculus terminal uridylyl transferase 1, U6 snRNA-specific (Tut1), mRNA.	70044	n/a
chr19	4721327	4721334	MIMAT0000234|mmu-miR-201-5p|MIMAT0000234|miRNA|exon|26:peak48955	+	7mer-A1	13	TACTCAGTAAGGCATTGTTCTT#########AGGCTGAGTA	((((((((((((......))))...........))))))))	-7.5	0.301	Sptbn2	protein_coding	intron	ENSMUST00000008991	Mus musculus spectrin beta, non-erythrocytic 2 (Sptbn2), mRNA.	20743	n/a
chr18	80128188	80128194	MIMAT0000234|mmu-miR-201-5p|MIMAT0000234|miRNA|exon|26:peak49215	-	6mer	29	TACTCAGTAAGGCATTGTTCTT#########ATGGGGACGTGATCCCTGAGTC	.((((((...(((((.((((((...........))))))))).)).)))))).	-11.2	0.231	Adnp2	protein_coding	cds	ENSMUST00000066743	Mus musculus ADNP homeobox 2 (Adnp2), mRNA.	240442	n/a
chr18	74939549	74939555	MIMAT0000234|mmu-miR-201-5p|MIMAT0000234|miRNA|exon|26:peak49265	-	6mer	29	TACTCAGTAAGGCATTGTTCTT#########GGAGAGCTGAGTC	.(((((((..........((((..........))))))))))).	-7.3	0.119	Lipg	protein_coding	utr3	ENSMUST00000066532	Mus musculus lipase, endothelial (Lipg), mRNA.	16891	n/a
chr18	44463708	44463715	MIMAT0000234|mmu-miR-201-5p|MIMAT0000234|miRNA|exon|26:peak49667	-	7mer-m8	22	TACTCAGTAAGGCATTGTTCTT#########ATGACTGAGTG	((((((((((((......))))............))))))))	-6.8	0.941	Mcc	protein_coding	intron	ENSMUST00000089874|ENSMUST00000164666	Mus musculus mutated in colorectal cancers (Mcc), transcript variant 1, mRNA.	328949	NA
chr18	40206035	40206041	MIMAT0000234|mmu-miR-201-5p|MIMAT0000234|miRNA|exon|26:peak49704	-	6mer	16	TACTCAGTAAGGCATTGTTCTT#########AGCAGCTCTGAGTG	(((((((...(((..((((............))))))))))))))	-8.4	0.923	Yipf5	protein_coding	utr3	ENSMUST00000025364	Mus musculus Yip1 domain family, member 5 (Yipf5), mRNA.	67180	NA
chr18	35615632	35615638	MIMAT0000234|mmu-miR-201-5p|MIMAT0000234|miRNA|exon|26:peak49880	-	6mer	27	TACTCAGTAAGGCATTGTTCTT#########TAGGAGACAGAAGACCTGAGTT	.((((((.....(..(.((((...........)))).)..).....)))))).	-7.6	0.619	Slc23a1	protein_coding	utr3	ENSMUST00000025212	Mus musculus solute carrier family 23 (nucleobase transporters), member 1 (Slc23a1), mRNA.	20522	NA
chr18	33203179	33203185	MIMAT0000234|mmu-miR-201-5p|MIMAT0000234|miRNA|exon|26:peak49942	-	6mer	24	TACTCAGTAAGGCATTGTTCTT#########CTCTTGCTATGTTCTCTGAGTT	.((((((...(((((.((..................)).)))))..)))))).	-9.5	0.394	Stard4	protein_coding	utr3	ENSMUST00000025236	Mus musculus StAR-related lipid transfer (START) domain containing 4 (Stard4), mRNA.	170459	n/a
chr18	16038202	16038208	MIMAT0000234|mmu-miR-201-5p|MIMAT0000234|miRNA|exon|26:peak50124	-	6mer	11	TACTCAGTAAGGCATTGTTCTT#########GAGCTGCCTCCTGAGTT	.((((((..(((((..((((...........))))))))).)))))).	-15.7	0.92	intergenic	intergenic	intergenic	intergenic	NA	NA	NA
chr18	6214056	6214063	MIMAT0000234|mmu-miR-201-5p|MIMAT0000234|miRNA|exon|26:peak50244	-	8mer	57	TACTCAGTAAGGCATTGTTCTT#########AAATCAAGTCACTGACTGAGTA	((((((((..(((.(((..................))))))....))))))))	-10.6	0.995	Kif5b,Kif5b	protein_coding,protein_coding	exon,cds	ENSMUST00000168031|ENSMUST00000164426,ENSMUST00000025083	Mus musculus kinesin family member 5B (Kif5b), mRNA.	16573	NA
chr18	80556433	80556440	MIMAT0000234|mmu-miR-201-5p|MIMAT0000234|miRNA|exon|26:peak50359	+	7mer-m8	9	TACTCAGTAAGGCATTGTTCTT#########TGGAGTGTGACACTGAGTT	.(((((((...(((((.(..............).)))))...))))))).	-12.3	0.026	intergenic	intergenic	intergenic	intergenic	NA	NA	NA
chr18	80292097	80292103	MIMAT0000234|mmu-miR-201-5p|MIMAT0000234|miRNA|exon|26:peak50364	+	6mer	31	TACTCAGTAAGGCATTGTTCTT#########AGGTACAGGAAGCAGCTGAGTT	.(((((((...((.((((.(((.........))).))))...)).))))))).	-11.1	0	Pqlc1	protein_coding	utr3	ENSMUST00000131780|ENSMUST00000123750|ENSMUST00000129043|ENSMUST00000091798|ENSMUST00000140594|ENSMUST00000070135	Mus musculus PQ loop repeat containing 1 (Pqlc1), transcript variant 1, mRNA.	66943	NA
chr18	79959623	79959629	MIMAT0000234|mmu-miR-201-5p|MIMAT0000234|miRNA|exon|26:peak50384	+	6mer	10	TACTCAGTAAGGCATTGTTCTT#########GGTCCTGAGTG	(((((((...(((...................))))))))))	-6.4	0.998	intergenic	intergenic	intergenic	intergenic	NA	NA	NA
chr18	77097273	77097279	MIMAT0000234|mmu-miR-201-5p|MIMAT0000234|miRNA|exon|26:peak50432	+	6mer	25	TACTCAGTAAGGCATTGTTCTT#########AGGGTTTCTGAGTT	.((((((.(((.(....................).))))))))).	-6.9	1	Pias2	protein_coding	cds	ENSMUST00000114777|ENSMUST00000114776|ENSMUST00000168882	Mus musculus protein inhibitor of activated STAT 2 (Pias2), transcript variant 4, mRNA.	17344	n/a
chr9	20435656	20435662	MIMAT0000234|mmu-miR-201-5p|MIMAT0000234|miRNA|exon|26:peak5046	-	6mer	26	TACTCAGTAAGGCATTGTTCTT#########TTCTGAGTG	(((((((..........................)))))))	-5.5	0.002	Zfp26,Zfp26	protein_coding,protein_coding	utr3,exon	ENSMUST00000159569,ENSMUST00000098970	Mus musculus zinc finger protein 26 (Zfp26), mRNA.	22688	NA
chr18	74801337	74801343	MIMAT0000234|mmu-miR-201-5p|MIMAT0000234|miRNA|exon|26:peak50490	+	6mer	50	TACTCAGTAAGGCATTGTTCTT#########TTGAAGAAAGCTGGGCTGAGTC	.(((((((..(((.((.(((.............))).)).)))..))))))).	-16.5	0.998	Acaa2	protein_coding	cds	ENSMUST00000041053	Mus musculus acetyl-Coenzyme A acyltransferase 2 (mitochondrial 3-oxoacyl-Coenzyme A thiolase) (Acaa2), mRNA.	52538	n/a
chr18	74267742	74267748	MIMAT0000234|mmu-miR-201-5p|MIMAT0000234|miRNA|exon|26:peak50522	+	6mer	26	TACTCAGTAAGGCATTGTTCTT#########TTCTTGGGTCCGCGGCTGAGTG	((((((((..((.(((.....................)))))...))))))))	-9.8	0	intergenic	intergenic	intergenic	intergenic	NA	NA	NA
chr9	16035936	16035942	MIMAT0000234|mmu-miR-201-5p|MIMAT0000234|miRNA|exon|26:peak5064	-	6mer	12	TACTCAGTAAGGCATTGTTCTT#########AGTGGGCTGAGTC	.(((((((...((...................))..))))))).	-7.7	0.208	Fat3	protein_coding	intron	ENSMUST00000082170	Mus musculus FAT tumor suppressor homolog 3 (Drosophila) (Fat3), mRNA.	270120	n/a
chr18	56739949	56739955	MIMAT0000234|mmu-miR-201-5p|MIMAT0000234|miRNA|exon|26:peak50826	+	6mer	32	TACTCAGTAAGGCATTGTTCTT#########AGCAGCAGCTGAGTG	((((((((...((..((((............)))))).))))))))	-9.5	0.658	Lmnb1	protein_coding	cds	ENSMUST00000025486	Mus musculus lamin B1 (Lmnb1), mRNA.	16906	n/a
chr18	56502624	56502631	MIMAT0000234|mmu-miR-201-5p|MIMAT0000234|miRNA|exon|26:peak50839	+	7mer-m8	54	TACTCAGTAAGGCATTGTTCTT#########GCTTGAGAATGGTGACTGAGTG	((((((((....((((((((((.............))))))))))))))))))	-14.5	0.713	Gramd3,Gramd3	protein_coding,protein_coding	utr3,cds	ENSMUST00000070166,ENSMUST00000070166	Mus musculus GRAM domain containing 3 (Gramd3), mRNA.	107022	NA
chr18	53196105	53196111	MIMAT0000234|mmu-miR-201-5p|MIMAT0000234|miRNA|exon|26:peak50877	+	6mer	36	TACTCAGTAAGGCATTGTTCTT#########GCATACTACCTCTGAGTT	.((((((..(((...(((.............))).....))))))))).	-7.6	0.656	Snx2	protein_coding	intron	ENSMUST00000037850	Mus musculus sorting nexin 2 (Snx2), mRNA.	67804	n/a
chr18	39371544	39371550	MIMAT0000234|mmu-miR-201-5p|MIMAT0000234|miRNA|exon|26:peak51038	+	6mer	15	TACTCAGTAAGGCATTGTTCTT#########CGCTGCTGAGTT	.(((((((..(((...................)))))))))).	-9.7	0	Arhgap26	protein_coding	utr3	ENSMUST00000097593|ENSMUST00000154551|ENSMUST00000137497	Mus musculus Rho GTPase activating protein 26 (Arhgap26), mRNA.	71302	NA
chr18	36290887	36290894	MIMAT0000234|mmu-miR-201-5p|MIMAT0000234|miRNA|exon|26:peak51158	+	7mer-m8	47	TACTCAGTAAGGCATTGTTCTT#########AGAGAAGACTGAGTG	(((((((........(.(((((..........))))).))))))))	-7.3	0.98	Pura	protein_coding	utr3	ENSMUST00000051301	Mus musculus purine rich element binding protein A (Pura), mRNA.	19290	n/a
chr18	32201283	32201290	MIMAT0000234|mmu-miR-201-5p|MIMAT0000234|miRNA|exon|26:peak51275	+	7mer-A1	22	TACTCAGTAAGGCATTGTTCTT#########AGTACCCTGAGTA	(((((((...((.(((...............))).)))))))))	-6	0.011	Map3k2	protein_coding	intron	ENSMUST00000096575	Mus musculus mitogen-activated protein kinase kinase kinase 2 (Map3k2), mRNA.	26405	n/a
chr18	9965350	9965356	MIMAT0000234|mmu-miR-201-5p|MIMAT0000234|miRNA|exon|26:peak51549	+	6mer	41	TACTCAGTAAGGCATTGTTCTT#########CACTGCTTCTGCCTCCTGAGTG	(((((((..(((((..((.................))...))))).)))))))	-12.6	0.533	Thoc1	protein_coding	intron	ENSMUST00000025137	Mus musculus THO complex 1 (Thoc1), mRNA.	225160	n/a
chr18	8694500	8694506	MIMAT0000234|mmu-miR-201-5p|MIMAT0000234|miRNA|exon|26:peak51582	+	6mer	6	TACTCAGTAAGGCATTGTTCTT#########GTGCGGCCAGTACCCCTGAGTG	(((((((...((.((((.((...............)).)))).)).)))))))	-10.1	0.708	Gm5819	protein_coding	cds	ENSMUST00000171469	NA	NA	NA
chr17	94869910	94869916	MIMAT0000234|mmu-miR-201-5p|MIMAT0000234|miRNA|exon|26:peak51679	-	6mer	7	TACTCAGTAAGGCATTGTTCTT#########TGGAGAGGAACAACTCTGAGTC	.((((((..((...((((((((..............)))))))))))))))).	-10.8	0	Gm23102	snRNA	exon	ENSMUST00000083724	NA	NA	NA
chr17	79857610	79857617	MIMAT0000234|mmu-miR-201-5p|MIMAT0000234|miRNA|exon|26:peak51882	-	7mer-m8	11	TACTCAGTAAGGCATTGTTCTT#########CAGCTCCACTGAGTT	.(((((((..(((....................)))..))))))).	-10.4	0	Atl2	protein_coding	intron	ENSMUST00000068282|ENSMUST00000112437	Mus musculus atlastin GTPase 2 (Atl2), transcript variant 3, mRNA.	56298	n/a
chr17	75537228	75537234	MIMAT0000234|mmu-miR-201-5p|MIMAT0000234|miRNA|exon|26:peak51956	-	6mer	17	TACTCAGTAAGGCATTGTTCTT#########AGAAGCCTGGCTGAGTC	.(((((((.((((....((((..........)))))))).))))))).	-15.5	0.999	Fam98a	protein_coding	utr3	ENSMUST00000112507	Mus musculus family with sequence similarity 98, member A (Fam98a), mRNA.	72722	NA
chr17	57044929	57044935	MIMAT0000234|mmu-miR-201-5p|MIMAT0000234|miRNA|exon|26:peak52260	-	6mer	26	TACTCAGTAAGGCATTGTTCTT#########TCCCTAAACTTGCTGCTGAGTT	.(((((((..((((..(((..................))).))))))))))).	-11.5	0.001	Slc25a23	protein_coding	utr3	ENSMUST00000040280	Mus musculus solute carrier family 25 (mitochondrial carrier; phosphate carrier), member 23 (Slc25a23), mRNA.	66972	NA
chr17	47686935	47686941	MIMAT0000234|mmu-miR-201-5p|MIMAT0000234|miRNA|exon|26:peak52413	-	6mer	45	TACTCAGTAAGGCATTGTTCTT#########ACCACAAGATCCTACCTGAGTG	(((((((..(((..((((................))))...)))..)))))))	-11	0.231	Tomm6,Gm21981,Tomm6	protein_coding,protein_coding,protein_coding	utr3,utr3,exon	ENSMUST00000113302|ENSMUST00000113301,ENSMUST00000143789,ENSMUST00000143156	Mus musculus translocase of outer mitochondrial membrane 6 homolog (yeast) (Tomm6), transcript variant 1, mRNA.	66119	NA
chr17	45569666	45569673	MIMAT0000234|mmu-miR-201-5p|MIMAT0000234|miRNA|exon|26:peak52584	-	7mer-A1	143	TACTCAGTAAGGCATTGTTCTT#########GTGACGAGCTGATACCTGAGTA	(((((((((.(((.(((((..............))))))))..)).)))))))	-11.9	0.904	Hsp90ab1,Hsp90ab1,Hsp90ab1	protein_coding,protein_coding,protein_coding	cds,exon,intron	ENSMUST00000024739|ENSMUST00000166469,ENSMUST00000145205,ENSMUST00000165127	Mus musculus heat shock protein 90 alpha (cytosolic), class B member 1 (Hsp90ab1), mRNA.	15516	n/a
chr17	36082300	36082306	MIMAT0000234|mmu-miR-201-5p|MIMAT0000234|miRNA|exon|26:peak52673	-	6mer	6	TACTCAGTAAGGCATTGTTCTT#########GGCTGAGTG	((((((((((((......))))..........))))))))	-7.3	0	H2-Bl	protein_coding	intron	ENSMUST00000173080|ENSMUST00000183999|ENSMUST00000183560|ENSMUST00000184502|ENSMUST00000185087|ENSMUST00000185167	Mus musculus histocompatibility 2, blastocyst (H2-Bl), mRNA.	14963	n/a
chr17	35171076	35171082	MIMAT0000234|mmu-miR-201-5p|MIMAT0000234|miRNA|exon|26:peak52735	-	6mer	37	TACTCAGTAAGGCATTGTTCTT#########ACGGTGGGGCTGAGTG	((((((((....((((((.............))))))..))))))))	-12.7	0.001	Aif1,Aif1	protein_coding,protein_coding	utr3,exon	ENSMUST00000172693|ENSMUST00000173324|ENSMUST00000025257,ENSMUST00000173281|ENSMUST00000172679	Mus musculus allograft inflammatory factor 1 (Aif1), mRNA.	11629	n/a
chr17	35153707	35153713	MIMAT0000234|mmu-miR-201-5p|MIMAT0000234|miRNA|exon|26:peak52746	-	6mer	68	TACTCAGTAAGGCATTGTTCTT#########GACAGTGGAGTGGACCTGAGTG	(((((((((...(((((((............)))))))...))...)))))))	-10.8	1	Prrc2a	protein_coding	cds	ENSMUST00000025253|ENSMUST00000174805	Mus musculus proline-rich coiled-coil 2A (Prrc2a), transcript variant 2, mRNA.	53761	NA
chr9	121670342	121670349	MIMAT0000234|mmu-miR-201-5p|MIMAT0000234|miRNA|exon|26:peak5276	+	7mer-m8	46	TACTCAGTAAGGCATTGTTCTT#########TCACTGGTAGTGATACTGAGTC	.((((((((......................(((((...))))))))))))).	-10.8	0	Vipr1	protein_coding	utr3	ENSMUST00000035115	Mus musculus vasoactive intestinal peptide receptor 1 (Vipr1), mRNA.	22354	n/a
chr17	34873519	34873525	MIMAT0000234|mmu-miR-201-5p|MIMAT0000234|miRNA|exon|26:peak52776	-	6mer	15	TACTCAGTAAGGCATTGTTCTT#########ATGTCGATCCTGAGTG	(((((((...(((((................)))))....)))))))	-10	0	C2,C2,Gm20547	protein_coding,protein_coding,protein_coding	cds,intron,intron	ENSMUST00000152417|ENSMUST00000025230,ENSMUST00000148431,ENSMUST00000146299	Mus musculus complement component 2 (within H-2S) (C2), mRNA.	12263	NA
chr17	34858575	34858581	MIMAT0000234|mmu-miR-201-5p|MIMAT0000234|miRNA|exon|26:peak52797	-	6mer	133	TACTCAGTAAGGCATTGTTCTT#########GATGAAACCAAATCTCTGAGTC	.((((((..........(((..............))).........)))))).	-6.6	0.937	Cfb,Gm20547,Cfb	protein_coding,protein_coding,protein_coding	cds,cds,intron	ENSMUST00000128767|ENSMUST00000141295|ENSMUST00000154526|ENSMUST00000176203|ENSMUST00000025229|ENSMUST00000133127,ENSMUST00000146299|ENSMUST00000129891,ENSMUST00000176332	Mus musculus complement factor B (Cfb), transcript variant 1, mRNA.	14962	NA
chr17	34858105	34858112	MIMAT0000234|mmu-miR-201-5p|MIMAT0000234|miRNA|exon|26:peak52799	-	7mer-A1	9	TACTCAGTAAGGCATTGTTCTT#########TGGGGGCCGTGGTGTCTGAGTA	(((((((...(.(((.((((((..........)))))).))).)..)))))))	-14.1	0.719	Cfb,Cfb,Gm20547	protein_coding,protein_coding,protein_coding	cds,intron,cds	ENSMUST00000128767|ENSMUST00000141295|ENSMUST00000154526|ENSMUST00000176203|ENSMUST00000025229|ENSMUST00000153400,ENSMUST00000176332|ENSMUST00000133127,ENSMUST00000146299|ENSMUST00000129891	Mus musculus complement factor B (Cfb), transcript variant 1, mRNA.	14962	NA
chr17	34284398	34284404	MIMAT0000234|mmu-miR-201-5p|MIMAT0000234|miRNA|exon|26:peak52916	-	6mer	21	TACTCAGTAAGGCATTGTTCTT#########GTCTGGATGCTTCCTGAGTT	.((((((..(((((((....................))))))).)))))).	-12.7	0.048	H2-Aa,H2-Aa,H2-Aa	protein_coding,protein_coding,protein_coding	cds,exon,intron	ENSMUST00000040655,ENSMUST00000165139,ENSMUST00000174751	Mus musculus histocompatibility 2, class II antigen A, alpha (H2-Aa), mRNA.	14960	n/a
chr17	33998140	33998146	MIMAT0000234|mmu-miR-201-5p|MIMAT0000234|miRNA|exon|26:peak52963	-	6mer	6	TACTCAGTAAGGCATTGTTCTT#########GGCTGAGTG	((((((((((((......))))..........))))))))	-7.3	0	H2-K1	protein_coding	intron	ENSMUST00000114311|ENSMUST00000172782|ENSMUST00000172912|ENSMUST00000025181|ENSMUST00000087189|ENSMUST00000173075	Mus musculus histocompatibility 2, K1, K region (H2-K1), transcript variant 1, mRNA.	14972	NA
chr17	33646534	33646540	MIMAT0000234|mmu-miR-201-5p|MIMAT0000234|miRNA|exon|26:peak53026	-	6mer	31	TACTCAGTAAGGCATTGTTCTT#########GAATGGCATGAAGCTGAGTG	((((((((..(.((((................)))).).....))))))))	-10.2	1	Hnrnpm,Hnrnpm	protein_coding,protein_coding	utr3,cds	ENSMUST00000114385|ENSMUST00000139302|ENSMUST00000130946,ENSMUST00000148178|ENSMUST00000087582	Mus musculus heterogeneous nuclear ribonucleoprotein M (Hnrnpm), transcript variant 2, mRNA.	76936	n/a
chr17	31617446	31617452	MIMAT0000234|mmu-miR-201-5p|MIMAT0000234|miRNA|exon|26:peak53151	-	6mer	28	TACTCAGTAAGGCATTGTTCTT#########AAGTTCCTGAGTG	(((((((...(((....................))).)))))))	-5.7	0.969	Cbs,Cbs	protein_coding,protein_coding	cds,exon	ENSMUST00000067801|ENSMUST00000118504|ENSMUST00000078509,ENSMUST00000151597	Mus musculus cystathionine beta-synthase (Cbs), transcript variant 1, mRNA.	12411	n/a
chr17	28400419	28400425	MIMAT0000234|mmu-miR-201-5p|MIMAT0000234|miRNA|exon|26:peak53217	-	6mer	16	TACTCAGTAAGGCATTGTTCTT#########GTGACAGCTTTCTCTCTGAGTT	.((((((..(((..(((((..............)))))...)))..)))))).	-9.4	0.001	Fkbp5	protein_coding	utr3	ENSMUST00000079413|ENSMUST00000114792|ENSMUST00000177939	Mus musculus FK506 binding protein 5 (Fkbp5), mRNA.	14229	NA
chr17	26506124	26506131	MIMAT0000234|mmu-miR-201-5p|MIMAT0000234|miRNA|exon|26:peak53276	-	7mer-m8	27	TACTCAGTAAGGCATTGTTCTT#########TCCTCCTGAGTTCCACTGAGTT	.(((((((..((.(((.......................))).))))))))).	-8.3	0.401	Dusp1,Dusp1	protein_coding,protein_coding	utr3,exon	ENSMUST00000025025|ENSMUST00000025025,ENSMUST00000126178|ENSMUST00000126178	Mus musculus dual specificity phosphatase 1 (Dusp1), mRNA.	19252	n/a
chr17	24963138	24963144	MIMAT0000234|mmu-miR-201-5p|MIMAT0000234|miRNA|exon|26:peak53375	-	6mer	11	TACTCAGTAAGGCATTGTTCTT#########CCTCCTGAGTG	(((((((..(((...................))).)))))))	-7.1	0.023	Cramp1l	protein_coding	utr3	ENSMUST00000073337	Mus musculus Crm, cramped-like (Drosophila) (Cramp1l), mRNA.	57354	n/a
chr17	24164577	24164583	MIMAT0000234|mmu-miR-201-5p|MIMAT0000234|miRNA|exon|26:peak53449	-	6mer	98	TACTCAGTAAGGCATTGTTCTT#########CAACTGGGTGCTGGCCTGAGTG	(((((((...((((((.....................))))))...)))))))	-13	0.975	Atp6v0c,Atp6v0c	protein_coding,protein_coding	cds,exon	ENSMUST00000024932|ENSMUST00000098862|ENSMUST00000148541|ENSMUST00000150647,ENSMUST00000151061|ENSMUST00000156061	Mus musculus ATPase, H+ transporting, lysosomal V0 subunit C (Atp6v0c), mRNA.	11984	n/a
chr17	24072075	24072082	MIMAT0000234|mmu-miR-201-5p|MIMAT0000234|miRNA|exon|26:peak53463	-	7mer-m8	10	TACTCAGTAAGGCATTGTTCTT#########AGCTGTTACCATTACTGAGTT	.(((((((((((....(((............))).....)).))))))))).	-11.2	0.009	Kctd5	protein_coding	intron	ENSMUST00000017090	Mus musculus potassium channel tetramerisation domain containing 5 (Kctd5), mRNA.	69259	NA
chr17	21967628	21967634	MIMAT0000234|mmu-miR-201-5p|MIMAT0000234|miRNA|exon|26:peak53507	-	6mer	7	TACTCAGTAAGGCATTGTTCTT#########GAGACCCGAGCTGAGTT	.(((((((..((....((.(((.........)))))))..))))))).	-10.5	0.972	Gm7809,RP24-113B3.2	pseudogene,pseudogene	exon,exon	ENSMUST00000169219,ENSMUST00000153199	NA	NA	NA
chr17	17525527	17525533	MIMAT0000234|mmu-miR-201-5p|MIMAT0000234|miRNA|exon|26:peak53539	-	6mer	58	TACTCAGTAAGGCATTGTTCTT#########CGGCCTGTTGGCCATCTGAGTG	(((((((.((((......))))..........((((....))))..)))))))	-13	0	intergenic	intergenic	intergenic	intergenic	NA	NA	NA
chr17	17521609	17521615	MIMAT0000234|mmu-miR-201-5p|MIMAT0000234|miRNA|exon|26:peak53545	-	6mer	17	TACTCAGTAAGGCATTGTTCTT#########CTTCAGTCTGAGTT	.((((((...............................)))))).	-5.07	1	intergenic	intergenic	intergenic	intergenic	NA	NA	NA
chr17	12675680	12675686	MIMAT0000234|mmu-miR-201-5p|MIMAT0000234|miRNA|exon|26:peak53635	-	6mer	9	TACTCAGTAAGGCATTGTTCTT#########AGGCCTGGCTGAGTT	.(((((((.((((....................)))).))))))).	-14.8	0	Slc22a1	protein_coding	utr5	ENSMUST00000024596	Mus musculus solute carrier family 22 (organic cation transporter), member 1 (Slc22a1), mRNA.	20517	n/a
chr17	6528629	6528636	MIMAT0000234|mmu-miR-201-5p|MIMAT0000234|miRNA|exon|26:peak53721	-	7mer-m8	6	TACTCAGTAAGGCATTGTTCTT#########GAACTGAGTG	((((((((((((......))))...........))))))))	-6.9	1	intergenic	intergenic	intergenic	intergenic	NA	NA	NA
chr17	6361764	6361771	MIMAT0000234|mmu-miR-201-5p|MIMAT0000234|miRNA|exon|26:peak53726	-	7mer-m8	6	TACTCAGTAAGGCATTGTTCTT#########GAACTGAGTG	((((((((((((......))))...........))))))))	-6.9	0.999	intergenic	intergenic	intergenic	intergenic	NA	NA	NA
chr17	85063680	85063686	MIMAT0000234|mmu-miR-201-5p|MIMAT0000234|miRNA|exon|26:peak53907	+	6mer	65	TACTCAGTAAGGCATTGTTCTT#########AGGATCTGAGTC	.((((((.........(((((..........))))))))))).	-5.8	0.769	Slc3a1	protein_coding	cds	ENSMUST00000024944	Mus musculus solute carrier family 3, member 1 (Slc3a1), mRNA.	20532	NA
chr17	79651710	79651717	MIMAT0000234|mmu-miR-201-5p|MIMAT0000234|miRNA|exon|26:peak53989	+	7mer-m8	32	TACTCAGTAAGGCATTGTTCTT#########AGTGAAGAAACTGAGTT	.(((((((......((.(((..............))).))))))))).	-8.1	0.829	Rmdn2	protein_coding	cds	ENSMUST00000040368	Mus musculus regulator of microtubule dynamics 2 (Rmdn2), mRNA.	381110	n/a
chr17	78942876	78942883	MIMAT0000234|mmu-miR-201-5p|MIMAT0000234|miRNA|exon|26:peak54001	+	7mer-m8	22	TACTCAGTAAGGCATTGTTCTT#########TGTGTGCTGTTTACACTGAGTT	.(((((((..(((((...................)))))......))))))).	-11	0	Ndufaf7	protein_coding	intron	ENSMUST00000024887	Mus musculus NADH dehydrogenase (ubiquinone) 1 alpha subcomplex assembly factor 7 (Ndufaf7), mRNA.	73694	NA
chr17	71241796	71241803	MIMAT0000234|mmu-miR-201-5p|MIMAT0000234|miRNA|exon|26:peak54173	+	7mer-A1	33	TACTCAGTAAGGCATTGTTCTT#########AATTCTGCTGAGTA	(((((((((...........................)))))))))	-8.2	0.003	Lpin2,Gm26561	protein_coding,lincRNA	intron,intron	ENSMUST00000133156|ENSMUST00000053173|ENSMUST00000129635|ENSMUST00000126681|ENSMUST00000154507,ENSMUST00000180743	Mus musculus lipin 2 (Lpin2), transcript variant 1, mRNA.	64898	NA
chr17	69051467	69051473	MIMAT0000234|mmu-miR-201-5p|MIMAT0000234|miRNA|exon|26:peak54206	+	6mer	5	TACTCAGTAAGGCATTGTTCTT#########CCCTGAGTG	(((((((..........................)))))))	-4.9	0	intergenic	intergenic	intergenic	intergenic	NA	NA	NA
chr17	64740805	64740811	MIMAT0000234|mmu-miR-201-5p|MIMAT0000234|miRNA|exon|26:peak54257	+	6mer	53	TACTCAGTAAGGCATTGTTCTT#########CCTGCCTTTGAGCTGCTGAGTG	((((((((((((((...................)))))......)))))))))	-13.5	0.989	Man2a1	protein_coding	cds	ENSMUST00000086723|ENSMUST00000169668	Mus musculus mannosidase 2, alpha 1 (Man2a1), mRNA.	17158	NA
chr9	118536877	118536883	MIMAT0000234|mmu-miR-201-5p|MIMAT0000234|miRNA|exon|26:peak5434	+	6mer	5	TACTCAGTAAGGCATTGTTCTT#########TGCTGCTGAGTG	((((((((..((((.................))))))))))))	-10.7	0.998	Golga4	protein_coding	cds	ENSMUST00000084820	Mus musculus golgi autoantigen, golgin subfamily a, 4 (Golga4), mRNA.	54214	n/a
chr17	39847131	39847137	MIMAT0000234|mmu-miR-201-5p|MIMAT0000234|miRNA|exon|26:peak54650	+	6mer	4389	TACTCAGTAAGGCATTGTTCTT#########CCTCGATGCTCTTAGCTGAGTG	(((((((((((((((((.................)))))).))).))))))))	-17.4	1	Yam1	lincRNA	exon	ENSMUST00000182010	NA	NA	NA
chr17	35474164	35474171	MIMAT0000234|mmu-miR-201-5p|MIMAT0000234|miRNA|exon|26:peak54724	+	7mer-m8	29	TACTCAGTAAGGCATTGTTCTT#########CTGACTGGAGTGGACTGAGTG	((((((((...((.(((.((.............)).))).))..))))))))	-8.7	0.004	H2-Q10,H2-Q10	protein_coding,protein_coding	utr3,exon	ENSMUST00000068291|ENSMUST00000174525,ENSMUST00000174589	Mus musculus histocompatibility 2, Q region locus 10 (H2-Q10), mRNA.	15007	NA
chr17	35472067	35472073	MIMAT0000234|mmu-miR-201-5p|MIMAT0000234|miRNA|exon|26:peak54731	+	6mer	6	TACTCAGTAAGGCATTGTTCTT#########GGCTGAGTG	((((((((((((......))))..........))))))))	-7.3	0	H2-Q10,H2-Q10	protein_coding,protein_coding	intron,exon	ENSMUST00000068291|ENSMUST00000174525,ENSMUST00000174589	Mus musculus histocompatibility 2, Q region locus 10 (H2-Q10), mRNA.	15007	NA
chr17	35396052	35396058	MIMAT0000234|mmu-miR-201-5p|MIMAT0000234|miRNA|exon|26:peak54784	+	6mer	6	TACTCAGTAAGGCATTGTTCTT#########GGCTGAGTG	((((((((((((......))))..........))))))))	-7.3	0	H2-Q5	polymorphic_pseudogene	intron	ENSMUST00000172979	Mus musculus histocompatibility 2, Q region locus 5 (H2-Q5), non-coding RNA.	15016	n/a
chr17	35344337	35344343	MIMAT0000234|mmu-miR-201-5p|MIMAT0000234|miRNA|exon|26:peak54805	+	6mer	6	TACTCAGTAAGGCATTGTTCTT#########GGCTGAGTG	((((((((((((......))))..........))))))))	-7.3	0.932	H2-Q2	protein_coding	intron	ENSMUST00000074806	Mus musculus histocompatibility 2, Q region locus 2 (H2-Q2), mRNA.	15013	n/a
chr17	35266889	35266896	MIMAT0000234|mmu-miR-201-5p|MIMAT0000234|miRNA|exon|26:peak54815	+	7mer-m8	115	TACTCAGTAAGGCATTGTTCTT#########GCTGCCTGGACTGTACTGAGTG	((((((((((((((...................)))))......)))))))))	-13.5	0.001	H2-D1	protein_coding	utr3	ENSMUST00000172785	Mus musculus histocompatibility 2, D region locus 1 (H2-D1), mRNA.	14964	n/a
chr17	35146308	35146314	MIMAT0000234|mmu-miR-201-5p|MIMAT0000234|miRNA|exon|26:peak54839	+	6mer	7	TACTCAGTAAGGCATTGTTCTT#########CGCCCCTGAGTG	(((((((...(((...................))).)))))))	-10.1	0.84	Bag6	protein_coding	cds	ENSMUST00000025250|ENSMUST00000166426|ENSMUST00000172571|ENSMUST00000174281|ENSMUST00000173550|ENSMUST00000172993	Mus musculus BCL2-associated athanogene 6 (Bag6), transcript variant 3, mRNA.	224727	NA
chr17	34591702	34591708	MIMAT0000234|mmu-miR-201-5p|MIMAT0000234|miRNA|exon|26:peak54916	+	6mer	15	TACTCAGTAAGGCATTGTTCTT#########GCCCCCACCCTGCTGCTGAGTC	.(((((((..((((..((...................))..))))))))))).	-10.7	0.008	Gpsm3,Pbx2	protein_coding,protein_coding	utr3,intron	ENSMUST00000038244|ENSMUST00000150924,ENSMUST00000173328	Mus musculus pre B cell leukemia homeobox 2 (Pbx2), mRNA.	18515	n/a
chr17	33848451	33848457	MIMAT0000234|mmu-miR-201-5p|MIMAT0000234|miRNA|exon|26:peak55000	+	6mer	9	TACTCAGTAAGGCATTGTTCTT#########GGTTACCACCTGGCCCTGAGTG	(((((((...(((..................(((....)))..))))))))))	-9.4	0.001	Cd320	protein_coding	utr3	ENSMUST00000087559|ENSMUST00000002379	Mus musculus CD320 antigen (Cd320), mRNA.	54219	n/a
chr17	29496018	29496025	MIMAT0000234|mmu-miR-201-5p|MIMAT0000234|miRNA|exon|26:peak55109	+	7mer-A1	12	TACTCAGTAAGGCATTGTTCTT#########TTATCTGAGTA	(((((((............................)))))))	-5.7	0.999	Pim1	protein_coding	utr3	ENSMUST00000024811	Mus musculus proviral integration site 1 (Pim1), mRNA.	18712	n/a
chr17	29495155	29495161	MIMAT0000234|mmu-miR-201-5p|MIMAT0000234|miRNA|exon|26:peak55110	+	6mer	12	TACTCAGTAAGGCATTGTTCTT#########CACCTCTTCCAACTCCTGAGTG	(((((((..((................................)).)))))))	-5.24	1	Pim1	protein_coding	utr3	ENSMUST00000024811	Mus musculus proviral integration site 1 (Pim1), mRNA.	18712	n/a
chr17	25231826	25231832	MIMAT0000234|mmu-miR-201-5p|MIMAT0000234|miRNA|exon|26:peak55292	+	6mer	6	TACTCAGTAAGGCATTGTTCTT#########GTGCGGCCAGTACCCCTGAGTG	(((((((...((.((((.((...............)).)))).)).)))))))	-10.1	0.667	Unkl	protein_coding	cds	ENSMUST00000039734|ENSMUST00000160896|ENSMUST00000015271|ENSMUST00000161679	Mus musculus unkempt-like (Drosophila) (Unkl), transcript variant 1, mRNA.	74154	NA
chr17	23810746	23810752	MIMAT0000234|mmu-miR-201-5p|MIMAT0000234|miRNA|exon|26:peak55443	+	6mer	14	TACTCAGTAAGGCATTGTTCTT#########AGGTCAGAATCTGAGTC	.((((((...(((....................))).....)))))).	-6.5	0.999	Srrm2	protein_coding	cds	ENSMUST00000190686|ENSMUST00000088621	Mus musculus serine/arginine repetitive matrix 2 (Srrm2), mRNA.	75956	n/a
chr17	17387430	17387437	MIMAT0000234|mmu-miR-201-5p|MIMAT0000234|miRNA|exon|26:peak55502	+	7mer-m8	33	TACTCAGTAAGGCATTGTTCTT#########CCCACAGGTCGGTTACTGAGTT	.((((((((((((.((((................)))))))..))))))))).	-12.6	0.001	Chd1	protein_coding	cds	ENSMUST00000024620	Mus musculus chromodomain helicase DNA binding protein 1 (Chd1), mRNA.	12648	n/a
chr17	16906380	16906387	MIMAT0000234|mmu-miR-201-5p|MIMAT0000234|miRNA|exon|26:peak55508	+	7mer-m8	9	TACTCAGTAAGGCATTGTTCTT#########ATTGACAACTGAGTC	.(((((((....((...................))...))))))).	-6.9	0	intergenic	intergenic	intergenic	intergenic	NA	NA	NA
chr17	15503048	15503055	MIMAT0000234|mmu-miR-201-5p|MIMAT0000234|miRNA|exon|26:peak55535	+	7mer-A1	9	TACTCAGTAAGGCATTGTTCTT#########AGGGAAGATCTGAGTA	(((((((......(((.(((((.........))))).))))))))))	-6.4	0.008	Tbp	protein_coding	utr5	ENSMUST00000014911|ENSMUST00000162505|ENSMUST00000159197|ENSMUST00000147081|ENSMUST00000118001|ENSMUST00000143924|ENSMUST00000119879|ENSMUST00000155051|ENSMUST00000117593	Mus musculus TATA box binding protein (Tbp), mRNA.	21374	NA
chr17	6219440	6219447	MIMAT0000234|mmu-miR-201-5p|MIMAT0000234|miRNA|exon|26:peak55727	+	7mer-m8	6	TACTCAGTAAGGCATTGTTCTT#########GAACTGAGTG	((((((((((((......))))...........))))))))	-6.9	0.999	Tulp4,Tulp4	protein_coding,protein_coding	cds,exon	ENSMUST00000149756|ENSMUST00000039655,ENSMUST00000141059	Mus musculus tubby like protein 4 (Tulp4), transcript variant 2, mRNA.	68842	NA
chr16	91925570	91925576	MIMAT0000234|mmu-miR-201-5p|MIMAT0000234|miRNA|exon|26:peak55892	-	6mer	150	TACTCAGTAAGGCATTGTTCTT#########GTGCTGAAGAGCTTCCTGAGTC	.((((((..((((..(.(((................))).))))).)))))).	-10.1	0.335	Atp5o,Atp5o,Atp5o,Atp5o	protein_coding,protein_coding,protein_coding,protein_coding	exon,utr3,cds,intron	ENSMUST00000150642|ENSMUST00000139277|ENSMUST00000150642|ENSMUST00000139277,ENSMUST00000155452|ENSMUST00000155452,ENSMUST00000023677|ENSMUST00000023677,ENSMUST00000159295|ENSMUST00000159295	Mus musculus ATP synthase, H+ transporting, mitochondrial F1 complex, O subunit (Atp5o), mRNA.	28080	n/a
chr16	77354257	77354263	MIMAT0000234|mmu-miR-201-5p|MIMAT0000234|miRNA|exon|26:peak56035	-	6mer	21	TACTCAGTAAGGCATTGTTCTT#########AAACCGGCACCATTTCTGAGTT	.((((((.((((...((((.................)))))).)).)))))).	-6.9	0.009	intergenic	intergenic	intergenic	intergenic	NA	NA	NA
chr9	109094529	109094535	MIMAT0000234|mmu-miR-201-5p|MIMAT0000234|miRNA|exon|26:peak5630	+	6mer	36	TACTCAGTAAGGCATTGTTCTT#########AAGGCTTCTGAGTT	.((((((.(((.(....................).))))))))).	-9.4	0.154	intergenic	intergenic	intergenic	intergenic	NA	NA	NA
chr16	35735518	35735524	MIMAT0000234|mmu-miR-201-5p|MIMAT0000234|miRNA|exon|26:peak56419	-	6mer	37	TACTCAGTAAGGCATTGTTCTT#########AATCGCATCAATGCTGAGTT	.((((((((..((......................)).....)))))))).	-8.5	0.996	Dirc2,Dirc2	protein_coding,protein_coding	utr3,cds	ENSMUST00000149892,ENSMUST00000023554	Mus musculus disrupted in renal carcinoma 2 (human) (Dirc2), mRNA.	224132	n/a
chr16	32076483	32076489	MIMAT0000234|mmu-miR-201-5p|MIMAT0000234|miRNA|exon|26:peak56484	-	6mer	25	TACTCAGTAAGGCATTGTTCTT#########GTGCTTCTGAGTT	.((((((..((((((................)))))))))))).	-10.6	0.098	Pak2	protein_coding	intron	ENSMUST00000023467	Mus musculus p21 protein (Cdc42/Rac)-activated kinase 2 (Pak2), mRNA.	224105	NA
chr16	30315786	30315792	MIMAT0000234|mmu-miR-201-5p|MIMAT0000234|miRNA|exon|26:peak56552	-	6mer	8	TACTCAGTAAGGCATTGTTCTT#########GATCCTGAGTG	(((((((............................)))))))	-4.8	0.902	Atp13a3	protein_coding	cds	ENSMUST00000100013|ENSMUST00000061350	Mus musculus ATPase type 13A3 (Atp13a3), transcript variant 1, mRNA.	224088	NA
chr16	26358224	26358230	MIMAT0000234|mmu-miR-201-5p|MIMAT0000234|miRNA|exon|26:peak56626	-	6mer	36	TACTCAGTAAGGCATTGTTCTT#########GTTTCCCTGAGTG	(((((((..((((..................))))..)))))))	-7.9	0.001	Cldn1	protein_coding	utr3	ENSMUST00000023154	Mus musculus claudin 1 (Cldn1), mRNA.	12737	This gene encodes a member of the claudin family. Claudins are integral membrane proteins and components of tight junction strands. Tight junction strands serve as a physical barrier to prevent solutes and water from passing freely through the paracellular space between epithelial or endothelial cell sheets, and also play critical roles in maintaining cell polarity and signal transductions. The k…
chr16	23028963	23028969	MIMAT0000234|mmu-miR-201-5p|MIMAT0000234|miRNA|exon|26:peak56678	-	6mer	31	TACTCAGTAAGGCATTGTTCTT#########AAAATCAGCTTCTGAGTT	.((((((..((((.........................)))))))))).	-8	0	Kng2	protein_coding	utr5	ENSMUST00000115349|ENSMUST00000039338|ENSMUST00000100046|ENSMUST00000160243	Mus musculus kininogen 2 (Kng2), transcript variant 3, mRNA.	385643	n/a
chr16	21787770	21787777	MIMAT0000234|mmu-miR-201-5p|MIMAT0000234|miRNA|exon|26:peak56731	-	7mer-A1	86	TACTCAGTAAGGCATTGTTCTT#########ACCTTGAGAAAATGGCTGAGTA	((((((((....((((.(((((..............)))))))))))))))))	-11.1	0.998	Ehhadh	protein_coding	cds	ENSMUST00000023559	Mus musculus enoyl-Coenzyme A, hydratase/3-hydroxyacyl Coenzyme A dehydrogenase (Ehhadh), mRNA.	74147	n/a
chr16	21762460	21762466	MIMAT0000234|mmu-miR-201-5p|MIMAT0000234|miRNA|exon|26:peak56750	-	6mer	52	TACTCAGTAAGGCATTGTTCTT#########CTGATCCCTGGCTTTCTGAGTT	.((((((.(((.((..(.((.............)).)..)).))).)))))).	-12.4	0.345	Ehhadh	protein_coding	cds	ENSMUST00000023559	Mus musculus enoyl-Coenzyme A, hydratase/3-hydroxyacyl Coenzyme A dehydrogenase (Ehhadh), mRNA.	74147	n/a
chr16	18071864	18071871	MIMAT0000234|mmu-miR-201-5p|MIMAT0000234|miRNA|exon|26:peak56839	-	7mer-A1	19	TACTCAGTAAGGCATTGTTCTT#########AATCTGAGTA	(((((((...........................)))))))	-5.8	0.002	Prodh,Prodh	protein_coding,protein_coding	utr3,intron	ENSMUST00000136776|ENSMUST00000003620,ENSMUST00000139861	Mus musculus proline dehydrogenase (Prodh), mRNA.	19125	n/a
chr16	17130474	17130480	MIMAT0000234|mmu-miR-201-5p|MIMAT0000234|miRNA|exon|26:peak56895	-	6mer	10	TACTCAGTAAGGCATTGTTCTT#########GTGGCTGAGTG	((((((((((((......))))............))))))))	-7.1	0	Sdf2l1	protein_coding	utr3	ENSMUST00000023453	Mus musculus stromal cell-derived factor 2-like 1 (Sdf2l1), mRNA.	64136	NA
chr16	7700527	7700534	MIMAT0000234|mmu-miR-201-5p|MIMAT0000234|miRNA|exon|26:peak57040	-	7mer-A1	5	TACTCAGTAAGGCATTGTTCTT#########TTCCTGAGTA	(((((((...........................)))))))	-5.2	0.083	intergenic	intergenic	intergenic	intergenic	NA	NA	NA
chr16	5031954	5031960	MIMAT0000234|mmu-miR-201-5p|MIMAT0000234|miRNA|exon|26:peak57067	-	6mer	20	TACTCAGTAAGGCATTGTTCTT#########ATCCCTGAGTC	.((((((............................)))))).	-4.6	0.833	Glyr1	protein_coding	cds	ENSMUST00000115844|ENSMUST00000023189	Mus musculus glyoxylate reductase 1 homolog (Arabidopsis) (Glyr1), transcript variant 1, mRNA.	74022	NA
chr16	91659590	91659596	MIMAT0000234|mmu-miR-201-5p|MIMAT0000234|miRNA|exon|26:peak57292	+	6mer	14	TACTCAGTAAGGCATTGTTCTT#########AGTTCCTGAGTC	.((((((...(((...................))).)))))).	-5.5	0.218	Son,Son	protein_coding,protein_coding	cds,intron	ENSMUST00000117633|ENSMUST00000114037|ENSMUST00000140312|ENSMUST00000119368|ENSMUST00000114036,ENSMUST00000122302	Mus musculus Son DNA binding protein (Son), transcript variant 2, mRNA.	20658	n/a
chr16	58468918	58468924	MIMAT0000234|mmu-miR-201-5p|MIMAT0000234|miRNA|exon|26:peak57606	+	6mer	12	TACTCAGTAAGGCATTGTTCTT#########GGAAGTGGCTGAGTG	((((((((....(((..((((..........)))))))))))))))	-8.5	0.006	Dcbld2	protein_coding	utr3	ENSMUST00000046663	Mus musculus discoidin, CUB and LCCL domain containing 2 (Dcbld2), mRNA.	73379	NA
chr16	37878374	37878380	MIMAT0000234|mmu-miR-201-5p|MIMAT0000234|miRNA|exon|26:peak57879	+	6mer	26	TACTCAGTAAGGCATTGTTCTT#########ACCTGGAAGAGCTGAGTT	.(((((((.......(.((((..............)))).)))))))).	-8.2	1	Lrrc58	protein_coding	cds	ENSMUST00000078717	Mus musculus leucine rich repeat containing 58 (Lrrc58), mRNA.	320184	NA
chr9	107677873	107677879	MIMAT0000234|mmu-miR-201-5p|MIMAT0000234|miRNA|exon|26:peak5801	+	6mer	41	TACTCAGTAAGGCATTGTTCTT#########AATTTCTGAGTT	.((((((.............................)))))).	-5.2	0.601	intergenic	intergenic	intergenic	intergenic	NA	NA	NA
chr16	32935310	32935316	MIMAT0000234|mmu-miR-201-5p|MIMAT0000234|miRNA|exon|26:peak58065	+	6mer	47	TACTCAGTAAGGCATTGTTCTT#########TCCTGCCTCCACCTCCTGAGTG	(((((((..(((((....................))))).......)))))))	-9.3	0.174	Lrch3	protein_coding	intron	ENSMUST00000156928|ENSMUST00000023491|ENSMUST00000170201|ENSMUST00000171118|ENSMUST00000170899|ENSMUST00000164486|ENSMUST00000135193|ENSMUST00000165616	Mus musculus leucine-rich repeats and calponin homology (CH) domain containing 3 (Lrch3), mRNA.	70144	n/a
chr16	32906462	32906468	MIMAT0000234|mmu-miR-201-5p|MIMAT0000234|miRNA|exon|26:peak58066	+	6mer	20	TACTCAGTAAGGCATTGTTCTT#########ACTTCTGTCCTGAGTC	.((((((...((((......................)))))))))).	-7.1	0.036	Fyttd1	protein_coding	utr3	ENSMUST00000023489|ENSMUST00000171325	Mus musculus forty-two-three domain containing 1 (Fyttd1), transcript variant 1, mRNA.	69823	NA
chr16	31845426	31845433	MIMAT0000234|mmu-miR-201-5p|MIMAT0000234|miRNA|exon|26:peak58116	+	7mer-A1	29	TACTCAGTAAGGCATTGTTCTT#########CGCTCAGCTGAGTA	((((((((..(((...................)))..))))))))	-11.6	0	Dlg1	protein_coding	intron	ENSMUST00000147382|ENSMUST00000115205|ENSMUST00000115201|ENSMUST00000100001|ENSMUST00000132176|ENSMUST00000064477|ENSMUST00000023454|ENSMUST00000115196|ENSMUST00000130920	Mus musculus discs, large homolog 1 (Drosophila) (Dlg1), transcript variant 3, mRNA.	13383	NA
chr16	26615876	26615883	MIMAT0000234|mmu-miR-201-5p|MIMAT0000234|miRNA|exon|26:peak58206	+	7mer-m8	36	TACTCAGTAAGGCATTGTTCTT#########GCACACTGAGTG	((((((((...((..................))..))))))))	-8.5	0	Il1rap	protein_coding	intron	ENSMUST00000096129|ENSMUST00000166294|ENSMUST00000174202|ENSMUST00000023156	Mus musculus interleukin 1 receptor accessory protein (Il1rap), transcript variant 4, mRNA.	16180	NA
chr9	107545978	107545984	MIMAT0000234|mmu-miR-201-5p|MIMAT0000234|miRNA|exon|26:peak5828	+	6mer	19	TACTCAGTAAGGCATTGTTCTT#########TGACTACCTCTGCCTCTGAGTG	(((((((..(((((..((((............))..))...))))))))))))	-11.9	0.144	intergenic	intergenic	intergenic	intergenic	NA	NA	NA
chr16	23058383	23058389	MIMAT0000234|mmu-miR-201-5p|MIMAT0000234|miRNA|exon|26:peak58313	+	6mer	31	TACTCAGTAAGGCATTGTTCTT#########AAAATCAGCTTCTGAGTT	.((((((..((((.........................)))))))))).	-8	0.001	Kng1,Kng1	protein_coding,protein_coding	utr5,intron	ENSMUST00000039492|ENSMUST00000023589,ENSMUST00000125790	Mus musculus kininogen 1 (Kng1), transcript variant 2, mRNA.	16644	NA
chr16	22951209	22951215	MIMAT0000234|mmu-miR-201-5p|MIMAT0000234|miRNA|exon|26:peak58332	+	6mer	240	TACTCAGTAAGGCATTGTTCTT#########CAGTGTTCCCATGCCCTGAGTC	.((((((...(((((.(..(...............)..)..))))))))))).	-10.6	0.83	Hrg	protein_coding	cds	ENSMUST00000023590	Mus musculus histidine-rich glycoprotein (Hrg), mRNA.	94175	NA
chr16	20679533	20679539	MIMAT0000234|mmu-miR-201-5p|MIMAT0000234|miRNA|exon|26:peak58438	+	6mer	31	TACTCAGTAAGGCATTGTTCTT#########AGAATCTGAGTT	.((((((.........(((((..........))))))))))).	-6.3	0.661	Eif4g1,Eif4g1,Eif4g1	protein_coding,protein_coding,protein_coding	cds,exon,intron	ENSMUST00000044783|ENSMUST00000115463|ENSMUST00000073840|ENSMUST00000142344|ENSMUST00000115457|ENSMUST00000115461|ENSMUST00000115460,ENSMUST00000143939|ENSMUST00000128594|ENSMUST00000150333|ENSMUST00000132320|ENSMUST00000136106,ENSMUST00000156226	Mus musculus eukaryotic translation initiation factor 4, gamma 1 (Eif4g1), transcript variant 2, mRNA.	208643	n/a
chr16	20679344	20679350	MIMAT0000234|mmu-miR-201-5p|MIMAT0000234|miRNA|exon|26:peak58441	+	6mer	36	TACTCAGTAAGGCATTGTTCTT#########TTTTGGAGCCGGGGTCTGAGTC	.((((((...(((.........................))).....)))))).	-10	1	Eif4g1,Eif4g1,Eif4g1	protein_coding,protein_coding,protein_coding	cds,exon,intron	ENSMUST00000044783|ENSMUST00000115463|ENSMUST00000073840|ENSMUST00000142344|ENSMUST00000115457|ENSMUST00000115461|ENSMUST00000115460,ENSMUST00000154594|ENSMUST00000143939|ENSMUST00000128594|ENSMUST00000150333|ENSMUST00000132320|ENSMUST00000136106,ENSMUST00000156226	Mus musculus eukaryotic translation initiation factor 4, gamma 1 (Eif4g1), transcript variant 2, mRNA.	208643	n/a
chr16	20527922	20527928	MIMAT0000234|mmu-miR-201-5p|MIMAT0000234|miRNA|exon|26:peak58477	+	6mer	28	TACTCAGTAAGGCATTGTTCTT#########AGTTCCCACTGCTCTGAGTT	.((((((...((((.((....................)).)))))))))).	-9.1	0	Dvl3	protein_coding	intron	ENSMUST00000003318|ENSMUST00000171572|ENSMUST00000171774	Mus musculus dishevelled 3, dsh homolog (Drosophila) (Dvl3), mRNA.	13544	n/a
chr16	20114633	20114640	MIMAT0000234|mmu-miR-201-5p|MIMAT0000234|miRNA|exon|26:peak58511	+	7mer-m8	9	TACTCAGTAAGGCATTGTTCTT#########AATCTTCCATACACTGAGTG	((((((((((((......)))).....................))))))))	-6.2	0.951	Klhl24	protein_coding	cds	ENSMUST00000023509	Mus musculus kelch-like 24 (Klhl24), mRNA.	75785	n/a
chr16	16225326	16225333	MIMAT0000234|mmu-miR-201-5p|MIMAT0000234|miRNA|exon|26:peak58661	+	7mer-A1	16	TACTCAGTAAGGCATTGTTCTT#########AGTGTCCCTGAGTA	(((((((...((((((...............)))))).)))))))	-10.9	0.997	Pkp2	protein_coding	cds	ENSMUST00000039408|ENSMUST00000161342|ENSMUST00000162150	Mus musculus plakophilin 2 (Pkp2), mRNA.	67451	n/a
chr9	106189518	106189524	MIMAT0000234|mmu-miR-201-5p|MIMAT0000234|miRNA|exon|26:peak5875	+	6mer	81	TACTCAGTAAGGCATTGTTCTT#########GGAGCGAGTCTGAGTT	.((((((....((.(((((((..........))))))))))))))).	-11.8	1	Wdr82	protein_coding	utr3	ENSMUST00000020490	Mus musculus WD repeat domain containing 82 (Wdr82), mRNA.	77305	NA
chr9	106189472	106189478	MIMAT0000234|mmu-miR-201-5p|MIMAT0000234|miRNA|exon|26:peak5876	+	6mer	33	TACTCAGTAAGGCATTGTTCTT#########ACCTGAGTC	.((((((..........................)))))).	-4.7	0.684	Wdr82	protein_coding	utr3	ENSMUST00000020490	Mus musculus WD repeat domain containing 82 (Wdr82), mRNA.	77305	NA
chr15	102707134	102707140	MIMAT0000234|mmu-miR-201-5p|MIMAT0000234|miRNA|exon|26:peak58923	-	6mer	15	TACTCAGTAAGGCATTGTTCTT#########GGAAGCAGTGGCTGAGTT	.(((((((....(((((((((..........)).)))))))))))))).	-13.2	0.614	Calcoco1	protein_coding	utr3	ENSMUST00000023818|ENSMUST00000168112	Mus musculus calcium binding and coiled coil domain 1 (Calcoco1), mRNA.	67488	NA
chr15	99794462	99794468	MIMAT0000234|mmu-miR-201-5p|MIMAT0000234|miRNA|exon|26:peak59018	-	6mer	20	TACTCAGTAAGGCATTGTTCTT#########ATGCACCCTAAGCCGCTGAGTC	.(((((((..(((.............................)))))))))).	-11	0.994	Lima1	protein_coding	cds	ENSMUST00000073691|ENSMUST00000109024	Mus musculus LIM domain and actin binding 1 (Lima1), transcript variant b, mRNA.	65970	NA
chr15	99779988	99779994	MIMAT0000234|mmu-miR-201-5p|MIMAT0000234|miRNA|exon|26:peak59028	-	6mer	9	TACTCAGTAAGGCATTGTTCTT#########GGCAGGTGGGTCTCTCTGAGTT	.((((((..((((..((((............)))).....))))..)))))).	-11.2	0.009	Lima1	protein_coding	utr3	ENSMUST00000073691|ENSMUST00000109024	Mus musculus LIM domain and actin binding 1 (Lima1), transcript variant b, mRNA.	65970	NA
chr15	98842890	98842897	MIMAT0000234|mmu-miR-201-5p|MIMAT0000234|miRNA|exon|26:peak59080	-	7mer-A1	24	TACTCAGTAAGGCATTGTTCTT#########CAGAATAACCTGAGTA	(((((((.......(((((((...........))))))).)))))))	-7.9	1	Kmt2d	protein_coding	cds	ENSMUST00000178486|ENSMUST00000023741	Mus musculus lysine (K)-specific methyltransferase 2D (Kmt2d), mRNA.	381022	NA
chr15	89160611	89160617	MIMAT0000234|mmu-miR-201-5p|MIMAT0000234|miRNA|exon|26:peak59363	-	6mer	27	TACTCAGTAAGGCATTGTTCTT#########CGGCACACAACCTACCTGAGTT	.((((((..(((...(((.((...........)).)))...)))..)))))).	-10.7	0.832	Plxnb2	protein_coding	cds	ENSMUST00000060808|ENSMUST00000109331	Mus musculus plexin B2 (Plxnb2), transcript variant 3, mRNA.	140570	NA
chr15	82374420	82374426	MIMAT0000234|mmu-miR-201-5p|MIMAT0000234|miRNA|exon|26:peak59593	-	6mer	35	TACTCAGTAAGGCATTGTTCTT#########GCCTACAGCTGGCCTCTGAGTC	.((((((..((((.((((.................))))...)))))))))).	-12.4	0.274	Cyp2d22	protein_coding	cds	ENSMUST00000023083	Mus musculus cytochrome P450, family 2, subfamily d, polypeptide 22 (Cyp2d22), transcript variant 2, mRNA.	56448	NA
chr15	81858228	81858235	MIMAT0000234|mmu-miR-201-5p|MIMAT0000234|miRNA|exon|26:peak59619	-	7mer-m8	17	TACTCAGTAAGGCATTGTTCTT#########GAGACTGAGTG	((((((((((((......))))............))))))))	-6.8	0	Tob2,Tob2	protein_coding,protein_coding	cds,utr5	ENSMUST00000039199,ENSMUST00000050467	Mus musculus transducer of ERBB2, 2 (Tob2), mRNA.	57259	n/a
chr15	77959966	77959973	MIMAT0000234|mmu-miR-201-5p|MIMAT0000234|miRNA|exon|26:peak59804	-	7mer-A1	29	TACTCAGTAAGGCATTGTTCTT#########GGCTGGATCTGAGTA	(((((((...(((...................)))....)))))))	-9.6	0.867	Eif3d	protein_coding	cds	ENSMUST00000100484	Mus musculus eukaryotic translation initiation factor 3, subunit D (Eif3d), mRNA.	55944	n/a
chr15	76172183	76172189	MIMAT0000234|mmu-miR-201-5p|MIMAT0000234|miRNA|exon|26:peak60028	-	6mer	15	TACTCAGTAAGGCATTGTTCTT#########CTTGGGGGCCCTGAGTC	.((((((...(((....((((.............))))))))))))).	-8.8	0.189	Plec	protein_coding	cds	ENSMUST00000080857|ENSMUST00000071869|ENSMUST00000073418|ENSMUST00000054449|ENSMUST00000089610|ENSMUST00000074834|ENSMUST00000171562|ENSMUST00000076442|ENSMUST00000169108|ENSMUST00000169714|ENSMUST00000169438|ENSMUST00000072692|ENSMUST00000023226	Mus musculus plectin (Plec), transcript variant 10, mRNA.	18810	Plectin is a prominent member of an important family of structurally and in part functionally related proteins, termed plakins or cytolinkers, that are capable of interlinking different elements of the cytoskeleton. Plakins, with their multi-domain structure and enormous size, not only play crucial roles in maintaining cell and tissue integrity and orchestrating dynamic changes in cytoarchitectur…
chr15	76104554	76104560	MIMAT0000234|mmu-miR-201-5p|MIMAT0000234|miRNA|exon|26:peak60062	-	6mer	24	TACTCAGTAAGGCATTGTTCTT#########AGGTGTCCGCATCTGAGTT	.((((((...((((((................)))).))....)))))).	-10.9	0.387	intergenic	intergenic	intergenic	intergenic	NA	NA	NA
chr15	76103009	76103015	MIMAT0000234|mmu-miR-201-5p|MIMAT0000234|miRNA|exon|26:peak60075	-	6mer	24	TACTCAGTAAGGCATTGTTCTT#########AGGTGTCCGCATCTGAGTT	.((((((...((((((................)))).))....)))))).	-10.9	0.584	intergenic	intergenic	intergenic	intergenic	NA	NA	NA
chr15	60920892	60920898	MIMAT0000234|mmu-miR-201-5p|MIMAT0000234|miRNA|exon|26:peak60291	-	6mer	82	TACTCAGTAAGGCATTGTTCTT#########CAGAACGGGTGGTTCCTGAGTC	.((((((..((.(((((((((...........))))).)))).)).)))))).	-12.9	0.067	A1bg	protein_coding	cds	ENSMUST00000096418	Mus musculus alpha-1-B glycoprotein (A1bg), mRNA.	117586	n/a
chr15	59053415	59053422	MIMAT0000234|mmu-miR-201-5p|MIMAT0000234|miRNA|exon|26:peak60320	-	7mer-m8	35	TACTCAGTAAGGCATTGTTCTT#########AGCCAAGACTGAGTG	((((((((..(((...................)))...))))))))	-11.8	0.001	Mtss1	protein_coding	intron	ENSMUST00000080371	Mus musculus metastasis suppressor 1 (Mtss1), transcript variant 2, mRNA.	211401	n/a
chr15	54937784	54937790	MIMAT0000234|mmu-miR-201-5p|MIMAT0000234|miRNA|exon|26:peak60415	-	6mer	12	TACTCAGTAAGGCATTGTTCTT#########AGTGGGCTGAGTC	.(((((((...((...................))..))))))).	-7.7	0.071	intergenic	intergenic	intergenic	intergenic	NA	NA	NA
chr15	28836943	28836950	MIMAT0000234|mmu-miR-201-5p|MIMAT0000234|miRNA|exon|26:peak60738	-	7mer-m8	9	TACTCAGTAAGGCATTGTTCTT#########GAACTACCATTACTGAGTT	.(((((((((((....((((...........))))..)).))))))))).	-14.5	0.019	intergenic	intergenic	intergenic	intergenic	NA	NA	NA
chr15	10569415	10569421	MIMAT0000234|mmu-miR-201-5p|MIMAT0000234|miRNA|exon|26:peak60830	-	6mer	34	TACTCAGTAAGGCATTGTTCTT#########GTGGCTGAGTT	.(((((((((((......))))............))))))).	-6.9	0	Rai14	protein_coding	utr3	ENSMUST00000169385|ENSMUST00000090339	Mus musculus retinoic acid induced 14 (Rai14), transcript variant 1, mRNA.	75646	NA
chr15	3582636	3582642	MIMAT0000234|mmu-miR-201-5p|MIMAT0000234|miRNA|exon|26:peak60903	-	6mer	19	TACTCAGTAAGGCATTGTTCTT#########AAGTTGTTCTTGGTGCTGAGTG	((((((((((((((.....................)).)))...)))))))))	-9	0.003	Ghr	protein_coding	intron	ENSMUST00000159912|ENSMUST00000160343|ENSMUST00000162993|ENSMUST00000159508|ENSMUST00000161180|ENSMUST00000069451|ENSMUST00000110698	Mus musculus growth hormone receptor (Ghr), transcript variant 4, mRNA.	14600	NA
chr15	3552367	3552373	MIMAT0000234|mmu-miR-201-5p|MIMAT0000234|miRNA|exon|26:peak60914	-	6mer	22	TACTCAGTAAGGCATTGTTCTT#########ATGGGTATCTGAGTG	(((((((.....(((................))).....)))))))	-6.8	0.039	Ghr	protein_coding	intron	ENSMUST00000159912|ENSMUST00000160343|ENSMUST00000162993|ENSMUST00000159508|ENSMUST00000161180|ENSMUST00000069451|ENSMUST00000161561|ENSMUST00000110698|ENSMUST00000161770	Mus musculus growth hormone receptor (Ghr), transcript variant 4, mRNA.	14600	NA
chr15	3486429	3486435	MIMAT0000234|mmu-miR-201-5p|MIMAT0000234|miRNA|exon|26:peak60927	-	6mer	50	TACTCAGTAAGGCATTGTTCTT#########CGTCAAGGGGAGCTGAGTT	.(((((((....(.(((.................))).)...))))))).	-7.6	0.009	Ghr	protein_coding	intron	ENSMUST00000160343|ENSMUST00000162993|ENSMUST00000159508|ENSMUST00000161180|ENSMUST00000069451|ENSMUST00000161561|ENSMUST00000110698|ENSMUST00000161770	Mus musculus growth hormone receptor (Ghr), transcript variant 4, mRNA.	14600	NA
chr9	92275952	92275958	MIMAT0000234|mmu-miR-201-5p|MIMAT0000234|miRNA|exon|26:peak6101	+	6mer	6	TACTCAGTAAGGCATTGTTCTT#########GAGGAGTCTGGAGAGCTGAGTC	.(((((((....((...(((((.........)))))...))....))))))).	-11.2	0.109	Plscr2	protein_coding	utr5	ENSMUST00000180154|ENSMUST00000034932|ENSMUST00000126911	Mus musculus phospholipid scramblase 2 (Plscr2), transcript variant B, mRNA.	18828	n/a
chr15	99409763	99409770	MIMAT0000234|mmu-miR-201-5p|MIMAT0000234|miRNA|exon|26:peak61158	+	7mer-m8	13	TACTCAGTAAGGCATTGTTCTT#########GCCCTCGGGACATGACTGAGTT	.(((((((....(((.(((((................))))))))))))))).	-11	0.089	Tmbim6	protein_coding	utr3	ENSMUST00000023749	Mus musculus transmembrane BAX inhibitor motif containing 6 (Tmbim6), transcript variant 4, mRNA.	110213	NA
chr15	89086649	89086655	MIMAT0000234|mmu-miR-201-5p|MIMAT0000234|miRNA|exon|26:peak61331	+	6mer	22	TACTCAGTAAGGCATTGTTCTT#########GTGCCCTGAGTG	(((((((...(((((................))))))))))))	-11.5	0.001	Trabd,Trabd	protein_coding,protein_coding	utr3,exon	ENSMUST00000081702|ENSMUST00000169870,ENSMUST00000170754	Mus musculus TraB domain containing (Trabd), mRNA.	67976	n/a
chr9	90054590	90054597	MIMAT0000234|mmu-miR-201-5p|MIMAT0000234|miRNA|exon|26:peak6134	+	7mer-A1	41	TACTCAGTAAGGCATTGTTCTT#########GCTGGGGCCTGGCTGCTGAGTA	(((((((((.(.((..(((((.............))))).)).))))))))))	-15.6	0.298	Ctsh,Ctsh	protein_coding,protein_coding	cds,exon	ENSMUST00000132718|ENSMUST00000034915|ENSMUST00000143172|ENSMUST00000123320|ENSMUST00000185459,ENSMUST00000127842|ENSMUST00000186126|ENSMUST00000190338	Mus musculus cathepsin H (Ctsh), mRNA.	13036	NA
chr9	89624766	89624772	MIMAT0000234|mmu-miR-201-5p|MIMAT0000234|miRNA|exon|26:peak6135	+	6mer	6	TACTCAGTAAGGCATTGTTCTT#########AAGAGCACCTGAGTC	.((((((........(((((((.........))))))).)))))).	-9.3	0.024	intergenic	intergenic	intergenic	intergenic	NA	NA	NA
chr15	86336331	86336338	MIMAT0000234|mmu-miR-201-5p|MIMAT0000234|miRNA|exon|26:peak61362	+	7mer-A1	13	TACTCAGTAAGGCATTGTTCTT#########TTTGCACCTGAGTA	(((((((....(((...................)))..)))))))	-8.8	0.004	Tbc1d22a	protein_coding	intron	ENSMUST00000063414	Mus musculus TBC1 domain family, member 22a (Tbc1d22a), mRNA.	223754	n/a
chr15	86303041	86303047	MIMAT0000234|mmu-miR-201-5p|MIMAT0000234|miRNA|exon|26:peak61363	+	6mer	12	TACTCAGTAAGGCATTGTTCTT#########AGGTCTGTCTGAGTT	.((((((..((((....................))))..)))))).	-11.4	0.009	Tbc1d22a	protein_coding	intron	ENSMUST00000063414	Mus musculus TBC1 domain family, member 22a (Tbc1d22a), mRNA.	223754	n/a
chr15	78843913	78843919	MIMAT0000234|mmu-miR-201-5p|MIMAT0000234|miRNA|exon|26:peak61765	+	6mer	16	TACTCAGTAAGGCATTGTTCTT#########TGGCCTCTGAGTG	(((((((..((((....................)))))))))))	-11.1	0	Cdc42ep1	protein_coding	intron	ENSMUST00000059619	Mus musculus CDC42 effector protein (Rho GTPase binding) 1 (Cdc42ep1), mRNA.	104445	n/a
chr15	75975456	75975462	MIMAT0000234|mmu-miR-201-5p|MIMAT0000234|miRNA|exon|26:peak61884	+	6mer	80	TACTCAGTAAGGCATTGTTCTT#########GGAATTTGCCCCGGCCTGAGTG	(((((((...((((..(((((..........))))).)))).....)))))))	-14.1	0	Zfp707,Zfp707	protein_coding,protein_coding	utr3,exon	ENSMUST00000109966|ENSMUST00000109967|ENSMUST00000147641,ENSMUST00000131496	Mus musculus zinc finger protein 707 (Zfp707), mRNA.	69020	n/a
chr15	59654656	59654663	MIMAT0000234|mmu-miR-201-5p|MIMAT0000234|miRNA|exon|26:peak62000	+	7mer-A1	63	TACTCAGTAAGGCATTGTTCTT#########AGATTGTTCCTGAGTA	(((((((...((((.....................)))).)))))))	-7.7	0.651	Trib1	protein_coding	cds	ENSMUST00000067543	Mus musculus tribbles homolog 1 (Drosophila) (Trib1), mRNA.	211770	n/a
chr15	59649313	59649319	MIMAT0000234|mmu-miR-201-5p|MIMAT0000234|miRNA|exon|26:peak62007	+	6mer	72	TACTCAGTAAGGCATTGTTCTT#########AGTGTCCGCGCCTCTCTGAGTG	(((((((..((((...........................))))..)))))))	-13.5	1	Trib1	protein_coding	cds	ENSMUST00000067543|ENSMUST00000118228	Mus musculus tribbles homolog 1 (Drosophila) (Trib1), mRNA.	211770	n/a
chr15	54464177	54464183	MIMAT0000234|mmu-miR-201-5p|MIMAT0000234|miRNA|exon|26:peak62136	+	6mer	18	TACTCAGTAAGGCATTGTTCTT#########ATGTTTACAATTGCTCTGAGTC	.((((((...((((((((...................)))).)))))))))).	-11.3	0.001	Colec10	protein_coding	utr3	ENSMUST00000036737	Mus musculus collectin sub-family member 10 (Colec10), mRNA.	239447	n/a
chr15	37045054	37045060	MIMAT0000234|mmu-miR-201-5p|MIMAT0000234|miRNA|exon|26:peak62233	+	6mer	5	TACTCAGTAAGGCATTGTTCTT#########CCCTGAGTG	(((((((..........................)))))))	-4.9	0	intergenic	intergenic	intergenic	intergenic	NA	NA	NA
chr15	35358292	35358299	MIMAT0000234|mmu-miR-201-5p|MIMAT0000234|miRNA|exon|26:peak62255	+	7mer-m8	16	TACTCAGTAAGGCATTGTTCTT#########ATCTGACTGAGTC	.(((((((.(((....................))).))))))).	-8	0.23	intergenic	intergenic	intergenic	intergenic	NA	NA	NA
chr9	78464825	78464831	MIMAT0000234|mmu-miR-201-5p|MIMAT0000234|miRNA|exon|26:peak6228	+	6mer	8	TACTCAGTAAGGCATTGTTCTT#########GTTCTGAGTT	.((((((...........................)))))).	-5.3	0.009	Mto1,Mto1	protein_coding,protein_coding	intron,exon	ENSMUST00000148238|ENSMUST00000034896,ENSMUST00000157051	Mus musculus mitochondrial translation optimization 1 homolog (S. cerevisiae) (Mto1), mRNA.	68291	NA
chr9	78457540	78457546	MIMAT0000234|mmu-miR-201-5p|MIMAT0000234|miRNA|exon|26:peak6230	+	6mer	62	TACTCAGTAAGGCATTGTTCTT#########CTGTTACACTGCCAGCTGAGTT	.(((((((..((((.(((..................))).)))).))))))).	-15.7	0.602	Mto1,Mto1	protein_coding,protein_coding	utr3,cds	ENSMUST00000148238,ENSMUST00000034896	Mus musculus mitochondrial translation optimization 1 homolog (S. cerevisiae) (Mto1), mRNA.	68291	NA
chr15	9370309	9370316	MIMAT0000234|mmu-miR-201-5p|MIMAT0000234|miRNA|exon|26:peak62554	+	7mer-A1	96	TACTCAGTAAGGCATTGTTCTT#########GCTGTAACCAGGTATCTGAGTA	(((((((....((...((((..............).)))...))..)))))))	-7.4	0.004	Ugt3a2	protein_coding	cds	ENSMUST00000072403	Mus musculus UDP glycosyltransferases 3 family, polypeptide A2 (Ugt3a2), mRNA.	223337	n/a
chr15	7196568	7196574	MIMAT0000234|mmu-miR-201-5p|MIMAT0000234|miRNA|exon|26:peak62624	+	6mer	22	TACTCAGTAAGGCATTGTTCTT#########GGATAGAGAGATACGCTGAGTC	.(((((((....(.((((((...........)))))).)......))))))).	-9.7	0.001	Lifr	protein_coding	utr3	ENSMUST00000171588	Mus musculus leukemia inhibitory factor receptor (Lifr), transcript variant 1, mRNA.	16880	NA
chr15	6429576	6429583	MIMAT0000234|mmu-miR-201-5p|MIMAT0000234|miRNA|exon|26:peak62709	+	7mer-A1	16	TACTCAGTAAGGCATTGTTCTT#########GAGTCTGAGTA	(((((((............................)))))))	-5.7	0.985	Dab2,Dab2	protein_coding,protein_coding	intron,cds	ENSMUST00000078019|ENSMUST00000110663|ENSMUST00000161812|ENSMUST00000159552,ENSMUST00000080880|ENSMUST00000110664|ENSMUST00000163082	Mus musculus disabled 2, mitogen-responsive phosphoprotein (Dab2), transcript variant 3, mRNA.	13132	NA
chr14	121287351	121287357	MIMAT0000234|mmu-miR-201-5p|MIMAT0000234|miRNA|exon|26:peak62792	-	6mer	24	TACTCAGTAAGGCATTGTTCTT#########TAGATATTCTCTGAGTG	(((((((..(((......(((...........)))...))))))))))	-5.5	0.853	Stk24	protein_coding	cds	ENSMUST00000079817	Mus musculus serine/threonine kinase 24 (Stk24), mRNA.	223255	NA
chr14	78966153	78966159	MIMAT0000234|mmu-miR-201-5p|MIMAT0000234|miRNA|exon|26:peak63037	-	6mer	17	TACTCAGTAAGGCATTGTTCTT#########AACTTACACATAGCTGAGTC	.(((((((...................................))))))).	-6.34	0.995	intergenic	intergenic	intergenic	intergenic	NA	NA	NA
chr14	78513678	78513684	MIMAT0000234|mmu-miR-201-5p|MIMAT0000234|miRNA|exon|26:peak63042	-	6mer	12	TACTCAGTAAGGCATTGTTCTT#########ACCTGAGTC	.((((((..........................)))))).	-4.7	0.995	Akap11	protein_coding	cds	ENSMUST00000022593|ENSMUST00000123853	Mus musculus A kinase (PRKA) anchor protein 11 (Akap11), mRNA.	219181	NA
chr14	72539568	72539574	MIMAT0000234|mmu-miR-201-5p|MIMAT0000234|miRNA|exon|26:peak63131	-	6mer	36	TACTCAGTAAGGCATTGTTCTT#########GAAGGAATCTGAGTG	(((((((.........((((((...........)))))))))))))	-7.1	0.927	Fndc3a	protein_coding	utr3	ENSMUST00000089017|ENSMUST00000162825	Mus musculus fibronectin type III domain containing 3A (Fndc3a), mRNA.	319448	NA
chr14	65999964	65999970	MIMAT0000234|mmu-miR-201-5p|MIMAT0000234|miRNA|exon|26:peak63319	-	6mer	105	TACTCAGTAAGGCATTGTTCTT#########CAGTTCTGGAATGTTCTGAGTC	.((((((...((((((.(....................).)))))))))))).	-9	0.658	Gulo	protein_coding	cds	ENSMUST00000059970	Mus musculus gulonolactone (L-) oxidase (Gulo), mRNA.	268756	n/a
chr14	65997627	65997634	MIMAT0000234|mmu-miR-201-5p|MIMAT0000234|miRNA|exon|26:peak63321	-	7mer-A1	22	TACTCAGTAAGGCATTGTTCTT#########GCCACCTGAAGAAGTCTGAGTA	(((((((....((.((.(((..................))).)))))))))))	-8.3	0.833	Gulo	protein_coding	cds	ENSMUST00000059970	Mus musculus gulonolactone (L-) oxidase (Gulo), mRNA.	268756	n/a
chr14	65076497	65076504	MIMAT0000234|mmu-miR-201-5p|MIMAT0000234|miRNA|exon|26:peak63350	-	7mer-m8	72	TACTCAGTAAGGCATTGTTCTT#########AGCCCAGCCTGCCGACTGAGTG	((((((((..(((((((..((..........))..)))..)))).))))))))	-14.1	0.867	Extl3	protein_coding	cds	ENSMUST00000022550	Mus musculus exostoses (multiple)-like 3 (Extl3), mRNA.	54616	n/a
chr14	63526872	63526879	MIMAT0000234|mmu-miR-201-5p|MIMAT0000234|miRNA|exon|26:peak63392	-	7mer-A1	41	TACTCAGTAAGGCATTGTTCTT#########AATCGGCCCGGCGAGCTGAGTA	((((((((...((...(((................)))...))..))))))))	-9.9	0.783	Mtmr9	protein_coding	cds	ENSMUST00000058679	Mus musculus myotubularin related protein 9 (Mtmr9), mRNA.	210376	n/a
chr14	52181140	52181146	MIMAT0000234|mmu-miR-201-5p|MIMAT0000234|miRNA|exon|26:peak63685	-	6mer	23	TACTCAGTAAGGCATTGTTCTT#########AAATTGGCTGAGTC	.(((((((.............................))))))).	-6.7	0.999	Supt16	protein_coding	cds	ENSMUST00000046709	Mus musculus suppressor of Ty 16 (Supt16), mRNA.	114741	n/a
chr14	50807730	50807736	MIMAT0000234|mmu-miR-201-5p|MIMAT0000234|miRNA|exon|26:peak63755	-	6mer	18	TACTCAGTAAGGCATTGTTCTT#########AGCGGGGCCACGTGCTGAGTG	(((((((((.(((.(((((............))))).)))...)))))))))	-15.7	1	Rpph1	misc_RNA	exon	ENSMUST00000175096	Mus musculus ribonuclease P RNA component H1 (Rpph1), RNase P RNA.	85029	n/a
chr14	31151522	31151528	MIMAT0000234|mmu-miR-201-5p|MIMAT0000234|miRNA|exon|26:peak64047	-	6mer	25	TACTCAGTAAGGCATTGTTCTT#########ACCCTCTGAGTC	.((((((..(((.....................))))))))).	-6.7	0.583	Stab1	protein_coding	cds	ENSMUST00000036618	Mus musculus stabilin 1 (Stab1), mRNA.	192187	n/a
chr14	31001222	31001228	MIMAT0000234|mmu-miR-201-5p|MIMAT0000234|miRNA|exon|26:peak64070	-	6mer	59	TACTCAGTAAGGCATTGTTCTT#########GGAACACCTGAGTT	.((((((........((((((..........)))))).)))))).	-8.4	0.976	Spcs1,Spcs1	protein_coding,protein_coding	cds,exon	ENSMUST00000160342|ENSMUST00000162092|ENSMUST00000186131|ENSMUST00000182501|ENSMUST00000161219,ENSMUST00000161343|ENSMUST00000160663	Mus musculus signal peptidase complex subunit 1 homolog (S. cerevisiae) (Spcs1), mRNA.	69019	n/a
chr14	28623809	28623816	MIMAT0000234|mmu-miR-201-5p|MIMAT0000234|miRNA|exon|26:peak64147	-	7mer-A1	10	TACTCAGTAAGGCATTGTTCTT#########AGAGGAGGCTCTGAGTA	(((((((...(((.((.((((..........)))).))))))))))))	-11.8	0	intergenic	intergenic	intergenic	intergenic	NA	NA	NA
chr14	25715018	25715024	MIMAT0000234|mmu-miR-201-5p|MIMAT0000234|miRNA|exon|26:peak64227	-	6mer	44	TACTCAGTAAGGCATTGTTCTT#########TTGAAAGCTCTCATCCTGAGTG	(((((((..........(((.............)))..........)))))))	-6.8	0.054	Zcchc24,Zcchc24	protein_coding,protein_coding	utr3,exon	ENSMUST00000069180,ENSMUST00000184642	Mus musculus zinc finger, CCHC domain containing 24 (Zcchc24), mRNA.	71918	n/a
chr14	21052154	21052161	MIMAT0000234|mmu-miR-201-5p|MIMAT0000234|miRNA|exon|26:peak64274	-	7mer-m8	5	TACTCAGTAAGGCATTGTTCTT#########CCCGGCACCGAATCACTGAGTC	.(((((((.(..(..((((...............))))..)..).))))))).	-8.1	0.517	Ap3m1,Ap3m1,Ap3m1	protein_coding,protein_coding,protein_coding	utr5,exon,intron	ENSMUST00000154460|ENSMUST00000022371|ENSMUST00000126536,ENSMUST00000156716,ENSMUST00000130291	Mus musculus adaptor-related protein complex 3, mu 1 subunit (Ap3m1), mRNA.	55946	n/a
chr14	118972417	118972424	MIMAT0000234|mmu-miR-201-5p|MIMAT0000234|miRNA|exon|26:peak64585	+	7mer-A1	51	TACTCAGTAAGGCATTGTTCTT#########CAGAGCCCAGTGTTGCTGAGTA	((((((((((.((...(((((...........)))))...)).))))))))))	-18.4	0.937	Dnajc3	protein_coding	cds	ENSMUST00000022734	Mus musculus DnaJ (Hsp40) homolog, subfamily C, member 3 (Dnajc3), mRNA.	100037258	n/a
chr14	113315185	113315191	MIMAT0000234|mmu-miR-201-5p|MIMAT0000234|miRNA|exon|26:peak64626	+	6mer	7	TACTCAGTAAGGCATTGTTCTT#########AGAACCTGAAGTGTCTGAGTG	(((((((....((((((((((..........)))))....))))))))))))	-11	0.489	Tpm3-rs7	protein_coding	cds	ENSMUST00000072359	NA	NA	NA
chr14	62364081	62364088	MIMAT0000234|mmu-miR-201-5p|MIMAT0000234|miRNA|exon|26:peak65060	+	7mer-m8	8	TACTCAGTAAGGCATTGTTCTT#########AAAGAACTGAGTG	((((((((..........((((..........))))))))))))	-6.8	1	Rnaseh2b,Rnaseh2b	protein_coding,protein_coding	utr3,cds	ENSMUST00000169728,ENSMUST00000022499	Mus musculus ribonuclease H2, subunit B (Rnaseh2b), mRNA.	67153	n/a
chr14	60692356	60692362	MIMAT0000234|mmu-miR-201-5p|MIMAT0000234|miRNA|exon|26:peak65084	+	6mer	18	TACTCAGTAAGGCATTGTTCTT#########AGTCTGAGTG	(((((((...........................)))))))	-5.5	0.882	Spata13	protein_coding	cds	ENSMUST00000160973|ENSMUST00000022566|ENSMUST00000160095	Mus musculus spermatogenesis associated 13 (Spata13), mRNA.	219140	n/a
chr14	59346543	59346549	MIMAT0000234|mmu-miR-201-5p|MIMAT0000234|miRNA|exon|26:peak65100	+	6mer	10	TACTCAGTAAGGCATTGTTCTT#########GTGCTGAGTT	.((((((((.......................)))))))).	-7.6	0.532	intergenic	intergenic	intergenic	intergenic	NA	NA	NA
chr14	59236868	59236874	MIMAT0000234|mmu-miR-201-5p|MIMAT0000234|miRNA|exon|26:peak65104	+	6mer	10	TACTCAGTAAGGCATTGTTCTT#########GTGCTGAGTT	.((((((((.......................)))))))).	-7.6	0.061	Rcbtb1	protein_coding	utr3	ENSMUST00000043227|ENSMUST00000022551|ENSMUST00000174830	Mus musculus regulator of chromosome condensation (RCC1) and BTB (POZ) domain containing protein 1 (Rcbtb1), mRNA.	71330	n/a
chr14	56587807	56587814	MIMAT0000234|mmu-miR-201-5p|MIMAT0000234|miRNA|exon|26:peak65151	+	8mer	33	TACTCAGTAAGGCATTGTTCTT#########AAAACACCGAAGTCACTGAGTA	((((((((..(((.(((.....................))).)))))))))))	-9.8	0.409	Parp4,Parp4	protein_coding,protein_coding	cds,intron	ENSMUST00000161553,ENSMUST00000161553	Mus musculus poly (ADP-ribose) polymerase family, member 4 (Parp4), mRNA.	328417	NA
chr14	55569263	55569270	MIMAT0000234|mmu-miR-201-5p|MIMAT0000234|miRNA|exon|26:peak65188	+	7mer-A1	21	TACTCAGTAAGGCATTGTTCTT#########AGTACCGCCAAGCTGAGTA	((((((((..(((...((.((..........)).)).)))..))))))))	-13.7	0.998	Dcaf11,Dcaf11,Dcaf11	protein_coding,protein_coding,protein_coding	cds,utr3,exon	ENSMUST00000117236|ENSMUST00000121622|ENSMUST00000072530|ENSMUST00000117701,ENSMUST00000150019|ENSMUST00000152681|ENSMUST00000143375,ENSMUST00000129310|ENSMUST00000153638|ENSMUST00000145983	Mus musculus DDB1 and CUL4 associated factor 11 (Dcaf11), transcript variant 3, non-coding RNA.	28199	NA
chr14	51988939	51988945	MIMAT0000234|mmu-miR-201-5p|MIMAT0000234|miRNA|exon|26:peak65296	+	6mer	10	TACTCAGTAAGGCATTGTTCTT#########ACCTGAGTG	(((((((..........................)))))))	-4.9	1	Arhgef40,Arhgef40,Arhgef40	protein_coding,protein_coding,protein_coding	cds,exon,utr3	ENSMUST00000182905|ENSMUST00000093813|ENSMUST00000100639|ENSMUST00000183208|ENSMUST00000182909|ENSMUST00000182760|ENSMUST00000182061,ENSMUST00000182740|ENSMUST00000182961,ENSMUST00000182338	Mus musculus Rho guanine nucleotide exchange factor (GEF) 40 (Arhgef40), transcript variant 2, mRNA.	268739	n/a
chr14	51105304	51105310	MIMAT0000234|mmu-miR-201-5p|MIMAT0000234|miRNA|exon|26:peak65309	+	6mer	214	TACTCAGTAAGGCATTGTTCTT#########GCTGATAGTTGACCTCTGAGTC	.((((((..(((((.(..((..............))..).)).))))))))).	-11.1	0.006	Rnase4	protein_coding	utr3	ENSMUST00000022428|ENSMUST00000169895	Mus musculus ribonuclease, RNase A family 4 (Rnase4), transcript variant 1, mRNA.	58809	This gene encodes a member of the pancreatic ribonuclease A superfamily. The encoded enzyme is sereted and has unique uridine specificity. This gene resides in a cluster of highly related genes. It shares dual promoters and 5' exons with the angiogenin, ribonuclease, RNase A family, 5 gene. Each gene splices to a unique downstream exon that contains its complete coding region. Two alternatively s…
chr14	47674763	47674770	MIMAT0000234|mmu-miR-201-5p|MIMAT0000234|miRNA|exon|26:peak65385	+	7mer-m8	25	TACTCAGTAAGGCATTGTTCTT#########AAAGGAGAACTGAGTG	((((((((.......(.(((((..........))))).)))))))))	-8.2	0.991	Ktn1,Ktn1	protein_coding,protein_coding	cds,utr3	ENSMUST00000187839|ENSMUST00000190252|ENSMUST00000022391|ENSMUST00000186761|ENSMUST00000189101|ENSMUST00000191511|ENSMUST00000187039|ENSMUST00000189533|ENSMUST00000185940|ENSMUST00000188553|ENSMUST00000185343|ENSMUST00000190999|ENSMUST00000190535|ENSMUST00000190182|ENSMUST00000187262|ENSMUST00000186627|ENSMUST00000191446|ENSMUST00000191018|ENSMUST00000188330,ENSMUST00000189986	Mus musculus kinectin 1 (Ktn1), transcript variant 1, mRNA.	16709	NA
chr14	47530043	47530049	MIMAT0000234|mmu-miR-201-5p|MIMAT0000234|miRNA|exon|26:peak65390	+	6mer	16	TACTCAGTAAGGCATTGTTCTT#########AGGTTGGAGTCTGAGTG	(((((((...(((....................))).....)))))))	-6	0.832	Fbxo34	protein_coding	cds	ENSMUST00000043112|ENSMUST00000168833|ENSMUST00000163324|ENSMUST00000095941|ENSMUST00000165714	Mus musculus F-box protein 34 (Fbxo34), transcript variant 4, non-coding RNA.	78938	n/a
chr14	32241303	32241309	MIMAT0000234|mmu-miR-201-5p|MIMAT0000234|miRNA|exon|26:peak65623	+	6mer	22	TACTCAGTAAGGCATTGTTCTT#########GTGGTTCTGAGTG	(((((((....((..................))....)))))))	-6.8	0.016	Parg	protein_coding	intron	ENSMUST00000164137|ENSMUST00000022470|ENSMUST00000170840|ENSMUST00000163350|ENSMUST00000170129|ENSMUST00000167699	Mus musculus poly (ADP-ribose) glycohydrolase (Parg), mRNA.	26430	n/a
chr14	30038834	30038841	MIMAT0000234|mmu-miR-201-5p|MIMAT0000234|miRNA|exon|26:peak65757	+	7mer-m8	39	TACTCAGTAAGGCATTGTTCTT#########AAGACTGAGTC	.(((((((((((......))))............))))))).	-6.6	0	Chdh	protein_coding	utr3	ENSMUST00000067620	Mus musculus choline dehydrogenase (Chdh), transcript variant 2, mRNA.	218865	NA
chr14	25588179	25588185	MIMAT0000234|mmu-miR-201-5p|MIMAT0000234|miRNA|exon|26:peak65878	+	6mer	14	TACTCAGTAAGGCATTGTTCTT#########AAGCTATCCCTCCTCCTGAGTG	(((((((..(((.((.(((.............))).)).)))....)))))))	-8.1	0.081	Zmiz1	protein_coding	intron	ENSMUST00000159766|ENSMUST00000162645|ENSMUST00000007961	Mus musculus zinc finger, MIZ-type containing 1 (Zmiz1), mRNA.	328365	n/a
chr14	21447848	21447855	MIMAT0000234|mmu-miR-201-5p|MIMAT0000234|miRNA|exon|26:peak65954	+	7mer-m8	15	TACTCAGTAAGGCATTGTTCTT#########AGCCTCTGACTGAGTG	((((((((.((((...................))))...))))))))	-13	0.993	Adk	protein_coding	cds	ENSMUST00000045376	Mus musculus adenosine kinase (Adk), transcript variant 1, mRNA.	11534	n/a
chr14	7905426	7905432	MIMAT0000234|mmu-miR-201-5p|MIMAT0000234|miRNA|exon|26:peak66244	+	6mer	106	TACTCAGTAAGGCATTGTTCTT#########AAGCCCGCTGAGTT	.(((((((..(((....................))).))))))).	-11.7	0.803	Flnb	protein_coding	cds	ENSMUST00000052678	Mus musculus filamin, beta (Flnb), transcript variant 1, mRNA.	286940	NA
chr13	103834309	103834315	MIMAT0000234|mmu-miR-201-5p|MIMAT0000234|miRNA|exon|26:peak66485	-	6mer	35	TACTCAGTAAGGCATTGTTCTT#########CTTCTGAGTT	.((((((.(((....................))))))))).	-7.1	1	Erbb2ip	protein_coding	cds	ENSMUST00000022222|ENSMUST00000091269|ENSMUST00000053927|ENSMUST00000191275|ENSMUST00000169083|ENSMUST00000188997	Mus musculus Erbb2 interacting protein (Erbb2ip), transcript variant 4, mRNA.	59079	NA
chr13	101687209	101687216	MIMAT0000234|mmu-miR-201-5p|MIMAT0000234|miRNA|exon|26:peak66517	-	7mer-A1	784	TACTCAGTAAGGCATTGTTCTT#########TGAAGAAGCAGGCAGCTGAGTA	((((((((...((.((((((((...........))).))))))).))))))))	-13.9	0.874	Pik3r1	protein_coding	cds	ENSMUST00000055518|ENSMUST00000035532	Mus musculus phosphatidylinositol 3-kinase, regulatory subunit, polypeptide 1 (p85 alpha) (Pik3r1), transcript variant 1, mRNA.	18708	NA
chr13	93445432	93445438	MIMAT0000234|mmu-miR-201-5p|MIMAT0000234|miRNA|exon|26:peak66796	-	6mer	29	TACTCAGTAAGGCATTGTTCTT#########GAGGCAGGCAGATCTCTGAGTT	.((((((....((.((((.(((.........)))))))))......)))))).	-10.5	0	Jmy	protein_coding	intron	ENSMUST00000065537	Mus musculus junction-mediating and regulatory protein (Jmy), mRNA.	57748	NA
chr13	72455202	72455208	MIMAT0000234|mmu-miR-201-5p|MIMAT0000234|miRNA|exon|26:peak66949	-	6mer	11	TACTCAGTAAGGCATTGTTCTT#########ACATCAACGTGGAGCTGAGTC	.(((((((...((.(((..................))).))...))))))).	-10.1	1	Rpl9-ps4	pseudogene	exon	ENSMUST00000075549	NA	NA	NA
chr13	69528653	69528659	MIMAT0000234|mmu-miR-201-5p|MIMAT0000234|miRNA|exon|26:peak66966	-	6mer	12	TACTCAGTAAGGCATTGTTCTT#########AGGGCAGAGGGCTGAGTG	((((((((......(((((((..........)))))))...))))))))	-12	0.003	Papd7	protein_coding	intron	ENSMUST00000044081	Mus musculus PAP associated domain containing 7 (Papd7), transcript variant 2, mRNA.	210106	NA
chr13	64363875	64363881	MIMAT0000234|mmu-miR-201-5p|MIMAT0000234|miRNA|exon|26:peak67046	-	6mer	65	TACTCAGTAAGGCATTGTTCTT#########AATTCTGAGTC	.((((((............................)))))).	-5.2	0.028	Ctsl	protein_coding	utr3	ENSMUST00000021933	Mus musculus cathepsin L (Ctsl), mRNA.	13039	n/a
chr13	58215443	58215449	MIMAT0000234|mmu-miR-201-5p|MIMAT0000234|miRNA|exon|26:peak67179	-	6mer	40	TACTCAGTAAGGCATTGTTCTT#########CAGTGTCGCGCTCGCCTGAGTC	.((((((...(((((((..............)))))))((....)))))))).	-11	0.999	Ubqln1	protein_coding	utr5	ENSMUST00000076454|ENSMUST00000058735	Mus musculus ubiquilin 1 (Ubqln1), transcript variant 2, mRNA.	56085	NA
chr13	55035204	55035211	MIMAT0000234|mmu-miR-201-5p|MIMAT0000234|miRNA|exon|26:peak67306	-	7mer-m8	36	TACTCAGTAAGGCATTGTTCTT#########TTATTGGTGATCCCACTGAGTG	((((((((..(((((((..................))))).))..))))))))	-9.5	0.794	Uimc1	protein_coding	intron	ENSMUST00000026997|ENSMUST00000127195|ENSMUST00000148702|ENSMUST00000099496	Mus musculus ubiquitin interaction motif containing 1 (Uimc1), transcript variant 2, mRNA.	20184	n/a
chr13	43403020	43403026	MIMAT0000234|mmu-miR-201-5p|MIMAT0000234|miRNA|exon|26:peak67495	-	6mer	7	TACTCAGTAAGGCATTGTTCTT#########AGGAGCTGAGTG	((((((((((((......)))).............))))))))	-7	1	Ranbp9	protein_coding	utr3	ENSMUST00000144326	Mus musculus RAN binding protein 9 (Ranbp9), mRNA.	56705	NA
chr9	57700297	57700303	MIMAT0000234|mmu-miR-201-5p|MIMAT0000234|miRNA|exon|26:peak6753	+	6mer	15	TACTCAGTAAGGCATTGTTCTT#########ACTGACACGGCTGAGTC	.(((((((...(((...................)).)...))))))).	-7.4	0.877	Cyp1a1	protein_coding	cds	ENSMUST00000034865	Mus musculus cytochrome P450, family 1, subfamily a, polypeptide 1 (Cyp1a1), transcript variant 2, mRNA.	13076	NA
chr13	36727874	36727880	MIMAT0000234|mmu-miR-201-5p|MIMAT0000234|miRNA|exon|26:peak67589	-	6mer	76	TACTCAGTAAGGCATTGTTCTT#########GAGGTTGGGGGGTGCTGAGTT	.((((((((...(.....((((.........))))....)...)))))))).	-10	0	Nrn1	protein_coding	intron	ENSMUST00000037623|ENSMUST00000122286	Mus musculus neuritin 1 (Nrn1), mRNA.	68404	NA
chr13	34204030	34204036	MIMAT0000234|mmu-miR-201-5p|MIMAT0000234|miRNA|exon|26:peak67659	-	6mer	28	TACTCAGTAAGGCATTGTTCTT#########TTTTCCCTGAGTC	.((((((..............................)))))).	-4.5	0.837	Slc22a23,Slc22a23	protein_coding,protein_coding	cds,utr3	ENSMUST00000040336|ENSMUST00000148390,ENSMUST00000145038	Mus musculus solute carrier family 22, member 23 (Slc22a23), mRNA.	73102	n/a
chr13	21326735	21326741	MIMAT0000234|mmu-miR-201-5p|MIMAT0000234|miRNA|exon|26:peak67853	-	6mer	9	TACTCAGTAAGGCATTGTTCTT#########CATAATCTGAAGGTCCTGAGTT	.((((((...(((.((........................)).))))))))).	-5.8	0.997	intergenic	intergenic	intergenic	intergenic	NA	NA	NA
chr13	21169705	21169711	MIMAT0000234|mmu-miR-201-5p|MIMAT0000234|miRNA|exon|26:peak67855	-	6mer	16	TACTCAGTAAGGCATTGTTCTT#########CATAATCTGAAGGTCCTGAGTT	.((((((...(((.((........................)).))))))))).	-5.8	0.999	intergenic	intergenic	intergenic	intergenic	NA	NA	NA
chr13	4487050	4487056	MIMAT0000234|mmu-miR-201-5p|MIMAT0000234|miRNA|exon|26:peak67983	-	6mer	11	TACTCAGTAAGGCATTGTTCTT#########TTCTGGCTCTGCTGAGTC	.((((((((.(((.......................))).)))))))).	-12.3	0	Akr1c20	protein_coding	utr3	ENSMUST00000080361	Mus musculus aldo-keto reductase family 1, member C20 (Akr1c20), mRNA.	116852	n/a
chr13	119699773	119699779	MIMAT0000234|mmu-miR-201-5p|MIMAT0000234|miRNA|exon|26:peak68052	+	6mer	58	TACTCAGTAAGGCATTGTTCTT#########AATATGTCGATCAAGCTGAGTT	.(((((((..(((((...................)))))......))))))).	-10.2	0.87	Hmgcs1	protein_coding	cds	ENSMUST00000179869	Mus musculus 3-hydroxy-3-methylglutaryl-Coenzyme A synthase 1 (Hmgcs1), transcript variant 2, mRNA.	208715	NA
chr13	112506974	112506980	MIMAT0000234|mmu-miR-201-5p|MIMAT0000234|miRNA|exon|26:peak68128	+	6mer	21	TACTCAGTAAGGCATTGTTCTT#########AATGCTGAGTC	.((((((((........................)))))))).	-7.6	0.004	Il6st	protein_coding	utr3	ENSMUST00000183663	Mus musculus interleukin 6 signal transducer (Il6st), mRNA.	16195	n/a
chr13	77402513	77402520	MIMAT0000234|mmu-miR-201-5p|MIMAT0000234|miRNA|exon|26:peak68498	+	7mer-m8	7	TACTCAGTAAGGCATTGTTCTT#########AAACAGTACCATCACTGAGTT	.(((((((..((.((((((.............)))))).))...))))))).	-12.8	0	2210408I21Rik	protein_coding	intron	ENSMUST00000168779	Mus musculus RIKEN cDNA 2210408I21 gene (2210408I21Rik), transcript variant 2, mRNA.	72371	n/a
chr13	76129489	76129495	MIMAT0000234|mmu-miR-201-5p|MIMAT0000234|miRNA|exon|26:peak68513	+	6mer	32	TACTCAGTAAGGCATTGTTCTT#########AATGATGCTGAGTC	.((((((((...((((...............)))).)))))))).	-9.2	0.667	Ttc37	protein_coding	cds	ENSMUST00000091466	Mus musculus tetratricopeptide repeat domain 37 (Ttc37), mRNA.	218343	n/a
chr13	73816010	73816016	MIMAT0000234|mmu-miR-201-5p|MIMAT0000234|miRNA|exon|26:peak68562	+	6mer	19	TACTCAGTAAGGCATTGTTCTT#########TGTGTGTCTTTCTGGCTGAGTG	(((((((((((((((...................)))))))....))))))))	-13.5	0	Slc12a7	protein_coding	utr3	ENSMUST00000017900	Mus musculus solute carrier family 12, member 7 (Slc12a7), mRNA.	20499	n/a
chr13	73790688	73790694	MIMAT0000234|mmu-miR-201-5p|MIMAT0000234|miRNA|exon|26:peak68574	+	6mer	6	TACTCAGTAAGGCATTGTTCTT#########GTTCGCTGGGGCCTGAGTT	.((((((...(((......................))).....)))))).	-7.7	0.835	Slc12a7	protein_coding	cds	ENSMUST00000017900	Mus musculus solute carrier family 12, member 7 (Slc12a7), mRNA.	20499	n/a
chr13	66874212	66874218	MIMAT0000234|mmu-miR-201-5p|MIMAT0000234|miRNA|exon|26:peak68626	+	6mer	11	TACTCAGTAAGGCATTGTTCTT#########ACATCAACGTGGAGCTGAGTC	.(((((((...((.(((..................))).))...))))))).	-10.1	0.997	Gm5451	pseudogene	exon	ENSMUST00000080545	NA	NA	NA
chr13	58407024	58407031	MIMAT0000234|mmu-miR-201-5p|MIMAT0000234|miRNA|exon|26:peak68740	+	7mer-A1	10	TACTCAGTAAGGCATTGTTCTT#########AGAGGAGGCTCTGAGTA	(((((((...(((.((.((((..........)))).))))))))))))	-11.8	0.002	Rmi1	protein_coding	utr5	ENSMUST00000042450	Mus musculus RMI1, RecQ mediated genome instability 1, homolog (S. cerevisiae) (Rmi1), transcript variant 3, non-coding RNA.	74386	NA
chr9	53377011	53377017	MIMAT0000234|mmu-miR-201-5p|MIMAT0000234|miRNA|exon|26:peak6890	+	6mer	34	TACTCAGTAAGGCATTGTTCTT#########TCCATTGACAATGCTCTGAGTC	.((((((...(((((((((..................))))))))))))))).	-15.6	0.385	Exph5	protein_coding	cds	ENSMUST00000051014	Mus musculus exophilin 5 (Exph5), mRNA.	320051	n/a
chr9	52087541	52087548	MIMAT0000234|mmu-miR-201-5p|MIMAT0000234|miRNA|exon|26:peak6904	+	7mer-m8	35	TACTCAGTAAGGCATTGTTCTT#########CAATCATGGCCTTCACTGAGTG	(((((((((((((..((..................))..))))).))))))))	-17.4	0.003	Rdx	protein_coding	utr3	ENSMUST00000163153|ENSMUST00000000590	Mus musculus radixin (Rdx), transcript variant 1, mRNA.	19684	NA
chr13	41635113	41635119	MIMAT0000234|mmu-miR-201-5p|MIMAT0000234|miRNA|exon|26:peak69083	+	6mer	19	TACTCAGTAAGGCATTGTTCTT#########CGGTTTGTTAAGCTGAGTG	((((((((..((((......................))))..))))))))	-10.8	0.629	Tmem170b	protein_coding	utr3	ENSMUST00000129449	Mus musculus transmembrane protein 170B (Tmem170b), mRNA.	621976	n/a
chr13	23317513	23317519	MIMAT0000234|mmu-miR-201-5p|MIMAT0000234|miRNA|exon|26:peak69430	+	6mer	9	TACTCAGTAAGGCATTGTTCTT#########CATAATCTGAAGGTCCTGAGTT	.((((((...(((.((........................)).))))))))).	-5.8	0	4930586N03Rik	processed_transcript	intron	ENSMUST00000122940	NA	NA	NA
chr13	21167651	21167657	MIMAT0000234|mmu-miR-201-5p|MIMAT0000234|miRNA|exon|26:peak69472	+	6mer	16	TACTCAGTAAGGCATTGTTCTT#########CATAATCTGAAGGTCCTGAGTT	.((((((...(((.((........................)).))))))))).	-5.8	1	intergenic	intergenic	intergenic	intergenic	NA	NA	NA
chr12	112820977	112820984	MIMAT0000234|mmu-miR-201-5p|MIMAT0000234|miRNA|exon|26:peak69735	-	7mer-m8	43	TACTCAGTAAGGCATTGTTCTT#########AAACTTCTTTTGTTACTGAGTC	.((((((((..(((...........................))))))))))).	-9.2	0.005	Cdca4	protein_coding	utr3	ENSMUST00000062092	Mus musculus cell division cycle associated 4 (Cdca4), mRNA.	71963	n/a
chr12	108826418	108826425	MIMAT0000234|mmu-miR-201-5p|MIMAT0000234|miRNA|exon|26:peak69824	-	7mer-m8	17	TACTCAGTAAGGCATTGTTCTT#########AACTGAGTC	.(((((((((((......))))..........))))))).	-6.8	0.001	Slc25a29	protein_coding	utr3	ENSMUST00000021693	Mus musculus solute carrier family 25 (mitochondrial carrier, palmitoylcarnitine transporter), member 29 (Slc25a29), mRNA.	214663	n/a
chr12	105008389	105008396	MIMAT0000234|mmu-miR-201-5p|MIMAT0000234|miRNA|exon|26:peak69861	-	7mer-A1	21	TACTCAGTAAGGCATTGTTCTT#########ACCTGAGTA	(((((((..........................)))))))	-5.2	0.005	Syne3	protein_coding	intron	ENSMUST00000067005	Mus musculus spectrin repeat containing, nuclear envelope family member 3 (Syne3), transcript variant 1, mRNA.	212073	n/a
chr12	103949269	103949275	MIMAT0000234|mmu-miR-201-5p|MIMAT0000234|miRNA|exon|26:peak69942	-	6mer	168	TACTCAGTAAGGCATTGTTCTT#########AGAACACTAAGCAAGCTGAGTT	.(((((((...((..((((((..........))))))....))..))))))).	-13.7	0.54	Serpina1e	protein_coding	cds	ENSMUST00000122229|ENSMUST00000085054	Mus musculus serine (or cysteine) peptidase inhibitor, clade A, member 1E (Serpina1e), mRNA.	20704	NA
chr12	103897263	103897269	MIMAT0000234|mmu-miR-201-5p|MIMAT0000234|miRNA|exon|26:peak69955	-	6mer	501	TACTCAGTAAGGCATTGTTCTT#########AGAACACTGAGGAAGCTGAGTT	.(((((((....((.((((((..........)))))).)).....))))))).	-14.3	0.498	Serpina1c	protein_coding	cds	ENSMUST00000074051	Mus musculus serine (or cysteine) peptidase inhibitor, clade A, member 1C (Serpina1c), mRNA.	20702	NA
chr12	103855926	103855932	MIMAT0000234|mmu-miR-201-5p|MIMAT0000234|miRNA|exon|26:peak69964	-	6mer	501	TACTCAGTAAGGCATTGTTCTT#########AGAACACTGAGGAAGCTGAGTT	.(((((((....((.((((((..........)))))).)).....))))))).	-14.3	0.479	Serpina1a	protein_coding	cds	ENSMUST00000072876|ENSMUST00000085056	Mus musculus serine (or cysteine) peptidase inhibitor, clade A, member 1A (Serpina1a), transcript variant 2, mRNA.	20700	n/a
chr12	103820107	103820113	MIMAT0000234|mmu-miR-201-5p|MIMAT0000234|miRNA|exon|26:peak69976	-	6mer	501	TACTCAGTAAGGCATTGTTCTT#########AGAACACTGAGGAAGCTGAGTT	.(((((((....((.((((((..........)))))).)).....))))))).	-14.3	0.396	Serpina1b,Gm8893	protein_coding,pseudogene	intron,exon	ENSMUST00000164454,ENSMUST00000172146	Mus musculus serine (or cysteine) preptidase inhibitor, clade A, member 1B (Serpina1b), mRNA.	20701	NA
chr12	103765922	103765928	MIMAT0000234|mmu-miR-201-5p|MIMAT0000234|miRNA|exon|26:peak69989	-	6mer	330	TACTCAGTAAGGCATTGTTCTT#########AGAACACTGAGGAAGCTGAGTT	.(((((((....((.((((((..........)))))).)).....))))))).	-14.3	0.519	Serpina1b,Serpina1d	protein_coding,protein_coding	intron,cds	ENSMUST00000164454,ENSMUST00000078869	Mus musculus serine (or cysteine) peptidase inhibitor, clade A, member 1D (Serpina1d), mRNA.	20703	NA
chr12	103730472	103730478	MIMAT0000234|mmu-miR-201-5p|MIMAT0000234|miRNA|exon|26:peak70001	-	6mer	500	TACTCAGTAAGGCATTGTTCTT#########AGAACACTGAGGAAGCTGAGTT	.(((((((....((.((((((..........)))))).)).....))))))).	-14.3	0.642	Serpina1b	protein_coding	cds	ENSMUST00000164454|ENSMUST00000186166|ENSMUST00000095450	Mus musculus serine (or cysteine) preptidase inhibitor, clade A, member 1B (Serpina1b), mRNA.	20701	NA
chr12	103616471	103616478	MIMAT0000234|mmu-miR-201-5p|MIMAT0000234|miRNA|exon|26:peak70038	-	7mer-A1	25	TACTCAGTAAGGCATTGTTCTT#########GGTCATTCTCTGGCTGAGTA	((((((((.(((...((.................))...))).))))))))	-9.7	0	Serpina10	protein_coding	utr3	ENSMUST00000044231	Mus musculus serine (or cysteine) peptidase inhibitor, clade A (alpha-1 antiproteinase, antitrypsin), member 10 (Serpina10), transcript variant 1, mRNA.	217847	The protein encoded by this gene is a member of the large serpin family of proteins, and is also known as serpin PZ-dependent protease inhibitor (ZPI or PZI). This protein is thought to play an important role in the regulation of coagulation. It directly inhibits factor XIa, and also inhibits factor Xa in the presence of calcium, phospholipids, and protein Z (PZ). Deficiencies in this gene lead t…
chr12	102568703	102568709	MIMAT0000234|mmu-miR-201-5p|MIMAT0000234|miRNA|exon|26:peak70077	-	6mer	54	TACTCAGTAAGGCATTGTTCTT#########CCACGTTTACAGGACCTGAGTG	(((((((.........(((((....................))))))))))))	-6.6	0.433	Itpk1	protein_coding	utr3	ENSMUST00000046518	Mus musculus inositol 1,3,4-triphosphate 5/6 kinase (Itpk1), mRNA.	217837	n/a
chr12	91296238	91296244	MIMAT0000234|mmu-miR-201-5p|MIMAT0000234|miRNA|exon|26:peak70211	-	6mer	27	TACTCAGTAAGGCATTGTTCTT#########ATCTCACGCAGGCTGCTGAGTC	.(((((((..(((.((((....................)))))))))))))).	-11.8	0.925	Cep128,Cep128	protein_coding,protein_coding	cds,exon	ENSMUST00000141429,ENSMUST00000127802	Mus musculus centrosomal protein 128 (Cep128), mRNA.	75216	NA
chr12	84258475	84258481	MIMAT0000234|mmu-miR-201-5p|MIMAT0000234|miRNA|exon|26:peak70357	-	6mer	150	TACTCAGTAAGGCATTGTTCTT#########GTGCTGAAGAGCTTCCTGAGTC	.((((((..((((..(.(((................))).))))).)))))).	-10.1	0.886	Gm5436	pseudogene	exon	ENSMUST00000058103|ENSMUST00000058103	NA	NA	NA
chr9	45042775	45042781	MIMAT0000234|mmu-miR-201-5p|MIMAT0000234|miRNA|exon|26:peak7075	+	6mer	14	TACTCAGTAAGGCATTGTTCTT#########GTGCTTCCACTTCTCCTGAGTT	.((((((..((((((................)))))).........)))))).	-7.6	0.345	Mpzl2	protein_coding	cds	ENSMUST00000034600	Mus musculus myelin protein zero-like 2 (Mpzl2), mRNA.	14012	n/a
chr9	44640622	44640628	MIMAT0000234|mmu-miR-201-5p|MIMAT0000234|miRNA|exon|26:peak7081	+	6mer	20	TACTCAGTAAGGCATTGTTCTT#########ATGGACCTGAGTC	.((((((.........((((.............)))))))))).	-6.7	0.484	Ddx6	protein_coding	utr3	ENSMUST00000170489	Mus musculus DEAD (Asp-Glu-Ala-Asp) box polypeptide 6 (Ddx6), transcript variant 2, mRNA.	13209	NA
chr12	51750385	51750391	MIMAT0000234|mmu-miR-201-5p|MIMAT0000234|miRNA|exon|26:peak70833	-	6mer	30	TACTCAGTAAGGCATTGTTCTT#########GTGGCGGCTGAGTT	.(((((((..(.(((................))).).))))))).	-10.7	1	Hectd1	protein_coding	cds	ENSMUST00000042052|ENSMUST00000179265	Mus musculus HECT domain containing 1 (Hectd1), mRNA.	207304	n/a
chr12	51744591	51744598	MIMAT0000234|mmu-miR-201-5p|MIMAT0000234|miRNA|exon|26:peak70841	-	7mer-A1	7	TACTCAGTAAGGCATTGTTCTT#########ACCTGAGTA	(((((((..........................)))))))	-5.2	0.884	Hectd1	protein_coding	cds	ENSMUST00000042052|ENSMUST00000179265	Mus musculus HECT domain containing 1 (Hectd1), mRNA.	207304	n/a
chr12	38368314	38368320	MIMAT0000234|mmu-miR-201-5p|MIMAT0000234|miRNA|exon|26:peak70910	-	6mer	12	TACTCAGTAAGGCATTGTTCTT#########TTGGCTAGAAATCCTGAGTT	.((((((..((.((..................)).)).......)))))).	-5.7	1	intergenic	intergenic	intergenic	intergenic	NA	NA	NA
chr12	28705818	28705824	MIMAT0000234|mmu-miR-201-5p|MIMAT0000234|miRNA|exon|26:peak70972	-	6mer	7	TACTCAGTAAGGCATTGTTCTT#########ATTGTGCCTGCTGAGTG	(((((((((.(((((...................))))))))))))))	-17.1	0.004	Trappc12	protein_coding	intron	ENSMUST00000168129|ENSMUST00000020954	Mus musculus trafficking protein particle complex 12 (Trappc12), transcript variant 3, mRNA.	217449	NA
chr9	44509210	44509216	MIMAT0000234|mmu-miR-201-5p|MIMAT0000234|miRNA|exon|26:peak7102	+	6mer	31	TACTCAGTAAGGCATTGTTCTT#########GACCCAGAGCTGAGTG	((((((((..((......................))...))))))))	-7.3	0.95	Bcl9l	protein_coding	cds	ENSMUST00000074989	Mus musculus B cell CLL/lymphoma 9-like (Bcl9l), mRNA.	80288	n/a
chr9	44391483	44391489	MIMAT0000234|mmu-miR-201-5p|MIMAT0000234|miRNA|exon|26:peak7140	+	6mer	19	TACTCAGTAAGGCATTGTTCTT#########TGGTTTCTGAGTG	(((((((.(((.((.................)).))))))))))	-8	0.779	Hyou1	protein_coding	utr3	ENSMUST00000066601|ENSMUST00000162560|ENSMUST00000161318	Mus musculus hypoxia up-regulated 1 (Hyou1), mRNA.	12282	NA
chr12	109572050	109572056	MIMAT0000234|mmu-miR-201-5p|MIMAT0000234|miRNA|exon|26:peak71475	+	6mer	18	TACTCAGTAAGGCATTGTTCTT#########TCCGGGGCTGAGTT	.(((((((..((....................))...))))))).	-8.6	0	Mir673,mmu-miR-673-3p	miRNA,miRNA	exon,exon	ENSMUST00000102361,MIMAT0004824	Mus musculus microRNA 673 (Mir673), microRNA.	751547	microRNAs (miRNAs) are short (20-24 nt) non-coding RNAs that are involved in post-transcriptional regulation of gene expression in multicellular organisms by affecting both the stability and translation of mRNAs. miRNAs are transcribed by RNA polymerase II as part of capped and polyadenylated primary transcripts (pri-miRNAs) that can be either protein-coding or non-coding. The primary transcript …
chr12	108057964	108057971	MIMAT0000234|mmu-miR-201-5p|MIMAT0000234|miRNA|exon|26:peak71515	+	7mer-A1	6	TACTCAGTAAGGCATTGTTCTT#########CTAGACAGAGGCTCCTGAGTA	(((((((..((.(.((((.((............)))))).).)).)))))))	-12.3	0.001	intergenic	intergenic	intergenic	intergenic	NA	NA	NA
chr12	104391497	104391503	MIMAT0000234|mmu-miR-201-5p|MIMAT0000234|miRNA|exon|26:peak71586	+	6mer	126	TACTCAGTAAGGCATTGTTCTT#########AGGACACATTTGAGTCTGAGTT	.((((((........((((((..........)))))).........)))))).	-10.2	0.159	Serpina3m	protein_coding	cds	ENSMUST00000101078|ENSMUST00000168797	Mus musculus serine (or cysteine) peptidase inhibitor, clade A, member 3M (Serpina3m), mRNA.	20717	NA
chr12	104344264	104344271	MIMAT0000234|mmu-miR-201-5p|MIMAT0000234|miRNA|exon|26:peak71611	+	7mer-m8	727	TACTCAGTAAGGCATTGTTCTT#########ACAGAAGCCAAGAAACTGAGTG	((((((((..(((.((((.............))))..))).....))))))))	-10.9	0.029	Serpina3k,Serpina3m	protein_coding,protein_coding	cds,intron	ENSMUST00000043058,ENSMUST00000101078	Mus musculus serine (or cysteine) peptidase inhibitor, clade A, member 3M (Serpina3m), mRNA.	20717	NA
chr12	104342980	104342986	MIMAT0000234|mmu-miR-201-5p|MIMAT0000234|miRNA|exon|26:peak71613	+	6mer	126	TACTCAGTAAGGCATTGTTCTT#########AGGACACATTTGAGTCTGAGTT	.((((((........((((((..........)))))).........)))))).	-10.2	0.17	Serpina3k,Serpina3m	protein_coding,protein_coding	cds,intron	ENSMUST00000043058,ENSMUST00000101078	Mus musculus serine (or cysteine) peptidase inhibitor, clade A, member 3M (Serpina3m), mRNA.	20717	NA
chr12	104218247	104218253	MIMAT0000234|mmu-miR-201-5p|MIMAT0000234|miRNA|exon|26:peak71640	+	6mer	26	TACTCAGTAAGGCATTGTTCTT#########AAGTCTGAGTT	.((((((............................)))))).	-5.2	0.166	Serpina3f	protein_coding	cds	ENSMUST00000167049|ENSMUST00000121337|ENSMUST00000101080	Mus musculus serine (or cysteine) peptidase inhibitor, clade A, member 3F (Serpina3f), transcript variant 2, mRNA.	238393	NA
chr12	103439429	103439435	MIMAT0000234|mmu-miR-201-5p|MIMAT0000234|miRNA|exon|26:peak71650	+	6mer	51	TACTCAGTAAGGCATTGTTCTT#########ACCTGCGCTGAGTG	((((((((.(((....................)))..))))))))	-10.6	0.118	Ifi27,Ifi27	protein_coding,protein_coding	cds,exon	ENSMUST00000076702|ENSMUST00000076788|ENSMUST00000079294|ENSMUST00000066701|ENSMUST00000085065,ENSMUST00000153670	Mus musculus interferon, alpha-inducible protein 27 (Ifi27), transcript variant 1, mRNA.	52668	n/a
chr12	84308399	84308405	MIMAT0000234|mmu-miR-201-5p|MIMAT0000234|miRNA|exon|26:peak71877	+	6mer	24	TACTCAGTAAGGCATTGTTCTT#########CCTGGAATTCTACAGCTGAGTC	.(((((((.(((....(((((.............))))))))...))))))).	-9.9	1	Ptgr2,Ptgr2,Ptgr2	protein_coding,protein_coding,protein_coding	cds,utr3,exon	ENSMUST00000123614|ENSMUST00000147363|ENSMUST00000135001|ENSMUST00000146377,ENSMUST00000123693,ENSMUST00000128541	Mus musculus prostaglandin reductase 2 (Ptgr2), transcript variant 1, mRNA.	77219	n/a
chr12	74346471	74346477	MIMAT0000234|mmu-miR-201-5p|MIMAT0000234|miRNA|exon|26:peak72169	+	6mer	6	TACTCAGTAAGGCATTGTTCTT#########AGGCTGAGTT	.(((((((((((......))))...........))))))).	-7	1	intergenic	intergenic	intergenic	intergenic	NA	NA	NA
chr12	71944130	71944136	MIMAT0000234|mmu-miR-201-5p|MIMAT0000234|miRNA|exon|26:peak72232	+	6mer	12	TACTCAGTAAGGCATTGTTCTT#########ATGAGACCTCTGAGTC	.((((((..(((..((((.............))))..))))))))).	-8.4	0.84	Daam1	protein_coding	cds	ENSMUST00000085299	Mus musculus dishevelled associated activator of morphogenesis 1 (Daam1), transcript variant 3, mRNA.	208846	NA
chr9	40803136	40803142	MIMAT0000234|mmu-miR-201-5p|MIMAT0000234|miRNA|exon|26:peak7230	+	6mer	13	TACTCAGTAAGGCATTGTTCTT#########ATTGCTGAGTT	.(((((((((......................))))))))).	-9.5	0.837	Hspa8,Hspa8,Hspa8	protein_coding,protein_coding,protein_coding	cds,exon,intron	ENSMUST00000015800|ENSMUST00000117557,ENSMUST00000149936|ENSMUST00000140984,ENSMUST00000153847|ENSMUST00000117870	Mus musculus heat shock protein 8 (Hspa8), mRNA.	15481	n/a
chr12	63527571	63527578	MIMAT0000234|mmu-miR-201-5p|MIMAT0000234|miRNA|exon|26:peak72313	+	7mer-A1	7	TACTCAGTAAGGCATTGTTCTT#########TGGATCTGAGTA	(((((((.........((((............)))))))))))	-6	0.275	intergenic	intergenic	intergenic	intergenic	NA	NA	NA
chr12	26946843	26946849	MIMAT0000234|mmu-miR-201-5p|MIMAT0000234|miRNA|exon|26:peak72713	+	6mer	9	TACTCAGTAAGGCATTGTTCTT#########TCCTGTGCTGAGTT	.(((((((((((....................))).)))))))).	-10.5	0.048	intergenic	intergenic	intergenic	intergenic	NA	NA	NA
chr12	8016762	8016768	MIMAT0000234|mmu-miR-201-5p|MIMAT0000234|miRNA|exon|26:peak72976	+	6mer	78	TACTCAGTAAGGCATTGTTCTT#########AAGAGCTGAGTT	.(((((((((((......)))).............))))))).	-6.8	0.119	Apob	protein_coding	utr3	ENSMUST00000037811|ENSMUST00000171239	Mus musculus apolipoprotein B (Apob), mRNA.	238055	This gene product is the main apolipoprotein of chylomicrons and low density lipoproteins. It occurs in plasma as two main isoforms, apoB-48 and apoB-100. Unlike the apoB-48 and apoB-100 structural equivalents in human, which are synthesized exclusively in the gut and liver, respectively, the mouse apoB-48 isoform is also found in mouse liver. The intestinal and the hepatic forms of apoB are enco…
chr12	7993017	7993023	MIMAT0000234|mmu-miR-201-5p|MIMAT0000234|miRNA|exon|26:peak73109	+	6mer	196	TACTCAGTAAGGCATTGTTCTT#########CTGGGGAAGCTGTTGCTGAGTG	(((((((((((((.((.(((.............))).))))).))))))))))	-15.3	0.465	Apob	protein_coding	cds	ENSMUST00000037811|ENSMUST00000037520	Mus musculus apolipoprotein B (Apob), mRNA.	238055	This gene product is the main apolipoprotein of chylomicrons and low density lipoproteins. It occurs in plasma as two main isoforms, apoB-48 and apoB-100. Unlike the apoB-48 and apoB-100 structural equivalents in human, which are synthesized exclusively in the gut and liver, respectively, the mouse apoB-48 isoform is also found in mouse liver. The intestinal and the hepatic forms of apoB are enco…
chr12	7986127	7986134	MIMAT0000234|mmu-miR-201-5p|MIMAT0000234|miRNA|exon|26:peak73132	+	7mer-m8	66	TACTCAGTAAGGCATTGTTCTT#########AGAAACTGAGTC	.(((((((.........((((..........))))))))))).	-6.6	0.782	Apob	protein_coding	cds	ENSMUST00000037811|ENSMUST00000037520|ENSMUST00000171271	Mus musculus apolipoprotein B (Apob), mRNA.	238055	This gene product is the main apolipoprotein of chylomicrons and low density lipoproteins. It occurs in plasma as two main isoforms, apoB-48 and apoB-100. Unlike the apoB-48 and apoB-100 structural equivalents in human, which are synthesized exclusively in the gut and liver, respectively, the mouse apoB-48 isoform is also found in mouse liver. The intestinal and the hepatic forms of apoB are enco…
chr11	120815718	120815724	MIMAT0000234|mmu-miR-201-5p|MIMAT0000234|miRNA|exon|26:peak73325	-	6mer	12	TACTCAGTAAGGCATTGTTCTT#########AACACCCCCTGAGTC	.((((((...((...((((............)))).)).)))))).	-7.7	0	Fasn	protein_coding	cds	ENSMUST00000055655	Mus musculus fatty acid synthase (Fasn), mRNA.	14104	n/a
chr11	120815059	120815065	MIMAT0000234|mmu-miR-201-5p|MIMAT0000234|miRNA|exon|26:peak73331	-	6mer	9	TACTCAGTAAGGCATTGTTCTT#########ATGGAGGCTGAGTG	((((((((....(((................)))...))))))))	-8.6	0.149	Fasn	protein_coding	cds	ENSMUST00000055655	Mus musculus fatty acid synthase (Fasn), mRNA.	14104	n/a
chr11	120807780	120807786	MIMAT0000234|mmu-miR-201-5p|MIMAT0000234|miRNA|exon|26:peak73375	-	6mer	195	TACTCAGTAAGGCATTGTTCTT#########GATCCCCACCACACCCTGAGTG	(((((((...((......((...........))......)).....)))))))	-5.2	0.004	Fasn,Fasn	protein_coding,protein_coding	utr3,exon	ENSMUST00000055655,ENSMUST00000155276	Mus musculus fatty acid synthase (Fasn), mRNA.	14104	n/a
chr11	120543725	120543731	MIMAT0000234|mmu-miR-201-5p|MIMAT0000234|miRNA|exon|26:peak73462	-	6mer	17	TACTCAGTAAGGCATTGTTCTT#########GACCTGAGTG	(((((((...........................)))))))	-4.9	0.882	Fam195b,Fam195b	protein_coding,protein_coding	cds,exon	ENSMUST00000034913,ENSMUST00000135515	Mus musculus family with sequence similarity 195, member B (Fam195b), mRNA.	192173	n/a
chr11	120046730	120046736	MIMAT0000234|mmu-miR-201-5p|MIMAT0000234|miRNA|exon|26:peak73509	-	6mer	36	TACTCAGTAAGGCATTGTTCTT#########AACCCTTTCTCCGCCCTGAGTC	.((((((...(((..............................))))))))).	-8.5	0.017	Aatk,Aatk,Aatk	protein_coding,protein_coding,protein_coding	utr5,exon,intron	ENSMUST00000103020,ENSMUST00000150730,ENSMUST00000064307	Mus musculus apoptosis-associated tyrosine kinase (Aatk), transcript variant 1, mRNA.	11302	NA
chr11	120014816	120014822	MIMAT0000234|mmu-miR-201-5p|MIMAT0000234|miRNA|exon|26:peak73510	-	6mer	361	TACTCAGTAAGGCATTGTTCTT#########AACAATATCCTGGTGCTGAGTG	((((((((((((.((((((............))))))..)))..)))))))))	-14	1	Aatk,Mir338,mmu-miR-338-5p	protein_coding,miRNA,miRNA	intron,exon,exon	ENSMUST00000150730|ENSMUST00000136386|ENSMUST00000132575|ENSMUST00000064307|ENSMUST00000103019|ENSMUST00000103020,ENSMUST00000083666,MIMAT0004647	Mus musculus microRNA 338 (Mir338), microRNA.	723844	microRNAs (miRNAs) are short (20-24 nt) non-coding RNAs that are involved in post-transcriptional regulation of gene expression in multicellular organisms by affecting both the stability and translation of mRNAs. miRNAs are transcribed by RNA polymerase II as part of capped and polyadenylated primary transcripts (pri-miRNAs) that can be either protein-coding or non-coding. The primary transcript …
chr11	118396618	118396624	MIMAT0000234|mmu-miR-201-5p|MIMAT0000234|miRNA|exon|26:peak73563	-	6mer	49	TACTCAGTAAGGCATTGTTCTT#########TCATGAGAGTGGATGCTGAGTG	(((((((((...((((.(((...............)))))))..)))))))))	-12.1	0.644	Lgals3bp,Lgals3bp	protein_coding,protein_coding	cds,intron	ENSMUST00000043722|ENSMUST00000106290,ENSMUST00000144529	Mus musculus lectin, galactoside-binding, soluble, 3 binding protein (Lgals3bp), mRNA.	19039	n/a
chr11	118393868	118393874	MIMAT0000234|mmu-miR-201-5p|MIMAT0000234|miRNA|exon|26:peak73566	-	6mer	39	TACTCAGTAAGGCATTGTTCTT#########AGCCTCTGACACAGTCTGAGTC	.((((((..((((...................))))(((...))).)))))).	-9.4	0.317	Lgals3bp,Lgals3bp	protein_coding,protein_coding	cds,intron	ENSMUST00000043722,ENSMUST00000144529	Mus musculus lectin, galactoside-binding, soluble, 3 binding protein (Lgals3bp), mRNA.	19039	n/a
chr11	116178693	116178699	MIMAT0000234|mmu-miR-201-5p|MIMAT0000234|miRNA|exon|26:peak73673	-	6mer	57	TACTCAGTAAGGCATTGTTCTT#########ATTGGCCAAGGCGACCTGAGTG	(((((((....((.(((.((..............)).))).))...)))))))	-10.4	0.999	Acox1,Acox1	protein_coding,protein_coding	cds,exon	ENSMUST00000148601|ENSMUST00000072948|ENSMUST00000066587,ENSMUST00000130229|ENSMUST00000150549	Mus musculus acyl-Coenzyme A oxidase 1, palmitoyl (Acox1), transcript variant 1, mRNA.	11430	This gene encodes a member of the acyl-coenzyme A oxidase family. The encoded protein is localized to peroxisomes and is the first enzyme of the fatty acid beta-oxidation pathway, which catalyzes the desaturation of acyl-coenzyme A to 2-trans-enoyl-coenzyme A. Disruption of this gene results in microvesicular steatohepatitis, spontaneous peroxisome proliferation, and the eventual development of h…
chr11	116134271	116134278	MIMAT0000234|mmu-miR-201-5p|MIMAT0000234|miRNA|exon|26:peak73707	-	7mer-A1	27	TACTCAGTAAGGCATTGTTCTT#########GGAGCCGGACGCTGAGTA	((((((((..(((.....................)))....))))))))	-12.2	0.731	Mrpl38,Mrpl38	protein_coding,protein_coding	exon,cds	ENSMUST00000142550|ENSMUST00000133159|ENSMUST00000145655|ENSMUST00000124722,ENSMUST00000106439	Mus musculus mitochondrial ribosomal protein L38 (Mrpl38), mRNA.	60441	n/a
chr11	115657398	115657404	MIMAT0000234|mmu-miR-201-5p|MIMAT0000234|miRNA|exon|26:peak73751	-	6mer	28	TACTCAGTAAGGCATTGTTCTT#########AACCTCCTGAGTG	(((((((..(((.....................))).)))))))	-7.6	0.007	Grb2	protein_coding	intron	ENSMUST00000106499|ENSMUST00000021090|ENSMUST00000106497|ENSMUST00000106495|ENSMUST00000135065	Mus musculus growth factor receptor bound protein 2 (Grb2), mRNA.	14784	n/a
chr11	107225933	107225939	MIMAT0000234|mmu-miR-201-5p|MIMAT0000234|miRNA|exon|26:peak73970	-	6mer	9	TACTCAGTAAGGCATTGTTCTT#########ACCCATCCTGAGTT	.((((((...((.....................))...)))))).	-5.9	0.146	Pitpnc1	protein_coding	intron	ENSMUST00000103064|ENSMUST00000040380	Mus musculus phosphatidylinositol transfer protein, cytoplasmic 1 (Pitpnc1), mRNA.	71795	NA
chr11	101974835	101974842	MIMAT0000234|mmu-miR-201-5p|MIMAT0000234|miRNA|exon|26:peak74233	-	7mer-A1	85	TACTCAGTAAGGCATTGTTCTT#########AAGTCTGCTCTGAGTA	(((((((..((((....................))))...)))))))	-10.2	0.718	Dusp3	protein_coding	cds	ENSMUST00000107172|ENSMUST00000107173|ENSMUST00000003612|ENSMUST00000151678|ENSMUST00000125794|ENSMUST00000143177	Mus musculus dual specificity phosphatase 3 (vaccinia virus phosphatase VH1-related) (Dusp3), mRNA.	72349	n/a
chr9	25495935	25495941	MIMAT0000234|mmu-miR-201-5p|MIMAT0000234|miRNA|exon|26:peak7424	+	6mer	22	TACTCAGTAAGGCATTGTTCTT#########CCGCTGAGTT	.(((((((((((......))))...........))))))).	-7	0.003	Eepd1	protein_coding	intron	ENSMUST00000040677	Mus musculus endonuclease/exonuclease/phosphatase family domain containing 1 (Eepd1), mRNA.	67484	NA
chr11	98088310	98088316	MIMAT0000234|mmu-miR-201-5p|MIMAT0000234|miRNA|exon|26:peak74458	-	6mer	22	TACTCAGTAAGGCATTGTTCTT#########GGCCTCTGCCTGTCTGAGTT	.((((((..(((((..(.((...........)).)..)))))..)))))).	-15.7	0.003	Fbxl20	protein_coding	utr3	ENSMUST00000103143	Mus musculus F-box and leucine-rich repeat protein 20 (Fbxl20), mRNA.	72194	NA
chr11	94343326	94343332	MIMAT0000234|mmu-miR-201-5p|MIMAT0000234|miRNA|exon|26:peak74685	-	6mer	15	TACTCAGTAAGGCATTGTTCTT#########CTGTACTGGTGCTGTCTGAGTC	.((((((...((((((((.(.............).)).))))))..)))))).	-12.7	0.565	Abcc3	protein_coding	utr3	ENSMUST00000178136|ENSMUST00000021231	Mus musculus ATP-binding cassette, sub-family C (CFTR/MRP), member 3 (Abcc3), mRNA.	76408	NA
chr11	76428076	76428082	MIMAT0000234|mmu-miR-201-5p|MIMAT0000234|miRNA|exon|26:peak75150	-	6mer	14	TACTCAGTAAGGCATTGTTCTT#########GGGAGGCTGTCCCCTCTGAGTG	(((((((...((((.(.((((..........)))).).))))....)))))))	-12.7	0	Abr	protein_coding	intron	ENSMUST00000131059|ENSMUST00000072740|ENSMUST00000094012|ENSMUST00000108407|ENSMUST00000065028|ENSMUST00000108408	Mus musculus active BCR-related gene (Abr), transcript variant 4, mRNA.	109934	NA
chr9	21494585	21494591	MIMAT0000234|mmu-miR-201-5p|MIMAT0000234|miRNA|exon|26:peak7518	+	6mer	48	TACTCAGTAAGGCATTGTTCTT#########AGCTGAGTC	.(((((((((((......))))..........))))))).	-7.1	0.833	Dnm2,Dnm2	protein_coding,protein_coding	cds,exon	ENSMUST00000165766|ENSMUST00000173397|ENSMUST00000072362|ENSMUST00000091087|ENSMUST00000115404|ENSMUST00000172482|ENSMUST00000174050|ENSMUST00000172833,ENSMUST00000172763|ENSMUST00000173299	Mus musculus dynamin 2 (Dnm2), transcript variant 3, mRNA.	13430	NA
chr11	75410941	75410947	MIMAT0000234|mmu-miR-201-5p|MIMAT0000234|miRNA|exon|26:peak75227	-	6mer	39	TACTCAGTAAGGCATTGTTCTT#########ACCTCTGAGTT	.((((((..(((....................))))))))).	-7.2	0.97	Serpinf1,Serpinf1	protein_coding,protein_coding	utr3,cds	ENSMUST00000168902|ENSMUST00000167281,ENSMUST00000000769	Mus musculus serine (or cysteine) peptidase inhibitor, clade F, member 1 (Serpinf1), mRNA.	20317	n/a
chr9	21343156	21343162	MIMAT0000234|mmu-miR-201-5p|MIMAT0000234|miRNA|exon|26:peak7533	+	6mer	23	TACTCAGTAAGGCATTGTTCTT#########GTCATTGCCATGGTGCTGAGTC	.((((((((.((((.((................)).))))....)))))))).	-14.5	0.656	Slc44a2	protein_coding	cds	ENSMUST00000034697	Mus musculus solute carrier family 44, member 2 (Slc44a2), transcript variant 2, mRNA.	68682	NA
chr11	70978471	70978477	MIMAT0000234|mmu-miR-201-5p|MIMAT0000234|miRNA|exon|26:peak75337	-	6mer	53	TACTCAGTAAGGCATTGTTCTT#########AGGCCACTGGTGACTCTGAGTG	(((((((...(.((.((.(((..........))).)).)).)....)))))))	-9.3	0.522	C1qbp,C1qbp	protein_coding,protein_coding	cds,exon	ENSMUST00000078528,ENSMUST00000155371	Mus musculus complement component 1, q subcomponent binding protein (C1qbp), mRNA.	12261	NA
chr11	63887846	63887852	MIMAT0000234|mmu-miR-201-5p|MIMAT0000234|miRNA|exon|26:peak75578	-	6mer	37	TACTCAGTAAGGCATTGTTCTT#########CCAAAGGATTGGTGTCTGAGTT	.((((((....((((.((((((............))))))..)))))))))).	-10.8	0.001	Hs3st3b1	protein_coding	utr3	ENSMUST00000094103	Mus musculus heparan sulfate (glucosamine) 3-O-sulfotransferase 3B1 (Hs3st3b1), mRNA.	54710	n/a
chr11	60904443	60904449	MIMAT0000234|mmu-miR-201-5p|MIMAT0000234|miRNA|exon|26:peak75663	-	6mer	234	TACTCAGTAAGGCATTGTTCTT#########CACCTGTTCCACGTCCTGAGTC	.((((((...(((..............................))))))))).	-5.8	0	Gm16515	protein_coding	utr3	ENSMUST00000019075	NA	NA	NA
chr11	60719742	60719748	MIMAT0000234|mmu-miR-201-5p|MIMAT0000234|miRNA|exon|26:peak75691	-	6mer	14	TACTCAGTAAGGCATTGTTCTT#########GCAACTACCTGGGTGCTGAGTG	((((((((((((..((((.............))))...)))...)))))))))	-11.6	0.837	Flii,Flii	protein_coding,protein_coding	cds,exon	ENSMUST00000002889,ENSMUST00000154465	Mus musculus flightless I homolog (Drosophila) (Flii), transcript variant 1, mRNA.	14248	This gene encodes a protein with gelsolin-like repeats and an N-terminal leucine-rich repeat domain. The protein is similar to a Drosophila protein involved in early embryogenesis and the structural organization of indirect flight muscle. This protein may act as an actin-remodelling protein as well as a transcriptional coactivator. Homozygous knockout mice show embryonic lethality. This protein m…
chr11	59212446	59212452	MIMAT0000234|mmu-miR-201-5p|MIMAT0000234|miRNA|exon|26:peak75809	-	6mer	58	TACTCAGTAAGGCATTGTTCTT#########TGCGACTCTGTGGTCCTGAGTG	(((((((....(((..(((...............)))..)))....)))))))	-9.7	1	Arf1	protein_coding	utr3	ENSMUST00000163300|ENSMUST00000061242	Mus musculus ADP-ribosylation factor 1 (Arf1), transcript variant 1, mRNA.	11840	n/a
chr11	58080051	58080058	MIMAT0000234|mmu-miR-201-5p|MIMAT0000234|miRNA|exon|26:peak75839	-	7mer-m8	12	TACTCAGTAAGGCATTGTTCTT#########GCTAGTGGAATGCACTGAGTC	.(((((((...(((((.(.((.............)).).)))))))))))).	-13.4	0.005	intergenic	intergenic	intergenic	intergenic	NA	NA	NA
chr11	53274885	53274892	MIMAT0000234|mmu-miR-201-5p|MIMAT0000234|miRNA|exon|26:peak75926	-	7mer-m8	9	TACTCAGTAAGGCATTGTTCTT#########AGAAATCTGTTTACTGAGTT	.((((((((((.((...((((..........))))...)))))))))))).	-13.4	0.42	Hspa4	protein_coding	intron	ENSMUST00000151854|ENSMUST00000020630	Mus musculus heat shock protein 4 (Hspa4), mRNA.	15525	NA
chr11	51693234	51693240	MIMAT0000234|mmu-miR-201-5p|MIMAT0000234|miRNA|exon|26:peak75987	-	6mer	20	TACTCAGTAAGGCATTGTTCTT#########GCCTTCCCTGAGTG	(((((((.(((((..................)))))..)))))))	-12.4	0.458	Sec24a	protein_coding	utr3	ENSMUST00000109097	Mus musculus Sec24 related gene family, member A (S. cerevisiae) (Sec24a), transcript variant 2, mRNA.	77371	n/a
chr11	50266421	50266428	MIMAT0000234|mmu-miR-201-5p|MIMAT0000234|miRNA|exon|26:peak76038	-	7mer-m8	11	TACTCAGTAAGGCATTGTTCTT#########ATTAAGACTGAGTT	.(((((((.............................))))))).	-6.3	0.862	Maml1	protein_coding	cds	ENSMUST00000059458|ENSMUST00000135868	Mus musculus mastermind like 1 (Drosophila) (Maml1), mRNA.	103806	NA
chr11	49962031	49962037	MIMAT0000234|mmu-miR-201-5p|MIMAT0000234|miRNA|exon|26:peak76068	-	6mer	19	TACTCAGTAAGGCATTGTTCTT#########GGGGGTTCCTGAGTG	(((((((...(((......................))).)))))))	-5.5	0.242	intergenic	intergenic	intergenic	intergenic	NA	NA	NA
chr11	48807132	48807139	MIMAT0000234|mmu-miR-201-5p|MIMAT0000234|miRNA|exon|26:peak76111	-	7mer-m8	16	TACTCAGTAAGGCATTGTTCTT#########ACTGTTTGTTACTGAGTT	.(((((((((.(.((.((.............)).)).).))))))))).	-10.2	0.15	Trim41	protein_coding	utr3	ENSMUST00000047145	Mus musculus tripartite motif-containing 41 (Trim41), mRNA.	211007	n/a
chr11	30100056	30100062	MIMAT0000234|mmu-miR-201-5p|MIMAT0000234|miRNA|exon|26:peak76335	-	6mer	74	TACTCAGTAAGGCATTGTTCTT#########ACTTCCGTGGTTACCCTGAGTC	.((((((..((.(((.(..................).))).))...)))))).	-6.7	0.998	Sptbn1,Sptbn1	protein_coding,protein_coding	utr3,exon	ENSMUST00000006629|ENSMUST00000011877,ENSMUST00000145315	Mus musculus spectrin beta, non-erythrocytic 1 (Sptbn1), transcript variant 1, mRNA.	20742	NA
chr11	22053064	22053071	MIMAT0000234|mmu-miR-201-5p|MIMAT0000234|miRNA|exon|26:peak76399	-	7mer-m8	28	TACTCAGTAAGGCATTGTTCTT#########AAAGCCATGTACTGAGTG	(((((((((.(((.....................)))...)))))))))	-12.8	1	Ehbp1	protein_coding	intron	ENSMUST00000109563|ENSMUST00000180360|ENSMUST00000045167	Mus musculus EH domain binding protein 1 (Ehbp1), transcript variant 2, mRNA.	216565	n/a
chr11	7209515	7209521	MIMAT0000234|mmu-miR-201-5p|MIMAT0000234|miRNA|exon|26:peak76576	-	6mer	18	TACTCAGTAAGGCATTGTTCTT#########AAGTTCCTCAATGTGCTGAGTC	.(((((((...((((((......................))))))))))))).	-12.5	0.996	Igfbp3	protein_coding	cds	ENSMUST00000020702|ENSMUST00000135887	Mus musculus insulin-like growth factor binding protein 3 (Igfbp3), mRNA.	16009	NA
chr11	5970060	5970066	MIMAT0000234|mmu-miR-201-5p|MIMAT0000234|miRNA|exon|26:peak76612	-	6mer	46	TACTCAGTAAGGCATTGTTCTT#########AGGGTAAACATCTGAGTG	(((((((.......(((((((..........)))))))....)))))))	-5.2	0.006	Camk2b,Camk2b	protein_coding,protein_coding	utr3,exon	ENSMUST00000109813|ENSMUST00000109815|ENSMUST00000090443,ENSMUST00000155755	Mus musculus calcium/calmodulin-dependent protein kinase II, beta (Camk2b), transcript variant 2, mRNA.	12323	n/a
chr11	5909180	5909186	MIMAT0000234|mmu-miR-201-5p|MIMAT0000234|miRNA|exon|26:peak76617	-	6mer	53	TACTCAGTAAGGCATTGTTCTT#########ACATCTCTGAGTG	(((((((..............................)))))))	-5.3	0.833	Gck	protein_coding	cds	ENSMUST00000109822|ENSMUST00000109823|ENSMUST00000102920	Mus musculus glucokinase (Gck), transcript variant 1, mRNA.	103988	NA
chr11	121285504	121285510	MIMAT0000234|mmu-miR-201-5p|MIMAT0000234|miRNA|exon|26:peak76779	+	6mer	16	TACTCAGTAAGGCATTGTTCTT#########ACCTGAGTC	.((((((..........................)))))).	-4.7	0.828	Foxk2	protein_coding	cds	ENSMUST00000106113	Mus musculus forkhead box K2 (Foxk2), mRNA.	68837	n/a
chr8	127458894	127458901	MIMAT0000234|mmu-miR-201-5p|MIMAT0000234|miRNA|exon|26:peak7679	-	7mer-m8	8	TACTCAGTAAGGCATTGTTCTT#########AGGGGTGTGAGTGACTGAGTC	.(((((((...(((((.((............)).))))).....))))))).	-11.4	0.001	intergenic	intergenic	intergenic	intergenic	NA	NA	NA
chr11	115966299	115966305	MIMAT0000234|mmu-miR-201-5p|MIMAT0000234|miRNA|exon|26:peak77108	+	6mer	29	TACTCAGTAAGGCATTGTTCTT#########GACTGGATTCCTGAGTC	.((((((.((..((..(((............)))))..)).)))))).	-6	0.002	Sap30bp	protein_coding	utr3	ENSMUST00000140991	Mus musculus SAP30 binding protein (Sap30bp), mRNA.	57230	n/a
chr11	106384048	106384055	MIMAT0000234|mmu-miR-201-5p|MIMAT0000234|miRNA|exon|26:peak77318	+	7mer-m8	8	TACTCAGTAAGGCATTGTTCTT#########AGGGGTGTTGGTGACTGAGTC	.(((((((..((((((.((............)).))))))....))))))).	-12.2	0.048	intergenic	intergenic	intergenic	intergenic	NA	NA	NA
chr11	106262653	106262659	MIMAT0000234|mmu-miR-201-5p|MIMAT0000234|miRNA|exon|26:peak77320	+	6mer	21	TACTCAGTAAGGCATTGTTCTT#########AAATTGCTGAGTT	.(((((((((........................))))))))).	-9.4	0.931	Psmc5,Psmc5	protein_coding,protein_coding	utr3,cds	ENSMUST00000133131,ENSMUST00000021049	Mus musculus protease (prosome, macropain) 26S subunit, ATPase 5 (Psmc5), mRNA.	19184	n/a
chr11	106058782	106058788	MIMAT0000234|mmu-miR-201-5p|MIMAT0000234|miRNA|exon|26:peak77341	+	6mer	28	TACTCAGTAAGGCATTGTTCTT#########AAGCTTTCGTCAAATCTGAGTC	.((((((...((((..(((.............)))..).)))....)))))).	-7.8	0.5	Dcaf7	protein_coding	utr3	ENSMUST00000058438	Mus musculus DDB1 and CUL4 associated factor 7 (Dcaf7), mRNA.	71833	NA
chr11	103067576	103067583	MIMAT0000234|mmu-miR-201-5p|MIMAT0000234|miRNA|exon|26:peak77397	+	7mer-m8	17	TACTCAGTAAGGCATTGTTCTT#########TTGGCAAAATGTGCACTGAGTT	.(((((((...(((((...((............))...)))))..))))))).	-11.3	0.004	Nmt1,Gm26668	protein_coding,lincRNA	utr3,intron	ENSMUST00000021314,ENSMUST00000181125	Mus musculus N-myristoyltransferase 1 (Nmt1), mRNA.	18107	n/a
chr11	102147571	102147577	MIMAT0000234|mmu-miR-201-5p|MIMAT0000234|miRNA|exon|26:peak77451	+	6mer	35	TACTCAGTAAGGCATTGTTCTT#########AGAAGGTGGGCTGGGCTGAGTC	.(((((((..(((..(.((((..........)))).)...)))..))))))).	-14.7	0.102	Nags,Nags	protein_coding,protein_coding	intron,exon	ENSMUST00000147252|ENSMUST00000055409,ENSMUST00000129799	Mus musculus N-acetylglutamate synthase (Nags), mRNA.	217214	NA
chr11	102147412	102147418	MIMAT0000234|mmu-miR-201-5p|MIMAT0000234|miRNA|exon|26:peak77453	+	6mer	15	TACTCAGTAAGGCATTGTTCTT#########ACCAACGCTGAGTG	((((((((..((....................))...))))))))	-7.8	0.708	Nags,Nags	protein_coding,protein_coding	exon,cds	ENSMUST00000129799|ENSMUST00000147252,ENSMUST00000055409	Mus musculus N-acetylglutamate synthase (Nags), mRNA.	217214	NA
chr11	101376994	101377001	MIMAT0000234|mmu-miR-201-5p|MIMAT0000234|miRNA|exon|26:peak77524	+	7mer-m8	80	TACTCAGTAAGGCATTGTTCTT#########TGTGAATGCTGGAAACTGAGTC	.(((((((..((((((...................))))))....))))))).	-13.7	0.002	G6pc	protein_coding	utr3	ENSMUST00000019469	Mus musculus glucose-6-phosphatase, catalytic (G6pc), mRNA.	14377	n/a
chr11	99051660	99051666	MIMAT0000234|mmu-miR-201-5p|MIMAT0000234|miRNA|exon|26:peak77622	+	6mer	137	TACTCAGTAAGGCATTGTTCTT#########GACCTGGCTTGGAGTCTGAGTC	.((((((..((((...(((............)))...)))).....)))))).	-9.9	0.998	Igfbp4,Igfbp4	protein_coding,protein_coding	utr3,exon	ENSMUST00000017637|ENSMUST00000177092|ENSMUST00000140772,ENSMUST00000130530|ENSMUST00000123946	Mus musculus insulin-like growth factor binding protein 4 (Igfbp4), mRNA.	16010	n/a
chr11	98801975	98801981	MIMAT0000234|mmu-miR-201-5p|MIMAT0000234|miRNA|exon|26:peak77654	+	6mer	17	TACTCAGTAAGGCATTGTTCTT#########CTCACCTGCCATGTTCTGAGTT	.((((((...((((.((................))..)))).....)))))).	-10.1	1	Msl1	protein_coding	intron	ENSMUST00000037915|ENSMUST00000107487|ENSMUST00000037930|ENSMUST00000126969	Mus musculus male-specific lethal 1 homolog (Drosophila) (Msl1), mRNA.	74026	NA
chr11	95767364	95767371	MIMAT0000234|mmu-miR-201-5p|MIMAT0000234|miRNA|exon|26:peak77763	+	7mer-m8	25	TACTCAGTAAGGCATTGTTCTT#########AAACTGAGTC	.(((((((((((......))))...........))))))).	-6.7	0.125	Zfp652,Zfp652	protein_coding,protein_coding	intron,utr3	ENSMUST00000148945|ENSMUST00000133070,ENSMUST00000107717	Mus musculus zinc finger protein 652 (Zfp652), mRNA.	268469	n/a
chr11	93908999	93909006	MIMAT0000234|mmu-miR-201-5p|MIMAT0000234|miRNA|exon|26:peak77856	+	7mer-m8	10	TACTCAGTAAGGCATTGTTCTT#########CTGACTGAGTC	.(((((((.((....................)).))))))).	-7.9	0.991	Mbtd1	protein_coding	intron	ENSMUST00000140880|ENSMUST00000145354|ENSMUST00000107853|ENSMUST00000107850|ENSMUST00000063718|ENSMUST00000107854|ENSMUST00000063645|ENSMUST00000107852	Mus musculus mbt domain containing 1 (Mbtd1), mRNA.	103537	NA
chr11	89003587	89003593	MIMAT0000234|mmu-miR-201-5p|MIMAT0000234|miRNA|exon|26:peak77911	+	6mer	36	TACTCAGTAAGGCATTGTTCTT#########GGCTGAGTC	.(((((((((((......))))..........))))))).	-7.1	0	Trim25	protein_coding	intron	ENSMUST00000000284|ENSMUST00000107896|ENSMUST00000100627	Mus musculus tripartite motif-containing 25 (Trim25), mRNA.	217069	n/a
chr8	123233600	123233606	MIMAT0000234|mmu-miR-201-5p|MIMAT0000234|miRNA|exon|26:peak7796	-	6mer	19	TACTCAGTAAGGCATTGTTCTT#########GCGCCGTGAGCTGAGTC	.(((((((..(((....................)))....))))))).	-11.8	0.479	Spata2l	protein_coding	cds	ENSMUST00000166768|ENSMUST00000098327	Mus musculus spermatogenesis associated 2-like (Spata2l), mRNA.	78779	n/a
chr11	87471573	87471579	MIMAT0000234|mmu-miR-201-5p|MIMAT0000234|miRNA|exon|26:peak77971	+	6mer	23	TACTCAGTAAGGCATTGTTCTT#########GGGAGGGAACGCAGTCTGAGTG	(((((((....((...((((((.............))))))))...)))))))	-11.8	0.997	Tex14,Rnu3b2	protein_coding,snoRNA	intron,exon	ENSMUST00000060835|ENSMUST00000156483,ENSMUST00000185073	Mus musculus testis expressed gene 14 (Tex14), transcript variant 1, mRNA.	83560	n/a
chr11	87462491	87462497	MIMAT0000234|mmu-miR-201-5p|MIMAT0000234|miRNA|exon|26:peak77974	+	6mer	23	TACTCAGTAAGGCATTGTTCTT#########GGGAGGGAACGCAGTCTGAGTG	(((((((....((...((((((.............))))))))...)))))))	-11.8	0.306	Tex14,Rnu3b4	protein_coding,snoRNA	intron,exon	ENSMUST00000060835|ENSMUST00000156483,ENSMUST00000184171	Mus musculus testis expressed gene 14 (Tex14), transcript variant 1, mRNA.	83560	n/a
chr11	87448832	87448838	MIMAT0000234|mmu-miR-201-5p|MIMAT0000234|miRNA|exon|26:peak77977	+	6mer	23	TACTCAGTAAGGCATTGTTCTT#########GGGAGGGAACGCAGTCTGAGTG	(((((((....((...((((((.............))))))))...)))))))	-11.8	0.306	Tex14,Rnu3b3	protein_coding,snoRNA	intron,exon	ENSMUST00000060835|ENSMUST00000156483,ENSMUST00000093738	Mus musculus testis expressed gene 14 (Tex14), transcript variant 1, mRNA.	83560	n/a
chr11	87443442	87443448	MIMAT0000234|mmu-miR-201-5p|MIMAT0000234|miRNA|exon|26:peak77980	+	6mer	23	TACTCAGTAAGGCATTGTTCTT#########GGGAGGGAACGCAGTCTGAGTG	(((((((....((...((((((.............))))))))...)))))))	-11.8	0.708	Tex14,Rnu3b1	protein_coding,snoRNA	intron,exon	ENSMUST00000060835|ENSMUST00000156483,ENSMUST00000183812	Mus musculus testis expressed gene 14 (Tex14), transcript variant 1, mRNA.	83560	n/a
chr11	78499955	78499961	MIMAT0000234|mmu-miR-201-5p|MIMAT0000234|miRNA|exon|26:peak78216	+	6mer	180	TACTCAGTAAGGCATTGTTCTT#########CTGATCAAGGGACCCCTGAGTT	.((((((...(((.(((.((.............)).)))..).)).)))))).	-9.8	0.001	Vtn,Vtn	protein_coding,protein_coding	exon,cds	ENSMUST00000128479|ENSMUST00000146997,ENSMUST00000017488	Mus musculus vitronectin (Vtn), mRNA.	22370	NA
chr11	78073199	78073206	MIMAT0000234|mmu-miR-201-5p|MIMAT0000234|miRNA|exon|26:peak78282	+	7mer-m8	164949	TACTCAGTAAGGCATTGTTCTT#########AAACCGTTACCATTACTGAGTT	.(((((((((((.((.(((.............))).))..)).))))))))).	-10.9	1	Mir451a,mmu-miR-451a	miRNA,miRNA	exon,exon	ENSMUST00000093557,MIMAT0001632	Mus musculus microRNA 451a (Mir451a), microRNA.	723870	microRNAs (miRNAs) are short (20-24 nt) non-coding RNAs that are involved in post-transcriptional regulation of gene expression in multicellular organisms by affecting both the stability and translation of mRNAs. miRNAs are transcribed by RNA polymerase II as part of capped and polyadenylated primary transcripts (pri-miRNAs) that can be either protein-coding or non-coding. The primary transcript …
chr8	122611293	122611300	MIMAT0000234|mmu-miR-201-5p|MIMAT0000234|miRNA|exon|26:peak7829	-	7mer-m8	30	TACTCAGTAAGGCATTGTTCTT#########AGCTGCTGCTGGTACTGAGTG	(((((((((.((((..(((............)))...))))..)))))))))	-13.3	0.01	Galns	protein_coding	cds	ENSMUST00000015171	Mus musculus galactosamine (N-acetyl)-6-sulfate sulfatase (Galns), transcript variant 2, mRNA.	50917	NA
chr11	75759337	75759343	MIMAT0000234|mmu-miR-201-5p|MIMAT0000234|miRNA|exon|26:peak78385	+	6mer	27	TACTCAGTAAGGCATTGTTCTT#########GCAGAACTGGACACGCTGAGTG	((((((((..(.....(((((............)))))....)..))))))))	-11.5	0.998	Ywhae,Ywhae	protein_coding,protein_coding	cds,utr3	ENSMUST00000067664|ENSMUST00000134745,ENSMUST00000134745	Mus musculus tyrosine 3-monooxygenase/tryptophan 5-monooxygenase activation protein, epsilon polypeptide (Ywhae), mRNA.	22627	n/a
chr11	75574884	75574890	MIMAT0000234|mmu-miR-201-5p|MIMAT0000234|miRNA|exon|26:peak78434	+	6mer	7	TACTCAGTAAGGCATTGTTCTT#########TTGTGACATGCTGAGTG	(((((((((.(.(((..................))).).)))))))))	-10.5	0.33	Slc43a2	protein_coding	utr3	ENSMUST00000042561|ENSMUST00000169547	Mus musculus solute carrier family 43, member 2 (Slc43a2), transcript variant 2, mRNA.	215113	n/a
chr8	122436522	122436528	MIMAT0000234|mmu-miR-201-5p|MIMAT0000234|miRNA|exon|26:peak7844	-	6mer	9	TACTCAGTAAGGCATTGTTCTT#########TGGAGGACACTGTGGCTGAGTT	.(((((((...(((.(((((((...........))))))).))).))))))).	-16.8	0.971	Mvd	protein_coding	cds	ENSMUST00000006692	Mus musculus mevalonate (diphospho) decarboxylase (Mvd), transcript variant 1, mRNA.	192156	NA
chr11	75525747	75525753	MIMAT0000234|mmu-miR-201-5p|MIMAT0000234|miRNA|exon|26:peak78449	+	6mer	15	TACTCAGTAAGGCATTGTTCTT#########AGCTGAGTG	((((((((((((......))))..........))))))))	-7.3	0.803	Scarf1,Scarf1	protein_coding,protein_coding	utr3,cds	ENSMUST00000118243|ENSMUST00000123819,ENSMUST00000042808	Mus musculus scavenger receptor class F, member 1 (Scarf1), mRNA.	380713	n/a
chr11	74667701	74667707	MIMAT0000234|mmu-miR-201-5p|MIMAT0000234|miRNA|exon|26:peak78542	+	6mer	15	TACTCAGTAAGGCATTGTTCTT#########AAAGCTGAGTT	.(((((((((((......))))............))))))).	-6.9	0.834	Cluh,Cluh	protein_coding,protein_coding	cds,exon	ENSMUST00000117818|ENSMUST00000092915,ENSMUST00000155558	Mus musculus clustered mitochondria (cluA/CLU1) homolog (Cluh), mRNA.	74148	n/a
chr8	121601893	121601899	MIMAT0000234|mmu-miR-201-5p|MIMAT0000234|miRNA|exon|26:peak7871	-	6mer	33	TACTCAGTAAGGCATTGTTCTT#########GCACGACCTGAGTC	.((((((...(((..................)).)...)))))).	-7.4	0.017	Zcchc14	protein_coding	utr3	ENSMUST00000046386|ENSMUST00000154725	Mus musculus zinc finger, CCHC domain containing 14 (Zcchc14), mRNA.	142682	NA
chr11	69990055	69990061	MIMAT0000234|mmu-miR-201-5p|MIMAT0000234|miRNA|exon|26:peak78774	+	6mer	8	TACTCAGTAAGGCATTGTTCTT#########ACCTGAGTT	.((((((..........................)))))).	-4.7	0.893	Ctdnep1,Ctdnep1	protein_coding,protein_coding	exon,utr3	ENSMUST00000138246|ENSMUST00000152226,ENSMUST00000108593	Mus musculus CTD nuclear envelope phosphatase 1 (Ctdnep1), mRNA.	67181	n/a
chr11	69035577	69035583	MIMAT0000234|mmu-miR-201-5p|MIMAT0000234|miRNA|exon|26:peak78830	+	6mer	22	TACTCAGTAAGGCATTGTTCTT#########AGGGCTGAGTC	.(((((((((((......))))............))))))).	-6.9	0.884	Ctc1,Ctc1,Ctc1	protein_coding,protein_coding,protein_coding	cds,exon,utr3	ENSMUST00000021278|ENSMUST00000161455|ENSMUST00000116359,ENSMUST00000143404|ENSMUST00000162256|ENSMUST00000161271,ENSMUST00000152979	Mus musculus CTS telomere maintenance complex component 1 (Ctc1), transcript variant 1, mRNA.	68964	NA
chr11	67034385	67034391	MIMAT0000234|mmu-miR-201-5p|MIMAT0000234|miRNA|exon|26:peak78852	+	6mer	18	TACTCAGTAAGGCATTGTTCTT#########GGGAGCTGAGTC	.(((((((((((......)))).............))))))).	-6.8	0.003	Tmem220	protein_coding	utr3	ENSMUST00000061786|ENSMUST00000079077	Mus musculus transmembrane protein 220 (Tmem220), transcript variant 1, mRNA.	338369	n/a
chrX	74235847	74235853	MIMAT0000234|mmu-miR-201-5p|MIMAT0000234|miRNA|exon|26:peak789	-	6mer	25	TACTCAGTAAGGCATTGTTCTT#########CAAGTGCTGGCAGTGCTGAGTT	.((((((((..((...((.(((..........))).))..))..)))))))).	-14.2	0.833	Flna,Flna,Flna	protein_coding,protein_coding,protein_coding	cds,utr3,exon	ENSMUST00000114299|ENSMUST00000101454|ENSMUST00000033699|ENSMUST00000130007,ENSMUST00000144429,ENSMUST00000130203	Mus musculus filamin, alpha (Flna), transcript variant 2, mRNA.	192176	NA
chr11	60709645	60709651	MIMAT0000234|mmu-miR-201-5p|MIMAT0000234|miRNA|exon|26:peak78952	+	6mer	21	TACTCAGTAAGGCATTGTTCTT#########CTGTCACACTCCATGCTGAGTG	(((((((((.((.(.(((.(.............)..))).))).)))))))))	-11.1	0.721	Llgl1	protein_coding	cds	ENSMUST00000052346|ENSMUST00000108719	Mus musculus lethal giant larvae homolog 1 (Drosophila) (Llgl1), transcript variant 3, mRNA.	16897	NA
chr11	59333451	59333457	MIMAT0000234|mmu-miR-201-5p|MIMAT0000234|miRNA|exon|26:peak78986	+	6mer	21	TACTCAGTAAGGCATTGTTCTT#########CGAGTAGGTGTGAACCTGAGTG	(((((((....(((((.(((............)))..)))))....)))))))	-11	1	Wnt9a	protein_coding	utr3	ENSMUST00000000128|ENSMUST00000108783	Mus musculus wingless-type MMTV integration site family, member 9A (Wnt9a), mRNA.	216795	n/a
chr11	58109284	58109290	MIMAT0000234|mmu-miR-201-5p|MIMAT0000234|miRNA|exon|26:peak79027	+	6mer	5	TACTCAGTAAGGCATTGTTCTT#########GGATGCTGAGTG	(((((((((.........................)))))))))	-7.7	0.067	Cnot8	protein_coding	intron	ENSMUST00000020822|ENSMUST00000108843|ENSMUST00000134896	Mus musculus CCR4-NOT transcription complex, subunit 8 (Cnot8), mRNA.	69125	n/a
chr11	55469470	55469476	MIMAT0000234|mmu-miR-201-5p|MIMAT0000234|miRNA|exon|26:peak79090	+	6mer	8	TACTCAGTAAGGCATTGTTCTT#########GCTTGTCTGAGTG	(((((((..((((..................))))..)))))))	-11.7	0.033	intergenic	intergenic	intergenic	intergenic	NA	NA	NA
chr11	55233114	55233120	MIMAT0000234|mmu-miR-201-5p|MIMAT0000234|miRNA|exon|26:peak79100	+	6mer	36	TACTCAGTAAGGCATTGTTCTT#########AGCTGAGTC	.(((((((((((......))))..........))))))).	-7.1	0.001	Slc36a1,Slc36a1	protein_coding,protein_coding	utr3,intron	ENSMUST00000108872,ENSMUST00000020499	Mus musculus solute carrier family 36 (proton/amino acid symporter), member 1 (Slc36a1), mRNA.	215335	n/a
chr11	52376465	52376472	MIMAT0000234|mmu-miR-201-5p|MIMAT0000234|miRNA|exon|26:peak79202	+	8mer	154	TACTCAGTAAGGCATTGTTCTT#########AGATGGACTGAGTA	((((((((....((((................)))).))))))))	-7.8	0.847	Vdac1,Vdac1	protein_coding,protein_coding	cds,exon	ENSMUST00000102758|ENSMUST00000125694|ENSMUST00000020673,ENSMUST00000157052	Mus musculus voltage-dependent anion channel 1 (Vdac1), mRNA.	22333	n/a
chr11	23001422	23001428	MIMAT0000234|mmu-miR-201-5p|MIMAT0000234|miRNA|exon|26:peak79556	+	6mer	45	TACTCAGTAAGGCATTGTTCTT#########GCTGGGTTCTGCTGAGTT	.((((((((.(((...((.............))...))).)))))))).	-11	0.995	Cct4,Cct4	protein_coding,protein_coding	cds,exon	ENSMUST00000173867|ENSMUST00000020562,ENSMUST00000145912	Mus musculus chaperonin containing Tcp1, subunit 4 (delta) (Cct4), mRNA.	12464	n/a
chr11	20225972	20225978	MIMAT0000234|mmu-miR-201-5p|MIMAT0000234|miRNA|exon|26:peak79591	+	6mer	21	TACTCAGTAAGGCATTGTTCTT#########AGCTCTGTCTCTGAGTG	(((((((..(((((..(((............)))..))))))))))))	-11.7	0	Rab1	protein_coding	utr3	ENSMUST00000020358|ENSMUST00000109602|ENSMUST00000163483	Mus musculus RAB1, member RAS oncogene family (Rab1), mRNA.	19324	n/a
chr11	16911627	16911634	MIMAT0000234|mmu-miR-201-5p|MIMAT0000234|miRNA|exon|26:peak79649	+	7mer-A1	38	TACTCAGTAAGGCATTGTTCTT#########AACCCTGAGTA	(((((((...((.....................)))))))))	-5.6	0.899	Egfr	protein_coding	cds	ENSMUST00000020329	Mus musculus epidermal growth factor receptor (Egfr), transcript variant 2, mRNA.	13649	n/a
chr8	115704961	115704967	MIMAT0000234|mmu-miR-201-5p|MIMAT0000234|miRNA|exon|26:peak7971	-	6mer	31	TACTCAGTAAGGCATTGTTCTT#########AGCGAGCTGAGTT	.(((((((...((...................))..))))))).	-8.8	1	Maf,Maf	protein_coding,protein_coding	utr3,intron	ENSMUST00000109104,ENSMUST00000069009	Mus musculus avian musculoaponeurotic fibrosarcoma (v-maf) AS42 oncogene homolog (Maf), mRNA.	17132	n/a
chr11	5963691	5963697	MIMAT0000234|mmu-miR-201-5p|MIMAT0000234|miRNA|exon|26:peak79796	+	6mer	29	TACTCAGTAAGGCATTGTTCTT#########TTCTGCATGCTGAGCCTGAGTC	.(((((((..(((((.((.................)))))))..).)))))).	-12.1	0.033	Ykt6	protein_coding	intron	ENSMUST00000002818	Mus musculus YKT6 homolog (S. Cerevisiae) (Ykt6), mRNA.	56418	n/a
chr11	5018052	5018058	MIMAT0000234|mmu-miR-201-5p|MIMAT0000234|miRNA|exon|26:peak79834	+	6mer	9	TACTCAGTAAGGCATTGTTCTT#########AGAGATCGCTGAGTC	.(((((((........(.((((..........)))).)))))))).	-7.2	0.831	Ap1b1,Ap1b1	protein_coding,protein_coding	intron,cds	ENSMUST00000109897|ENSMUST00000101613,ENSMUST00000009234	Mus musculus adaptor protein complex AP-1, beta 1 subunit (Ap1b1), transcript variant 3, mRNA.	11764	n/a
chr11	3669376	3669382	MIMAT0000234|mmu-miR-201-5p|MIMAT0000234|miRNA|exon|26:peak79896	+	6mer	19	TACTCAGTAAGGCATTGTTCTT#########CAGCCAAAAGAACTCCTGAGTC	.((((((.........((((((................))))))..)))))).	-7.9	0.834	Morc2a	protein_coding	cds	ENSMUST00000093389|ENSMUST00000096441|ENSMUST00000140242	Mus musculus microrchidia 2A (Morc2a), transcript variant 1, mRNA.	74522	n/a
chr10	128130836	128130842	MIMAT0000234|mmu-miR-201-5p|MIMAT0000234|miRNA|exon|26:peak80060	-	6mer	26	TACTCAGTAAGGCATTGTTCTT#########GCTCCTAACAGTCTCCTGAGTC	.((((((..((((..((((..................)))))))).)))))).	-9.1	0.301	Rbms2	protein_coding	utr3	ENSMUST00000092033|ENSMUST00000099139	Mus musculus RNA binding motif, single stranded interacting protein 2 (Rbms2), transcript variant 2, mRNA.	56516	NA
chr10	127121007	127121013	MIMAT0000234|mmu-miR-201-5p|MIMAT0000234|miRNA|exon|26:peak80241	-	6mer	29	TACTCAGTAAGGCATTGTTCTT#########GGAGGAGCTGAGTG	((((((((.........(((((..........)))))))))))))	-8	0.997	Os9	protein_coding	cds	ENSMUST00000080975|ENSMUST00000164259	Mus musculus amplified in osteosarcoma (Os9), transcript variant 2, mRNA.	216440	NA
chr8	111484042	111484049	MIMAT0000234|mmu-miR-201-5p|MIMAT0000234|miRNA|exon|26:peak8025	-	7mer-A1	32	TACTCAGTAAGGCATTGTTCTT#########AGAGACCTGAGTA	(((((((..............................)))))))	-5	0	Wdr59	protein_coding	intron	ENSMUST00000034437|ENSMUST00000038193	Mus musculus WD repeat domain 59 (Wdr59), transcript variant 1, mRNA.	319481	NA
chr10	123131062	123131068	MIMAT0000234|mmu-miR-201-5p|MIMAT0000234|miRNA|exon|26:peak80289	-	6mer	34	TACTCAGTAAGGCATTGTTCTT#########GTCCTGAGTG	(((((((...(((..................))))))))))	-6.5	0.999	Usp15	protein_coding	cds	ENSMUST00000020334	Mus musculus ubiquitin specific peptidase 15 (Usp15), transcript variant 1, mRNA.	14479	The protein encoded by this gene is a member of the large ubiquitin specific protease (Usp) family of proteins. These proteins are known to cleave ubiquitin, and contain a conserved cysteine residue (Cys box) and two conserved histidine residues (His box) that are thought to form part of the active site of the protease. This protein has been shown to cleave both the ubiquitin-proline and the ubiq…
chr10	117053074	117053080	MIMAT0000234|mmu-miR-201-5p|MIMAT0000234|miRNA|exon|26:peak80448	-	6mer	39	TACTCAGTAAGGCATTGTTCTT#########CGACAGGTTCTTCTGAGTG	(((((((.(((((.(((((.............)))))).)))))))))))	-11	1	Cct2	protein_coding	cds	ENSMUST00000047672	Mus musculus chaperonin containing Tcp1, subunit 2 (beta) (Cct2), mRNA.	12461	n/a
chr8	110835664	110835670	MIMAT0000234|mmu-miR-201-5p|MIMAT0000234|miRNA|exon|26:peak8066	-	6mer	34	TACTCAGTAAGGCATTGTTCTT#########GAAGAACCTGAGTT	.((((((.........((((((..........)))))))))))).	-8.6	1	Sf3b3	protein_coding	cds	ENSMUST00000042012	Mus musculus splicing factor 3b, subunit 3 (Sf3b3), mRNA.	101943	n/a
chr10	79537332	79537339	MIMAT0000234|mmu-miR-201-5p|MIMAT0000234|miRNA|exon|26:peak81039	-	7mer-m8	18	TACTCAGTAAGGCATTGTTCTT#########GGGTACTGTTAGGTACTGAGTC	.((((((((.((((.(((((...........))))).))))...)))))))).	-10.3	0.111	intergenic	intergenic	intergenic	intergenic	NA	NA	NA
chr8	109575335	109575342	MIMAT0000234|mmu-miR-201-5p|MIMAT0000234|miRNA|exon|26:peak8115	-	7mer-A1	307	TACTCAGTAAGGCATTGTTCTT#########AGAGCTGCGCTGTCGCTGAGTA	((((((((..(((...(((((..........)))))...)))...))))))))	-16.6	0.56	Hp	protein_coding	cds	ENSMUST00000074898	Mus musculus haptoglobin (Hp), mRNA.	15439	NA
chr10	71234986	71234992	MIMAT0000234|mmu-miR-201-5p|MIMAT0000234|miRNA|exon|26:peak81331	-	6mer	23	TACTCAGTAAGGCATTGTTCTT#########GATTTTAAAGCTGAGTG	((((((((((((......))))..................))))))))	-6.7	0.138	Tfam,Tfam	protein_coding,protein_coding	cds,exon	ENSMUST00000092430|ENSMUST00000105432|ENSMUST00000121685|ENSMUST00000152505,ENSMUST00000145220	Mus musculus transcription factor A, mitochondrial (Tfam), mRNA.	21780	n/a
chr10	68096217	68096223	MIMAT0000234|mmu-miR-201-5p|MIMAT0000234|miRNA|exon|26:peak81376	-	6mer	27	TACTCAGTAAGGCATTGTTCTT#########ATCTGAGTT	.((((((..........................)))))).	-5.3	0.486	Arid5b	protein_coding	utr3	ENSMUST00000020106	Mus musculus AT rich interactive domain 5B (MRF1-like) (Arid5b), mRNA.	71371	n/a
chr10	62507732	62507738	MIMAT0000234|mmu-miR-201-5p|MIMAT0000234|miRNA|exon|26:peak81444	-	6mer	43	TACTCAGTAAGGCATTGTTCTT#########AATCCAGAGGCTGAGTG	((((((((..((.(((...............)))))....))))))))	-8.1	0.042	Srgn	protein_coding	utr5	ENSMUST00000160987|ENSMUST00000160643|ENSMUST00000020271|ENSMUST00000162161|ENSMUST00000159020	Mus musculus serglycin (Srgn), mRNA.	19073	n/a
chr10	59571161	59571168	MIMAT0000234|mmu-miR-201-5p|MIMAT0000234|miRNA|exon|26:peak81583	-	7mer-A1	31	TACTCAGTAAGGCATTGTTCTT#########GTGTAGTCTGAGTA	(((((((....((((................))))...)))))))	-8.8	0.075	Mcu	protein_coding	intron	ENSMUST00000161435|ENSMUST00000020312	Mus musculus mitochondrial calcium uniporter (Mcu), mRNA.	215999	n/a
chr10	41487812	41487818	MIMAT0000234|mmu-miR-201-5p|MIMAT0000234|miRNA|exon|26:peak81776	-	6mer	34	TACTCAGTAAGGCATTGTTCTT#########CTCTGAGTT	.((((((..........................)))))).	-5.3	0.335	Smpd2,Smpd2,Smpd2	protein_coding,protein_coding,protein_coding	exon,utr3,cds	ENSMUST00000126833|ENSMUST00000143470|ENSMUST00000141542|ENSMUST00000122997,ENSMUST00000155411,ENSMUST00000019965	Mus musculus sphingomyelin phosphodiesterase 2, neutral (Smpd2), mRNA.	20598	This gene encodes a protein with similarity to the human nSMase1 protein. In humans, the nSMase1 protein was initially identified as a sphingomyelinase based on sequence similarity between bacterial sphingomyelinases and a yeast protein. Subsequent studies showed that its biological function is less likely to be as a sphingomyelinase and instead as a lysophospholipase. [provided by RefSeq, Oct 20…
chr10	40133064	40133070	MIMAT0000234|mmu-miR-201-5p|MIMAT0000234|miRNA|exon|26:peak81805	-	6mer	25	TACTCAGTAAGGCATTGTTCTT#########CTTCCCCTGAGTG	(((((((.(((....................)))...)))))))	-5.7	0.008	Slc16a10	protein_coding	intron	ENSMUST00000092566	Mus musculus solute carrier family 16 (monocarboxylic acid transporters), member 10 (Slc16a10), transcript variant 2, mRNA.	72472	n/a
chr10	34401351	34401358	MIMAT0000234|mmu-miR-201-5p|MIMAT0000234|miRNA|exon|26:peak81863	-	7mer-m8	17	TACTCAGTAAGGCATTGTTCTT#########CAAGACACCCTGGAACTGAGTT	.(((((((.(((...(((.(((..........)))))).)))...))))))).	-11.6	0.096	Nt5dc1	protein_coding	intron	ENSMUST00000130290|ENSMUST00000105512|ENSMUST00000047885|ENSMUST00000099973	Mus musculus 5'-nucleotidase domain containing 1 (Nt5dc1), mRNA.	319638	n/a
chr10	128983427	128983434	MIMAT0000234|mmu-miR-201-5p|MIMAT0000234|miRNA|exon|26:peak82216	+	7mer-m8	29	TACTCAGTAAGGCATTGTTCTT#########GGATCAGGAAGACGACTGAGTT	.(((((((......(((.(((..........))).))).......))))))).	-10.4	0.018	intergenic	intergenic	intergenic	intergenic	NA	NA	NA
chr10	128254653	128254659	MIMAT0000234|mmu-miR-201-5p|MIMAT0000234|miRNA|exon|26:peak82349	+	6mer	205	TACTCAGTAAGGCATTGTTCTT#########CCGCTGCTCCTCTGTCTGAGTT	.((((((..(((((.((...............)).)))....))..)))))).	-8.7	0.969	Apon	protein_coding	cds	ENSMUST00000060782	Mus musculus apolipoprotein N (Apon), mRNA.	28194	n/a
chr10	128088414	128088420	MIMAT0000234|mmu-miR-201-5p|MIMAT0000234|miRNA|exon|26:peak82413	+	6mer	37	TACTCAGTAAGGCATTGTTCTT#########TGTCCCGGGCTATTGCTGAGTT	.((((((((((((......(............)......))).))))))))).	-12	0.997	Atp5b,Atp5b	protein_coding,protein_coding	exon,cds	ENSMUST00000126040|ENSMUST00000124993|ENSMUST00000144918,ENSMUST00000026459	Mus musculus ATP synthase, H+ transporting mitochondrial F1 complex, beta subunit (Atp5b), mRNA.	11947	n/a
chr10	128085116	128085122	MIMAT0000234|mmu-miR-201-5p|MIMAT0000234|miRNA|exon|26:peak82426	+	6mer	160	TACTCAGTAAGGCATTGTTCTT#########TTCATGCTGAGGCTCCTGAGTT	.((((((...(((...((..................))....))).)))))).	-8.7	0.962	Atp5b,Atp5b	protein_coding,protein_coding	cds,exon	ENSMUST00000026459,ENSMUST00000139295	Mus musculus ATP synthase, H+ transporting mitochondrial F1 complex, beta subunit (Atp5b), mRNA.	11947	n/a
chr10	126999505	126999511	MIMAT0000234|mmu-miR-201-5p|MIMAT0000234|miRNA|exon|26:peak82549	+	6mer	19	TACTCAGTAAGGCATTGTTCTT#########TCCTGCCTCCACCCCCTGAGTG	(((((((..(((((....................))))).......)))))))	-9.3	0.001	Ctdsp2	protein_coding	utr3	ENSMUST00000105256|ENSMUST00000105255	Mus musculus CTD (carboxy-terminal domain, RNA polymerase II, polypeptide A) small phosphatase 2 (Ctdsp2), transcript variant b, mRNA.	52468	NA
chr10	114454583	114454590	MIMAT0000234|mmu-miR-201-5p|MIMAT0000234|miRNA|exon|26:peak82725	+	7mer-m8	9	TACTCAGTAAGGCATTGTTCTT#########ATTGACAACTGAGTC	.(((((((....((...................))...))))))).	-6.9	0	intergenic	intergenic	intergenic	intergenic	NA	NA	NA
chr10	111473292	111473298	MIMAT0000234|mmu-miR-201-5p|MIMAT0000234|miRNA|exon|26:peak82747	+	6mer	8	TACTCAGTAAGGCATTGTTCTT#########TGCCGCCGCCCTGAGTC	.((((((...(((......................)))...)))))).	-11.1	0.991	Nap1l1	protein_coding	utr5	ENSMUST00000065917	Mus musculus nucleosome assembly protein 1-like 1 (Nap1l1), transcript variant 1, mRNA.	53605	n/a
chr10	80054791	80054797	MIMAT0000234|mmu-miR-201-5p|MIMAT0000234|miRNA|exon|26:peak83397	+	6mer	120	TACTCAGTAAGGCATTGTTCTT#########ATGCCCGATATGCTGAGTG	(((((((((.(((((................))))).....)))))))))	-12.8	0.998	Gpx4,Gpx4,Gpx4	protein_coding,protein_coding,protein_coding	cds,exon,intron	ENSMUST00000105372|ENSMUST00000097227|ENSMUST00000183037,ENSMUST00000145703,ENSMUST00000144698	Mus musculus glutathione peroxidase 4 (Gpx4), transcript variant 3, non-coding RNA.	625249	This gene encodes a member of the glutathione peroxidase protein family. Glutathione peroxidase catalyzes the reduction of hydrogen peroxide, organic hydroperoxide, and lipid peroxides by reduced glutathione and functions in the protection of cells against oxidative damage. Plasma glutathione peroxidase has been shown to be a selenium-containing enzyme and the UGA codon is translated into a selen…
chr10	79998131	79998138	MIMAT0000234|mmu-miR-201-5p|MIMAT0000234|miRNA|exon|26:peak83411	+	7mer-A1	31	TACTCAGTAAGGCATTGTTCTT#########AGAAGCCTGGGGTCCTGAGTA	(((((((..((((....((((..........))))))))......)))))))	-11	0.845	Abca7	protein_coding	cds	ENSMUST00000132517|ENSMUST00000171637|ENSMUST00000043866	Mus musculus ATP-binding cassette, sub-family A (ABC1), member 7 (Abca7), mRNA.	27403	The protein encoded by this gene is a member of the superfamily of ATP-binding cassette (ABC) transporters. ABC proteins transport various molecules across extra- and intracellular membranes. ABC genes are divided into seven distinct subfamilies (ABC1, MDR/TAP, MRP, ALD, OABP, GCN20, White). This protein is a member of the ABC1 subfamily. Members of the ABC1 subfamily comprise the only major ABC …
chr10	77597367	77597373	MIMAT0000234|mmu-miR-201-5p|MIMAT0000234|miRNA|exon|26:peak83483	+	6mer	62	TACTCAGTAAGGCATTGTTCTT#########GGTGCTGACTAGCTGCTGAGTG	(((((((((.((((((...............)))))).......)))))))))	-11.1	0.004	Pttg1ip	protein_coding	utr3	ENSMUST00000009435	Mus musculus pituitary tumor-transforming 1 interacting protein (Pttg1ip), mRNA.	108705	n/a
chr10	62071049	62071056	MIMAT0000234|mmu-miR-201-5p|MIMAT0000234|miRNA|exon|26:peak83790	+	7mer-m8	160	TACTCAGTAAGGCATTGTTCTT#########TGCCGCCTGTGCTCACTGAGTG	((((((((..(((((........................))))).))))))))	-12.4	0.018	Gm5424	protein_coding	utr5	ENSMUST00000053865	Mus musculus predicted gene 5424 (Gm5424), non-coding RNA.	432466	n/a
chr10	60300552	60300559	MIMAT0000234|mmu-miR-201-5p|MIMAT0000234|miRNA|exon|26:peak83844	+	7mer-A1	41	TACTCAGTAAGGCATTGTTCTT#########GTGGCTGAGTA	((((((((((((......))))............))))))))	-7.4	0.497	Psap	protein_coding	cds	ENSMUST00000105465|ENSMUST00000004316|ENSMUST00000177779|ENSMUST00000179238|ENSMUST00000165878	Mus musculus prosaposin (Psap), transcript variant 3, mRNA.	19156	NA
chr10	45875522	45875528	MIMAT0000234|mmu-miR-201-5p|MIMAT0000234|miRNA|exon|26:peak84009	+	6mer	120	TACTCAGTAAGGCATTGTTCTT#########ATGCCCGATATGCTGAGTG	(((((((((.(((((................))))).....)))))))))	-12.8	0.897	intergenic	intergenic	intergenic	intergenic	NA	NA	NA
chr10	33877329	33877336	MIMAT0000234|mmu-miR-201-5p|MIMAT0000234|miRNA|exon|26:peak84183	+	7mer-m8	25	TACTCAGTAAGGCATTGTTCTT#########GGAGAAAGAACTGAGTG	((((((((......((.(((((..........))))).))))))))))	-8	0.864	Sult3a1	protein_coding	cds	ENSMUST00000092597	Mus musculus sulfotransferase family 3A, member 1 (Sult3a1), mRNA.	57430	n/a
chr10	32341705	32341711	MIMAT0000234|mmu-miR-201-5p|MIMAT0000234|miRNA|exon|26:peak84189	+	6mer	17	TACTCAGTAAGGCATTGTTCTT#########AGGCAATGTTAAGCTGAGTG	((((((((..(((((((((.............)))))))))..))))))))	-17.4	0.018	intergenic	intergenic	intergenic	intergenic	NA	NA	NA
chr10	8578127	8578133	MIMAT0000234|mmu-miR-201-5p|MIMAT0000234|miRNA|exon|26:peak84515	+	6mer	11	TACTCAGTAAGGCATTGTTCTT#########AAATCTCTGAGTC	.((((((..............................)))))).	-5.1	0.101	intergenic	intergenic	intergenic	intergenic	NA	NA	NA
chr10	7821592	7821598	MIMAT0000234|mmu-miR-201-5p|MIMAT0000234|miRNA|exon|26:peak84522	+	6mer	20	TACTCAGTAAGGCATTGTTCTT#########ATTCTGAGTT	.((((((...........................)))))).	-5.3	0.295	Ppil4	protein_coding	utr3	ENSMUST00000015901	Mus musculus peptidylprolyl isomerase (cyclophilin)-like 4 (Ppil4), mRNA.	67418	n/a
chr8	93266244	93266251	MIMAT0000234|mmu-miR-201-5p|MIMAT0000234|miRNA|exon|26:peak8456	-	7mer-m8	235	TACTCAGTAAGGCATTGTTCTT#########GAATCTGTATAAACTGAGTT	.(((((((...(((..((((...........)))).)))....))))))).	-10.1	0.001	Ces1f,Ces1f	protein_coding,protein_coding	exon,cds	ENSMUST00000151261|ENSMUST00000124066,ENSMUST00000034178	Mus musculus carboxylesterase 1F (Ces1f), mRNA.	234564	n/a
chr10	3554292	3554298	MIMAT0000234|mmu-miR-201-5p|MIMAT0000234|miRNA|exon|26:peak84572	+	6mer	18	TACTCAGTAAGGCATTGTTCTT#########ACTCTCTGAGTC	.((((((..((.....................))..)))))).	-7.8	0	Iyd	protein_coding	utr3	ENSMUST00000019896	Mus musculus iodotyrosine deiodinase (Iyd), mRNA.	70337	n/a
chr1	190773228	190773234	MIMAT0000234|mmu-miR-201-5p|MIMAT0000234|miRNA|exon|26:peak84665	-	6mer	13	TACTCAGTAAGGCATTGTTCTT#########ACTGCTGAGTG	(((((((((.(.....................))))))))))	-8.4	0.888	Rps6kc1,Rps6kc1	protein_coding,protein_coding	utr3,intron	ENSMUST00000061611|ENSMUST00000159367|ENSMUST00000160889,ENSMUST00000159624	Mus musculus ribosomal protein S6 kinase polypeptide 1 (Rps6kc1), mRNA.	320119	NA
chr1	185295622	185295628	MIMAT0000234|mmu-miR-201-5p|MIMAT0000234|miRNA|exon|26:peak84723	-	6mer	18	TACTCAGTAAGGCATTGTTCTT#########TGCGCTGGTGGATAGCTGAGTC	.(((((((....((((((.(............).)).))))....))))))).	-10	0.857	Iars2	protein_coding	cds	ENSMUST00000027921|ENSMUST00000110975	Mus musculus isoleucine-tRNA synthetase 2, mitochondrial (Iars2), mRNA.	381314	n/a
chr1	183356476	183356482	MIMAT0000234|mmu-miR-201-5p|MIMAT0000234|miRNA|exon|26:peak84800	-	6mer	54	TACTCAGTAAGGCATTGTTCTT#########AAGTCTTCCGTGCCTCTGAGTC	.((((((..((((((.(..(((.........)))....).)))))))))))).	-13.6	0.814	Mia3	protein_coding	cds	ENSMUST00000069922	Mus musculus melanoma inhibitory activity 3 (Mia3), mRNA.	338366	n/a
chr1	182468226	182468232	MIMAT0000234|mmu-miR-201-5p|MIMAT0000234|miRNA|exon|26:peak84838	-	6mer	8	TACTCAGTAAGGCATTGTTCTT#########TTCACAGTGGCTGAGTT	.(((((((....((((((................))))))))))))).	-11.1	0.999	Capn2	protein_coding	cds	ENSMUST00000068505	Mus musculus calpain 2 (Capn2), mRNA.	12334	NA
chr1	178333982	178333988	MIMAT0000234|mmu-miR-201-5p|MIMAT0000234|miRNA|exon|26:peak84979	-	6mer	23	TACTCAGTAAGGCATTGTTCTT#########ATCTCGAGAGACCGTCTGAGTG	(((((((...(((.(((..................)))..).))..)))))))	-8.4	1	HNRNPU,Hnrnpu,Hnrnpu	protein_coding,protein_coding,protein_coding	cds,cds,exon	ENSMUST00000161769,ENSMUST00000037748,ENSMUST00000146362	Mus musculus heterogeneous nuclear ribonucleoprotein U (Hnrnpu), mRNA.	51810	NA
chr1	171503085	171503091	MIMAT0000234|mmu-miR-201-5p|MIMAT0000234|miRNA|exon|26:peak85128	-	6mer	78	TACTCAGTAAGGCATTGTTCTT#########TGGAGAGGAACAATTCTGAGTC	.((((((......(((((((((..............))))))))).)))))).	-11	0.402	B930036N10Rik,Gm24871	antisense,snRNA	exon,exon	ENSMUST00000181170|ENSMUST00000165827,ENSMUST00000083099	NA	NA	NA
chr1	170199180	170199186	MIMAT0000234|mmu-miR-201-5p|MIMAT0000234|miRNA|exon|26:peak85244	-	6mer	23	TACTCAGTAAGGCATTGTTCTT#########AAGACTATAGAGAATCTGAGTC	.((((((.........((((((..................)))))))))))).	-7.1	0.849	Uhmk1	protein_coding	utr3	ENSMUST00000123399|ENSMUST00000027979|ENSMUST00000150821	Mus musculus U2AF homology motif (UHM) kinase 1 (Uhmk1), mRNA.	16589	n/a
chr1	161727174	161727181	MIMAT0000234|mmu-miR-201-5p|MIMAT0000234|miRNA|exon|26:peak85432	-	7mer-m8	12	TACTCAGTAAGGCATTGTTCTT#########AGCATCACTGAGTG	((((((((...((...................))...))))))))	-9.4	0.996	Gm15429	pseudogene	exon	ENSMUST00000151268	NA	NA	NA
chr1	133706673	133706679	MIMAT0000234|mmu-miR-201-5p|MIMAT0000234|miRNA|exon|26:peak86041	-	6mer	16	TACTCAGTAAGGCATTGTTCTT#########ATTCTCTGAGTC	.((((((.............................)))))).	-5.2	0.341	Atp2b4	protein_coding	utr3	ENSMUST00000143567|ENSMUST00000165602|ENSMUST00000048953|ENSMUST00000125659	Mus musculus ATPase, Ca++ transporting, plasma membrane 4 (Atp2b4), transcript variant a, mRNA.	381290	NA
chr1	133656870	133656876	MIMAT0000234|mmu-miR-201-5p|MIMAT0000234|miRNA|exon|26:peak86051	-	6mer	25	TACTCAGTAAGGCATTGTTCTT#########TTCAGTATCTGAGTT	.((((((....((......................))..)))))).	-5.4	0.994	Zbed6,ZBED6,Zbed6	protein_coding,protein_coding,protein_coding	cds,cds,intron	ENSMUST00000179598|ENSMUST00000186476,ENSMUST00000190574,ENSMUST00000027736	Mus musculus zinc finger, BED domain containing 6 (Zbed6), mRNA.	667118	n/a
chr1	132122353	132122359	MIMAT0000234|mmu-miR-201-5p|MIMAT0000234|miRNA|exon|26:peak86086	-	6mer	22	TACTCAGTAAGGCATTGTTCTT#########GAGGAGTCGTTGGCTGAGTT	.(((((((..((((((.(((...........))).))).))).))))))).	-12.5	0.806	Cdk18	protein_coding	cds	ENSMUST00000027697|ENSMUST00000112362	Mus musculus cyclin-dependent kinase 18 (Cdk18), mRNA.	18557	n/a
chr1	118298950	118298957	MIMAT0000234|mmu-miR-201-5p|MIMAT0000234|miRNA|exon|26:peak86303	-	7mer-A1	5	TACTCAGTAAGGCATTGTTCTT#########TTCCTGAGTA	(((((((...........................)))))))	-5.2	0.002	Tsn	protein_coding	utr3	ENSMUST00000027623	Mus musculus translin (Tsn), mRNA.	22099	n/a
chr1	98040956	98040962	MIMAT0000234|mmu-miR-201-5p|MIMAT0000234|miRNA|exon|26:peak86397	-	6mer	9	TACTCAGTAAGGCATTGTTCTT#########GGGGAAAAAAATCCTGAGTT	.((((((...((.....(((((..........))))).....)))))))).	-6	0.033	B230216N24Rik,Pam	processed_transcript,protein_coding	intron,intron	ENSMUST00000159324|ENSMUST00000161661|ENSMUST00000159353,ENSMUST00000058762|ENSMUST00000097625	Mus musculus peptidylglycine alpha-amidating monooxygenase (Pam), mRNA.	18484	n/a
chr1	84737040	84737046	MIMAT0000234|mmu-miR-201-5p|MIMAT0000234|miRNA|exon|26:peak86624	-	6mer	60	TACTCAGTAAGGCATTGTTCTT#########AAGCTGAGTC	.(((((((((((......))))...........))))))).	-7	0.833	Trip12	protein_coding	cds	ENSMUST00000027421|ENSMUST00000186465|ENSMUST00000186648|ENSMUST00000189670	Mus musculus thyroid hormone receptor interactor 12 (Trip12), mRNA.	14897	NA
chr1	82236874	82236880	MIMAT0000234|mmu-miR-201-5p|MIMAT0000234|miRNA|exon|26:peak86672	-	6mer	27	TACTCAGTAAGGCATTGTTCTT#########GATATTGAGCTGAGTT	.(((((((....((.((((............)))).)).))))))).	-7.1	1	Irs1	protein_coding	utr3	ENSMUST00000069799	Mus musculus insulin receptor substrate 1 (Irs1), mRNA.	16367	n/a
chr1	80292422	80292429	MIMAT0000234|mmu-miR-201-5p|MIMAT0000234|miRNA|exon|26:peak86684	-	7mer-m8	7	TACTCAGTAAGGCATTGTTCTT#########AAACTACCATGACTGAGTT	.(((((((..((....(((.............)))..))...))))))).	-7.8	0.049	Cul3	protein_coding	intron	ENSMUST00000163119|ENSMUST00000164108|ENSMUST00000170897|ENSMUST00000167293	Mus musculus cullin 3 (Cul3), mRNA.	26554	n/a
chr1	71624146	71624153	MIMAT0000234|mmu-miR-201-5p|MIMAT0000234|miRNA|exon|26:peak86955	-	7mer-A1	75	TACTCAGTAAGGCATTGTTCTT#########ATCTGCAGCCTGGGTCTGAGTA	(((((((..((((..(((.................)))))))....)))))))	-13.3	0.855	Fn1,Fn1	protein_coding,protein_coding	cds,exon	ENSMUST00000188894|ENSMUST00000187938|ENSMUST00000189821|ENSMUST00000188674|ENSMUST00000186129|ENSMUST00000055226|ENSMUST00000190780,ENSMUST00000189160	Mus musculus fibronectin 1 (Fn1), transcript variant 2, mRNA.	14268	n/a
chr1	66841713	66841719	MIMAT0000234|mmu-miR-201-5p|MIMAT0000234|miRNA|exon|26:peak87032	-	6mer	139	TACTCAGTAAGGCATTGTTCTT#########AAAGGCTCTTAATTGCTGAGTT	.(((((((((......((.(((..........)))))......))))))))).	-10.7	0.662	Acadl	protein_coding	cds	ENSMUST00000027153	Mus musculus acyl-Coenzyme A dehydrogenase, long-chain (Acadl), mRNA.	11363	This gene encodes a homotetrameric mitochondrial flavoprotein and is a member of the acyl-CoA dehydrogenase family. Members of this family catalyze the first step of fatty acid beta-oxidation, forming a C2-C3 trans-double bond in a FAD-dependent reaction. As beta-oxidation cycles through its four steps, each member of the acyl-CoA dehydrogenase family works at an optimum fatty acid chain-length. …
chr1	36162338	36162345	MIMAT0000234|mmu-miR-201-5p|MIMAT0000234|miRNA|exon|26:peak87545	-	7mer-A1	37	TACTCAGTAAGGCATTGTTCTT#########AGTGGCTGCTGAGTA	(((((((((.(.((((...............)))).))))))))))	-13.3	0.981	Uggt1,Uggt1,Uggt1	protein_coding,protein_coding,protein_coding	utr3,cds,exon	ENSMUST00000174266|ENSMUST00000173166|ENSMUST00000174224,ENSMUST00000046875,ENSMUST00000173999	Mus musculus UDP-glucose glycoprotein glucosyltransferase 1 (Uggt1), mRNA.	320011	n/a
chr1	30810693	30810700	MIMAT0000234|mmu-miR-201-5p|MIMAT0000234|miRNA|exon|26:peak87606	-	7mer-A1	52	TACTCAGTAAGGCATTGTTCTT#########CGTGTCTGGATCCCCTGAGTA	(((((((..((((((.................)))))).......)))))))	-9.2	0.943	Phf3	protein_coding	cds	ENSMUST00000186733|ENSMUST00000088310|ENSMUST00000191329	Mus musculus PHD finger protein 3 (Phf3), mRNA.	213109	n/a
chr1	24038525	24038531	MIMAT0000234|mmu-miR-201-5p|MIMAT0000234|miRNA|exon|26:peak87657	-	6mer	18	TACTCAGTAAGGCATTGTTCTT#########TGTTCTGAGTC	.((((((...((((.................)))))))))).	-5.6	0	Fam135a	protein_coding	intron	ENSMUST00000188712|ENSMUST00000187752|ENSMUST00000187369|ENSMUST00000027337|ENSMUST00000186999	Mus musculus family with sequence similarity 135, member A (Fam135a), mRNA.	68187	NA
chr1	9746709	9746715	MIMAT0000234|mmu-miR-201-5p|MIMAT0000234|miRNA|exon|26:peak87808	-	6mer	36	TACTCAGTAAGGCATTGTTCTT#########AACTTCATGTCCCTTCTGAGTG	(((((((.(((((((.(((............)))...)))..)))))))))))	-10.1	1	Vcpip1	protein_coding	cds	ENSMUST00000057438	Mus musculus valosin containing protein (p97)/p47 complex interacting protein 1 (Vcpip1), mRNA.	70675	n/a
chr1	194812684	194812691	MIMAT0000234|mmu-miR-201-5p|MIMAT0000234|miRNA|exon|26:peak87864	+	7mer-A1	64	TACTCAGTAAGGCATTGTTCTT#########AATACCTGAGAGATGCTGAGTA	((((((((((((.(((...............))).)))......)))))))))	-9.4	0.048	Plxna2,Plxna2	protein_coding,protein_coding	utr3,exon	ENSMUST00000027952,ENSMUST00000124785	Mus musculus plexin A2 (Plxna2), mRNA.	18845	NA
chr1	164192238	164192244	MIMAT0000234|mmu-miR-201-5p|MIMAT0000234|miRNA|exon|26:peak88486	+	6mer	53	TACTCAGTAAGGCATTGTTCTT#########CTCTGGAGAACAGCTCTGAGTT	.((((((...(((..(((((((..............)))))))))))))))).	-14	0.233	F5	protein_coding	cds	ENSMUST00000086040	Mus musculus coagulation factor V (F5), mRNA.	14067	n/a
chr1	151360976	151360982	MIMAT0000234|mmu-miR-201-5p|MIMAT0000234|miRNA|exon|26:peak88746	+	6mer	16	TACTCAGTAAGGCATTGTTCTT#########GACCTGAGTT	.((((((...........................)))))).	-4.7	0.973	Ivns1abp,Ivns1abp	protein_coding,protein_coding	cds,utr3	ENSMUST00000023918|ENSMUST00000097543,ENSMUST00000186745	Mus musculus influenza virus NS1A binding protein (Ivns1abp), transcript variant 3, mRNA.	117198	NA
chr1	140087413	140087420	MIMAT0000234|mmu-miR-201-5p|MIMAT0000234|miRNA|exon|26:peak88806	+	7mer-A1	15	TACTCAGTAAGGCATTGTTCTT#########AAAACCTGAGTA	(((((((.............................)))))))	-5.1	0.002	intergenic	intergenic	intergenic	intergenic	NA	NA	NA
chr1	139507587	139507593	MIMAT0000234|mmu-miR-201-5p|MIMAT0000234|miRNA|exon|26:peak88822	+	6mer	34	TACTCAGTAAGGCATTGTTCTT#########TGGCCCCTGAGTT	.((((((...(((....................))).)))))).	-9.8	0.999	F13b,F13b	protein_coding,protein_coding	cds,intron	ENSMUST00000027615,ENSMUST00000139080	Mus musculus coagulation factor XIII, beta subunit (F13b), mRNA.	14060	NA
chr1	135232056	135232062	MIMAT0000234|mmu-miR-201-5p|MIMAT0000234|miRNA|exon|26:peak88889	+	6mer	8	TACTCAGTAAGGCATTGTTCTT#########TGCCGCCGCCCTGAGTC	.((((((...(((......................)))...)))))).	-11.1	0.684	Gm4204	pseudogene	exon	ENSMUST00000110798	NA	NA	NA
chr1	134630572	134630579	MIMAT0000234|mmu-miR-201-5p|MIMAT0000234|miRNA|exon|26:peak88895	+	7mer-m8	18	TACTCAGTAAGGCATTGTTCTT#########AAGAAGAAAATCAAACTGAGTC	.(((((((..((..((.(((((.........))))).))..))..))))))).	-11.3	0.95	Kdm5b	protein_coding	cds	ENSMUST00000047714|ENSMUST00000112198	Mus musculus lysine (K)-specific demethylase 5B (Kdm5b), mRNA.	75605	n/a
chr1	133138874	133138880	MIMAT0000234|mmu-miR-201-5p|MIMAT0000234|miRNA|exon|26:peak88958	+	6mer	10	TACTCAGTAAGGCATTGTTCTT#########AGGACCTCTGAGTC	.((((((..(((.....((((..........))))))))))))).	-7.3	0.001	Ppp1r15b,Ppp1r15b	protein_coding,protein_coding	utr3,exon	ENSMUST00000052529,ENSMUST00000122956	Mus musculus protein phosphatase 1, regulatory (inhibitor) subunit 15b (Ppp1r15b), mRNA.	108954	NA
chr1	132029866	132029872	MIMAT0000234|mmu-miR-201-5p|MIMAT0000234|miRNA|exon|26:peak89010	+	6mer	37	TACTCAGTAAGGCATTGTTCTT#########TTCCTGCTTCTGCCCCTGAGTG	(((((((...((((..((..................))...)))).)))))))	-11.2	0.295	Elk4	protein_coding	intron	ENSMUST00000147218|ENSMUST00000131159	Mus musculus ELK4, member of ETS oncogene family (Elk4), mRNA.	13714	n/a
chr1	131934838	131934844	MIMAT0000234|mmu-miR-201-5p|MIMAT0000234|miRNA|exon|26:peak89034	+	6mer	25	TACTCAGTAAGGCATTGTTCTT#########ATGGAGGAAGCTGCTGAGTT	.(((((((..(((.((.((((............)))).)))))))))))).	-14.6	0.087	Nucks1	protein_coding	utr3	ENSMUST00000062264	Mus musculus nuclear casein kinase and cyclin-dependent kinase substrate 1 (Nucks1), transcript variant 2, mRNA.	98415	NA
chr8	71537225	71537231	MIMAT0000234|mmu-miR-201-5p|MIMAT0000234|miRNA|exon|26:peak8913	-	6mer	85	TACTCAGTAAGGCATTGTTCTT#########GGTTGCGAGCGCAGGCTGAGTG	((((((((...((.((((.................))))))....))))))))	-13	0.001	Bst2	protein_coding	cds	ENSMUST00000051672	Mus musculus bone marrow stromal cell antigen 2 (Bst2), mRNA.	69550	n/a
chr1	126436892	126436898	MIMAT0000234|mmu-miR-201-5p|MIMAT0000234|miRNA|exon|26:peak89180	+	6mer	237	TACTCAGTAAGGCATTGTTCTT#########TAGCACCATCTGAGTC	.((((((....((....................)).....)))))).	-7.3	1	intergenic	intergenic	intergenic	intergenic	NA	NA	NA
chr1	120242305	120242311	MIMAT0000234|mmu-miR-201-5p|MIMAT0000234|miRNA|exon|26:peak89205	+	6mer	19	TACTCAGTAAGGCATTGTTCTT#########GAAGTGCTGAGTG	(((((((((...(..................)...)))))))))	-8.1	0.001	intergenic	intergenic	intergenic	intergenic	NA	NA	NA
chr1	106393345	106393352	MIMAT0000234|mmu-miR-201-5p|MIMAT0000234|miRNA|exon|26:peak89254	+	7mer-A1	10	TACTCAGTAAGGCATTGTTCTT#########CCGCTATGACCCAGCCTGAGTA	(((((((...(((((.((...............)).))).))....)))))))	-9.6	0.159	Phlpp1	protein_coding	utr3	ENSMUST00000061047	Mus musculus PH domain and leucine rich repeat protein phosphatase 1 (Phlpp1), mRNA.	98432	n/a
chr1	94136705	94136712	MIMAT0000234|mmu-miR-201-5p|MIMAT0000234|miRNA|exon|26:peak89334	+	7mer-m8	12	TACTCAGTAAGGCATTGTTCTT#########ATTACTGAGTT	.(((((((((......................))))))))).	-9.5	0.139	intergenic	intergenic	intergenic	intergenic	NA	NA	NA
chr1	91053699	91053705	MIMAT0000234|mmu-miR-201-5p|MIMAT0000234|miRNA|exon|26:peak89441	+	6mer	19	TACTCAGTAAGGCATTGTTCTT#########AAGGAAATCGACTGTCTGAGTC	.((((((..((......(((((.........)))))......))..)))))).	-11	0.756	Lrrfip1,Lrrfip1	protein_coding,protein_coding	cds,intron	ENSMUST00000068167|ENSMUST00000097649|ENSMUST00000097650|ENSMUST00000186762|ENSMUST00000189617,ENSMUST00000189505|ENSMUST00000185531|ENSMUST00000068116	Mus musculus leucine rich repeat (in FLII) interacting protein 1 (Lrrfip1), transcript variant 1, mRNA.	16978	n/a
chr1	88407396	88407402	MIMAT0000234|mmu-miR-201-5p|MIMAT0000234|miRNA|exon|26:peak89478	+	6mer	46	TACTCAGTAAGGCATTGTTCTT#########GTGAACTCGCAGTCCCTGAGTC	.((((((....((...((((.............))))..)).....)))))).	-10.9	0.384	Spp2,Spp2	protein_coding,protein_coding	cds,utr5	ENSMUST00000027518,ENSMUST00000176708	Mus musculus secreted phosphoprotein 2 (Spp2), mRNA.	75396	n/a
chr1	88212126	88212133	MIMAT0000234|mmu-miR-201-5p|MIMAT0000234|miRNA|exon|26:peak89500	+	7mer-A1	72	TACTCAGTAAGGCATTGTTCTT#########GATGGAAGCCACTGGCTGAGTA	((((((((..(((....((((.............)))))))....))))))))	-13.2	0.973	Ugt1a6a,Ugt1a7c,Ugt1a10,Ugt1a6b,Ugt1a1,Ugt1a2,Ugt1a5,Ugt1a8,Ugt1a9	protein_coding,protein_coding,protein_coding,protein_coding,protein_coding,protein_coding,protein_coding,protein_coding,protein_coding	intron,intron,intron,intron,cds,intron,intron,intron,intron	ENSMUST00000124852|ENSMUST00000113134|ENSMUST00000140092|ENSMUST00000014263,ENSMUST00000150634|ENSMUST00000058237|ENSMUST00000126203|ENSMUST00000113135,ENSMUST00000138182|ENSMUST00000113142|ENSMUST00000173325,ENSMUST00000113138|ENSMUST00000113137,ENSMUST00000073049,ENSMUST00000049289,ENSMUST00000097659,ENSMUST00000113139,ENSMUST00000073772	Mus musculus UDP glucuronosyltransferase 1 family, polypeptide A9 (Ugt1a9), mRNA.	394434	n/a
chr1	82731215	82731222	MIMAT0000234|mmu-miR-201-5p|MIMAT0000234|miRNA|exon|26:peak89670	+	7mer-m8	33	TACTCAGTAAGGCATTGTTCTT#########CCACGCGTGCTCACACTGAGTG	((((((((..((((((((...............))).)))))...))))))))	-12.1	0.793	Mff,Mff,Mff	protein_coding,protein_coding,protein_coding	cds,exon,intron	ENSMUST00000078332|ENSMUST00000073025|ENSMUST00000161648|ENSMUST00000160786|ENSMUST00000162003|ENSMUST00000160972|ENSMUST00000160750|ENSMUST00000160044|ENSMUST00000159279,ENSMUST00000162056,ENSMUST00000161572	Mus musculus mitochondrial fission factor (Mff), mRNA.	75734	n/a
chr1	74332708	74332714	MIMAT0000234|mmu-miR-201-5p|MIMAT0000234|miRNA|exon|26:peak89818	+	6mer	71	TACTCAGTAAGGCATTGTTCTT#########GCCTTCGTGCTGCTCCTGAGTC	.((((((...(((((......................)))))....)))))).	-10.6	0.218	Pnkd,Pnkd,Pnkd	protein_coding,protein_coding,protein_coding	intron,cds,exon	ENSMUST00000138620|ENSMUST00000027370|ENSMUST00000087226,ENSMUST00000087225,ENSMUST00000190398	Mus musculus paroxysmal nonkinesiogenic dyskinesia (Pnkd), transcript variant 1, mRNA.	56695	NA
chr1	67185099	67185105	MIMAT0000234|mmu-miR-201-5p|MIMAT0000234|miRNA|exon|26:peak89911	+	6mer	49	TACTCAGTAAGGCATTGTTCTT#########ACTAGGTAGCTGAGTG	((((((((...((...((.............))...)).))))))))	-7.6	0.003	Cps1	protein_coding	intron	ENSMUST00000027144	Mus musculus carbamoyl-phosphate synthetase 1 (Cps1), mRNA.	227231	This gene encodes a protein localized to the inner mitochondrial matrix. The encoded protein plays a role in the detoxification of ammonia by catalyzing the first step in the urea cycle in which carbomyl-phosphate is synthesized from ammonia and bicarbonate. Carbamoyl-phosphate is subsequently converted to urea that is excreted by the kidneys. Deficiency of the encoded enzyme leads to an accumula…
chr1	59704818	59704824	MIMAT0000234|mmu-miR-201-5p|MIMAT0000234|miRNA|exon|26:peak90090	+	6mer	43	TACTCAGTAAGGCATTGTTCTT#########TTTCTGATGCTTTGCCTGAGTT	.(((((((((((((((....................))))))))).)))))).	-15.5	1	Nop58,Snord11	protein_coding,snoRNA	intron,exon	ENSMUST00000027174|ENSMUST00000191142|ENSMUST00000190265|ENSMUST00000187491|ENSMUST00000187837|ENSMUST00000188390,ENSMUST00000158468	Mus musculus small nucleolar RNA, C/D box 11 (Snord11), small nucleolar RNA.	100217421	n/a
chr1	58277231	58277237	MIMAT0000234|mmu-miR-201-5p|MIMAT0000234|miRNA|exon|26:peak90156	+	6mer	6	TACTCAGTAAGGCATTGTTCTT#########AAGAGCACCTGAGTC	.((((((........(((((((.........))))))).)))))).	-9.3	0.012	intergenic	intergenic	intergenic	intergenic	NA	NA	NA
chr1	58032066	58032073	MIMAT0000234|mmu-miR-201-5p|MIMAT0000234|miRNA|exon|26:peak90199	+	7mer-m8	14	TACTCAGTAAGGCATTGTTCTT#########CCTCGAACTGAGTC	.(((((((.(((...................)))...))))))).	-8.4	0	Aox1	protein_coding	intron	ENSMUST00000160168|ENSMUST00000001027	Mus musculus aldehyde oxidase 1 (Aox1), mRNA.	11761	n/a
chr1	52155035	52155042	MIMAT0000234|mmu-miR-201-5p|MIMAT0000234|miRNA|exon|26:peak90241	+	7mer-m8	32	TACTCAGTAAGGCATTGTTCTT#########AAGACTGAGTT	.(((((((((((......))))............))))))).	-6.6	0.732	Stat1,RP24-194N4.4	protein_coding,processed_transcript	cds,exon	ENSMUST00000186574|ENSMUST00000070968|ENSMUST00000191435|ENSMUST00000186857|ENSMUST00000189347|ENSMUST00000186057|ENSMUST00000189244|ENSMUST00000189336,ENSMUST00000185516	Mus musculus signal transducer and activator of transcription 1 (Stat1), transcript variant 2, mRNA.	20846	n/a
chr1	34877238	34877244	MIMAT0000234|mmu-miR-201-5p|MIMAT0000234|miRNA|exon|26:peak90461	+	6mer	28	TACTCAGTAAGGCATTGTTCTT#########GCTGTGAGTGAGAGCCTGAGTC	.((((((.........((((((..................)))))))))))).	-8.2	0	Plekhb2	protein_coding	utr3	ENSMUST00000027297	Mus musculus pleckstrin homology domain containing, family B (evectins) member 2 (Plekhb2), transcript variant 2, mRNA.	226971	n/a
chr1	12692478	12692484	MIMAT0000234|mmu-miR-201-5p|MIMAT0000234|miRNA|exon|26:peak90638	+	6mer	45	TACTCAGTAAGGCATTGTTCTT#########TGACACAGCACTGTGCTGAGTG	(((((((((((((..((((.............))))..)).)).)))))))))	-14	1	Sulf1	protein_coding	utr5	ENSMUST00000177608|ENSMUST00000180062	Mus musculus sulfatase 1 (Sulf1), transcript variant 3, mRNA.	240725	NA
chr8	61517080	61517086	MIMAT0000234|mmu-miR-201-5p|MIMAT0000234|miRNA|exon|26:peak9153	-	6mer	19	TACTCAGTAAGGCATTGTTCTT#########GGGAAGCTTTCCAGCTGAGTG	(((((((((((((....(((((.........))))))))))...))))))))	-12.1	0.707	Palld	protein_coding	intron	ENSMUST00000121785|ENSMUST00000034057|ENSMUST00000121493|ENSMUST00000121200|ENSMUST00000135439	Mus musculus palladin, cytoskeletal associated protein (Palld), transcript variant 3, mRNA.	72333	NA
chr8	60913082	60913089	MIMAT0000234|mmu-miR-201-5p|MIMAT0000234|miRNA|exon|26:peak9167	-	7mer-m8	57	TACTCAGTAAGGCATTGTTCTT#########TTCAATAATGTTCAACTGAGTC	.(((((((..(((((((((...............)))))))))..))))))).	-14.2	0.856	Clcn3,Clcn3,Clcn3	protein_coding,protein_coding,protein_coding	cds,utr3,exon	ENSMUST00000056508|ENSMUST00000093490|ENSMUST00000110302|ENSMUST00000110301|ENSMUST00000004430,ENSMUST00000056508|ENSMUST00000093490|ENSMUST00000110301,ENSMUST00000129672|ENSMUST00000145741	Mus musculus chloride channel 3 (Clcn3), transcript variant c, mRNA.	12725	NA
chr8	53022800	53022806	MIMAT0000234|mmu-miR-201-5p|MIMAT0000234|miRNA|exon|26:peak9201	-	6mer	6	TACTCAGTAAGGCATTGTTCTT#########GCTCCTCTGTCTGAGTT	.((((((..(((....((.............))...)))..)))))).	-7.7	0.001	intergenic	intergenic	intergenic	intergenic	NA	NA	NA
chr8	50539112	50539119	MIMAT0000234|mmu-miR-201-5p|MIMAT0000234|miRNA|exon|26:peak9212	-	8mer	38	TACTCAGTAAGGCATTGTTCTT#########CTGAGAACACATTTACTGAGTA	(((((((((((....(((((((...........)))))))..)))))))))))	-17.5	0.028	intergenic	intergenic	intergenic	intergenic	NA	NA	NA
chr8	48522247	48522254	MIMAT0000234|mmu-miR-201-5p|MIMAT0000234|miRNA|exon|26:peak9222	-	7mer-A1	22	TACTCAGTAAGGCATTGTTCTT#########ACCCGAGTTCCTGAGTA	(((((((...(((.(((.................)))))).)))))))	-6.6	0	Tenm3	protein_coding	intron	ENSMUST00000190840|ENSMUST00000033965|ENSMUST00000110346|ENSMUST00000110343|ENSMUST00000110345	Mus musculus teneurin transmembrane protein 3 (Tenm3), transcript variant 1, mRNA.	23965	n/a
chr8	45255313	45255320	MIMAT0000234|mmu-miR-201-5p|MIMAT0000234|miRNA|exon|26:peak9326	-	7mer-A1	42	TACTCAGTAAGGCATTGTTCTT#########TTTCAAGGAGGTGACCTGAGTA	(((((((.....(((..(((((.............))))).)))..)))))))	-8.6	0.074	F11	protein_coding	cds	ENSMUST00000034064	Mus musculus coagulation factor XI (F11), mRNA.	109821	n/a
chr8	41194591	41194598	MIMAT0000234|mmu-miR-201-5p|MIMAT0000234|miRNA|exon|26:peak9364	-	7mer-m8	26	TACTCAGTAAGGCATTGTTCTT#########TAACCGTTAACATTACTGAGTT	.(((((((((.................................))))))))).	-9	0.011	Fgl1	protein_coding	intron	ENSMUST00000034003	Mus musculus fibrinogen-like protein 1 (Fgl1), mRNA.	234199	n/a
chr8	22379419	22379425	MIMAT0000234|mmu-miR-201-5p|MIMAT0000234|miRNA|exon|26:peak9688	-	6mer	46	TACTCAGTAAGGCATTGTTCTT#########CCTGTGCCATTGATGCTGAGTG	(((((((((.(((((...................))))).....)))))))))	-13.7	0.999	Slc25a15	protein_coding	cds	ENSMUST00000033871	Mus musculus solute carrier family 25 (mitochondrial carrier ornithine transporter), member 15 (Slc25a15), mRNA.	18408	n/a
chr8	15557741	15557747	MIMAT0000234|mmu-miR-201-5p|MIMAT0000234|miRNA|exon|26:peak9738	-	6mer	14079	TACTCAGTAAGGCATTGTTCTT#########TCCCTGAGTC	.((((((...........................)))))).	-4.7	0.174	intergenic	intergenic	intergenic	intergenic	NA	NA	NA
chr8	13610728	13610734	MIMAT0000234|mmu-miR-201-5p|MIMAT0000234|miRNA|exon|26:peak9752	-	6mer	17	TACTCAGTAAGGCATTGTTCTT#########GTGGGGATGGGGGAGCTGAGTC	.(((((((....(.((((((((...........)))))))).)..))))))).	-10	0.176	Rasa3	protein_coding	intron	ENSMUST00000132439|ENSMUST00000117551|ENSMUST00000154454	Mus musculus RAS p21 protein activator 3 (Rasa3), mRNA.	19414	n/a

## Sheet: miR-547 interactions
#seedChrom	seedChromStart	seedChromEnd	interactionName	strand	seedType	maxReadNum in peak	miRNATargetPairs	structure	mfe	conservation	GENE_SYMBOL	biotype	regions	geneIds	geneDescription	entrizId	geneFunction
is incorporated into a RNA-induced silencing complex (RISC), which recognizes target mRNAs through imperfect base pairing with the miRNA and most commonly results in translational inhibition or destabilization of the target mRNA. The RefSeq represents the predicted microRNA stem-loop. [provided by RefSeq, Sep 2009]. Sequence Note: This record represents a predicted microRNA stem-loop as defined b…
chr8	119445148	119445154	MIMAT0003173|mmu-miR-547-3p|MIMAT0003173|miRNA|exon|35:peak10229	+	6mer	60	CTTGGTACATCTTTGAGTGAG#########AATGGCTACTTGACTACCAAG	(((((((..((....(((.(............).)))....)).)))))))	-8.8	0.036	Osgin1,Osgin1,Osgin1	protein_coding,protein_coding,protein_coding	utr3,cds,exon	ENSMUST00000098365,ENSMUST00000152420,ENSMUST00000145604	Mus musculus oxidative stress induced growth inhibitor 1 (Osgin1), mRNA.	71839	n/a
chrX	52164907	52164913	MIMAT0003173|mmu-miR-547-3p|MIMAT0003173|miRNA|exon|35:peak1024	-	6mer	50	CTTGGTACATCTTTGAGTGAG#########ACTACCAAC	.((((((.........................)))))).	-2.6	0.056	Gpc4	protein_coding	utr5	ENSMUST00000033450	Mus musculus glypican 4 (Gpc4), mRNA.	14735	NA
chrX	38440216	38440222	MIMAT0003173|mmu-miR-547-3p|MIMAT0003173|miRNA|exon|35:peak1129	-	6mer	46	CTTGGTACATCTTTGAGTGAG#########TGGGCTGTGAATTTTACCAAG	(((((((........(((...............)))........)))))))	-7.3	0.576	Lamp2,Lamp2	protein_coding,protein_coding	cds,exon	ENSMUST00000074913|ENSMUST00000016678|ENSMUST00000061755,ENSMUST00000136817	Mus musculus lysosomal-associated membrane protein 2 (Lamp2), transcript variant 1, mRNA.	16784	NA
chr8	61504256	61504263	MIMAT0003173|mmu-miR-547-3p|MIMAT0003173|miRNA|exon|35:peak11521	+	8mer	20	CTTGGTACATCTTTGAGTGAG#########TGCCTTATTGTACCAAA	.((((((((.......(((((............))))))))))))).	-8.5	0.018	intergenic	intergenic	intergenic	intergenic	NA	NA	NA
chr8	56320769	56320775	MIMAT0003173|mmu-miR-547-3p|MIMAT0003173|miRNA|exon|35:peak11573	+	6mer	37	CTTGGTACATCTTTGAGTGAG#########GAATGTGAAACTGTTACCAAC	.((((((((..(((..((..............))..)))..)).)))))).	-4.8	0.002	Hpgd	protein_coding	utr3	ENSMUST00000034026	Mus musculus hydroxyprostaglandin dehydrogenase 15 (NAD) (Hpgd), mRNA.	15446	n/a
chr8	46534529	46534536	MIMAT0003173|mmu-miR-547-3p|MIMAT0003173|miRNA|exon|35:peak11640	+	7mer-m8	5	CTTGGTACATCTTTGAGTGAG#########AATCCTCCTCGTACCAAT	.(((((((......(((.(((.............))))))))))))).	-10	0.014	Acsl1	protein_coding	utr3	ENSMUST00000034046|ENSMUST00000110372	Mus musculus acyl-CoA synthetase long-chain family member 1 (Acsl1), transcript variant 1, mRNA.	14081	The protein encoded by this gene belongs to a family of acyl coenzyme A synthetase proteins, which convert long chain fatty acids to acyl CoA products via an ATP-dependent pathway. This enzyme is enriched in heart, liver and adipose tissue, where it functions in lipid synthesis and mitochondrial and peroxisomal beta-oxidation. In addition, it is expressed in monocytes and macrophages where it app…
chr8	34819647	34819653	MIMAT0003173|mmu-miR-547-3p|MIMAT0003173|miRNA|exon|35:peak11867	+	6mer	16	CTTGGTACATCTTTGAGTGAG#########CTTTACCAAG	(((((((..........................)))))))	-4.6	0.182	Dusp4	protein_coding	utr3	ENSMUST00000033930	Mus musculus dual specificity phosphatase 4 (Dusp4), mRNA.	319520	n/a
chr7	141409888	141409894	MIMAT0003173|mmu-miR-547-3p|MIMAT0003173|miRNA|exon|35:peak12471	-	6mer	9	CTTGGTACATCTTTGAGTGAG#########GCTACCAAT	.((((((.........................)))))).	-2.5	0.955	Pddc1,Pddc1	protein_coding,protein_coding	exon,cds	ENSMUST00000156353|ENSMUST00000127556,ENSMUST00000106008	Mus musculus Parkinson disease 7 domain containing 1 (Pddc1), mRNA.	213350	n/a
chr7	138898044	138898050	MIMAT0003173|mmu-miR-547-3p|MIMAT0003173|miRNA|exon|35:peak12544	-	6mer	13	CTTGGTACATCTTTGAGTGAG#########CAGACACCACAAGATACCAAC	.((((((..((((((.(((...............))))).)))))))))).	-8.7	0.036	Bnip3,Bnip3	protein_coding,protein_coding	exon,cds	ENSMUST00000130500|ENSMUST00000141223,ENSMUST00000106112	Mus musculus BCL2/adenovirus E1B interacting protein 3 (Bnip3), mRNA.	12176	n/a
chr7	114705630	114705637	MIMAT0003173|mmu-miR-547-3p|MIMAT0003173|miRNA|exon|35:peak13086	-	8mer	22	CTTGGTACATCTTTGAGTGAG#########CCCTCATAGTACCAAA	.(((((((.....((((.(............)))))..))))))).	-9.1	1	Gm15500	pseudogene	exon	ENSMUST00000071641|ENSMUST00000071523	NA	NA	NA
chrX	8185701	8185707	MIMAT0003173|mmu-miR-547-3p|MIMAT0003173|miRNA|exon|35:peak1319	-	6mer	206	CTTGGTACATCTTTGAGTGAG#########TGTATGGTTGGTGATACCAAG	(((((((((((............................)))).)))))))	-9.8	0.665	Ebp,Ebp	protein_coding,protein_coding	cds,exon	ENSMUST00000033509,ENSMUST00000140011	Mus musculus phenylalkylamine Ca2+ antagonist (emopamil) binding protein (Ebp), mRNA.	13595	n/a
chr7	27322359	27322366	MIMAT0003173|mmu-miR-547-3p|MIMAT0003173|miRNA|exon|35:peak14772	-	7mer-m8	8	CTTGGTACATCTTTGAGTGAG#########CAGAGCGGCATCTGTACCAAC	.((((((((.(((((...............))))).......)))))))).	-8.5	0.857	Ltbp4	protein_coding	cds	ENSMUST00000038618|ENSMUST00000121175|ENSMUST00000108369|ENSMUST00000118583|ENSMUST00000118961	Mus musculus latent transforming growth factor beta binding protein 4 (Ltbp4), transcript variant 1, mRNA.	108075	NA
chr7	26934162	26934168	MIMAT0003173|mmu-miR-547-3p|MIMAT0003173|miRNA|exon|35:peak14806	-	6mer	83	CTTGGTACATCTTTGAGTGAG#########ATTCCTCGAAGGATTACCAAG	(((((((..((((((((.(((..........)))))))))))..)))))))	-16.2	0.313	Cyp2a22	protein_coding	cds	ENSMUST00000170227	Mus musculus cytochrome P450, family 2, subfamily a, polypeptide 22 (Cyp2a22), mRNA.	233005	n/a
chr7	26932379	26932386	MIMAT0003173|mmu-miR-547-3p|MIMAT0003173|miRNA|exon|35:peak14809	-	7mer-A1	298	CTTGGTACATCTTTGAGTGAG#########AGGATCATACCAAA	.((((((.(((((.................)))))..)))))).	-5.5	0.004	Cyp2a22	protein_coding	cds	ENSMUST00000170227	Mus musculus cytochrome P450, family 2, subfamily a, polypeptide 22 (Cyp2a22), mRNA.	233005	n/a
chr7	19696416	19696422	MIMAT0003173|mmu-miR-547-3p|MIMAT0003173|miRNA|exon|35:peak14953	-	6mer	13765	CTTGGTACATCTTTGAGTGAG#########CAGGCCTCTGTGGCTACCAAC	.(((((((((......)))..............(((.....))))))))).	-7.8	0.006	Apoe,Apoe	protein_coding,protein_coding	cds,intron	ENSMUST00000174064|ENSMUST00000003066|ENSMUST00000174355|ENSMUST00000173739,ENSMUST00000167646	Mus musculus apolipoprotein E (Apoe), mRNA.	11816	n/a
chr7	110044643	110044650	MIMAT0003173|mmu-miR-547-3p|MIMAT0003173|miRNA|exon|35:peak16088	+	7mer-A1	56	CTTGGTACATCTTTGAGTGAG#########CTATGGGATTTTGTTACCAAA	.((((((((((((..((.............))..))))...)).)))))).	-5.8	0.999	Ipo7	protein_coding	cds	ENSMUST00000084731	Mus musculus importin 7 (Ipo7), mRNA.	233726	n/a
chr7	98499158	98499165	MIMAT0003173|mmu-miR-547-3p|MIMAT0003173|miRNA|exon|35:peak16316	+	8mer	19	CTTGGTACATCTTTGAGTGAG#########GCATTAGAACTGGGTACCAAA	.(((((((...(((.((((............)))).)))....))))))).	-8.6	0.136	Lrrc32	protein_coding	cds	ENSMUST00000165205	Mus musculus leucine rich repeat containing 32 (Lrrc32), mRNA.	434215	n/a
chr7	81529970	81529976	MIMAT0003173|mmu-miR-547-3p|MIMAT0003173|miRNA|exon|35:peak16496	+	6mer	20	CTTGGTACATCTTTGAGTGAG#########AGACCTACTTATCTACCAAC	.((((((......((((((................))))))..)))))).	-5.5	1	2900076A07Rik,2900076A07Rik,Mir1839,mmu-miR-1839-3p	lincRNA,lincRNA,snoRNA,miRNA	intron,exon,exon,exon	ENSMUST00000180879|ENSMUST00000181492,ENSMUST00000180385,ENSMUST00000175366,MIMAT0009457	Mus musculus microRNA 1839 (Mir1839), microRNA.	100316717	microRNAs (miRNAs) are short (20-24 nt) non-coding RNAs that are involved in post-transcriptional regulation of gene expression in multicellular organisms by affecting both the stability and translation of mRNAs. miRNAs are transcribed by RNA polymerase II as part of capped and polyadenylated primary transcripts (pri-miRNAs) that can be either protein-coding or non-coding. The primary transcript …
chr7	80092289	80092296	MIMAT0003173|mmu-miR-547-3p|MIMAT0003173|miRNA|exon|35:peak16537	+	8mer	60	CTTGGTACATCTTTGAGTGAG#########GACTTTCTCCCTGGTACCAAA	.(((((((......(((.(((...........))).)))....))))))).	-11	1	Zfp710	protein_coding	utr3	ENSMUST00000164056|ENSMUST00000166250|ENSMUST00000049680	Mus musculus zinc finger protein 710 (Zfp710), transcript variant 2, mRNA.	209225	NA
chr7	45630390	45630397	MIMAT0003173|mmu-miR-547-3p|MIMAT0003173|miRNA|exon|35:peak16942	+	7mer-m8	60	CTTGGTACATCTTTGAGTGAG#########GATGCTCAGATGGTACCAAC	.(((((((...(((((((...............)))))))..))))))).	-13.7	0.015	Rasip1	protein_coding	cds	ENSMUST00000057927	Mus musculus Ras interacting protein 1 (Rasip1), mRNA.	69903	NA
chr7	27121902	27121909	MIMAT0003173|mmu-miR-547-3p|MIMAT0003173|miRNA|exon|35:peak17284	+	7mer-A1	619	CTTGGTACATCTTTGAGTGAG#########TAGTCCTCAGCGGATACCAAA	.((((((..((((((((.((.............))))))).))))))))).	-10.8	0.476	Cyp2f2,Cyp2f2	protein_coding,protein_coding	cds,exon	ENSMUST00000003100,ENSMUST00000133841	Mus musculus cytochrome P450, family 2, subfamily f, polypeptide 2 (Cyp2f2), mRNA.	13107	NA
chr7	27036610	27036617	MIMAT0003173|mmu-miR-547-3p|MIMAT0003173|miRNA|exon|35:peak17294	+	7mer-A1	345	CTTGGTACATCTTTGAGTGAG#########AGGATCATACCAAA	.((((((.(((((.................)))))..)))))).	-5.5	0	Cyp2a12	protein_coding	cds	ENSMUST00000075552	Mus musculus cytochrome P450, family 2, subfamily a, polypeptide 12 (Cyp2a12), mRNA.	13085	n/a
chr7	27034758	27034764	MIMAT0003173|mmu-miR-547-3p|MIMAT0003173|miRNA|exon|35:peak17298	+	6mer	83	CTTGGTACATCTTTGAGTGAG#########ATTCCTCGAAGGATTACCAAG	(((((((..((((((((.(((..........)))))))))))..)))))))	-16.2	0.021	Cyp2a12	protein_coding	cds	ENSMUST00000075552	Mus musculus cytochrome P450, family 2, subfamily a, polypeptide 12 (Cyp2a12), mRNA.	13085	n/a
chr7	26200777	26200783	MIMAT0003173|mmu-miR-547-3p|MIMAT0003173|miRNA|exon|35:peak17383	+	6mer	41	CTTGGTACATCTTTGAGTGAG#########CGGCTCACACCGGCTACCAAC	.(((((((.....(((((..............))))).....).)))))).	-9.2	0.286	Cyp2b9	protein_coding	cds	ENSMUST00000082214	Mus musculus cytochrome P450, family 2, subfamily b, polypeptide 9 (Cyp2b9), mRNA.	13094	n/a
chr6	134734886	134734892	MIMAT0003173|mmu-miR-547-3p|MIMAT0003173|miRNA|exon|35:peak18035	-	6mer	38	CTTGGTACATCTTTGAGTGAG#########CTCCTACTTCTGTTTACCAAC	.((((((.((....(((.(((.........))))).)....)).)))))).	-5.8	0.314	Dusp16	protein_coding	intron	ENSMUST00000148926|ENSMUST00000100857|ENSMUST00000129433	Mus musculus dual specificity phosphatase 16 (Dusp16), transcript variant A1, mRNA.	70686	NA
chr6	128499020	128499026	MIMAT0003173|mmu-miR-547-3p|MIMAT0003173|miRNA|exon|35:peak18135	-	6mer	72	CTTGGTACATCTTTGAGTGAG#########AAATATTTTTACCAAC	.((((((................................)))))).	-2.34	0.996	Pzp	protein_coding	cds	ENSMUST00000112132|ENSMUST00000032510	Mus musculus pregnancy zone protein (Pzp), mRNA.	11287	n/a
chr6	128489773	128489779	MIMAT0003173|mmu-miR-547-3p|MIMAT0003173|miRNA|exon|35:peak18157	-	6mer	99	CTTGGTACATCTTTGAGTGAG#########GAAAGTCATGTCTATACCAAG	(((((((......(((.(...............).)))......)))))))	-8.2	0.998	Pzp	protein_coding	cds	ENSMUST00000112132|ENSMUST00000032510	Mus musculus pregnancy zone protein (Pzp), mRNA.	11287	n/a
chr6	120804069	120804075	MIMAT0003173|mmu-miR-547-3p|MIMAT0003173|miRNA|exon|35:peak18403	-	6mer	86	CTTGGTACATCTTTGAGTGAG#########ACGACCCGTTACCAAG	(((((((.....(((................))).....)))))))	-4.8	0.834	Atp6v1e1	protein_coding	cds	ENSMUST00000019354	Mus musculus ATPase, H+ transporting, lysosomal V1 subunit E1 (Atp6v1e1), mRNA.	11973	n/a
chr6	97457276	97457283	MIMAT0003173|mmu-miR-547-3p|MIMAT0003173|miRNA|exon|35:peak18714	-	7mer-A1	16	CTTGGTACATCTTTGAGTGAG#########ACCTACCAAA	.((((((..........................)))))).	-2.7	0.068	Frmd4b	protein_coding	intron	ENSMUST00000113359|ENSMUST00000032146|ENSMUST00000113353|ENSMUST00000142589|ENSMUST00000113355	Mus musculus FERM domain containing 4B (Frmd4b), mRNA.	232288	n/a
chr6	97300471	97300477	MIMAT0003173|mmu-miR-547-3p|MIMAT0003173|miRNA|exon|35:peak18722	-	6mer	16	CTTGGTACATCTTTGAGTGAG#########ATTTCTACCAAT	.((((((............................)))))).	-2.4	0.004	Frmd4b	protein_coding	intron	ENSMUST00000143698|ENSMUST00000113355|ENSMUST00000113359|ENSMUST00000032146	Mus musculus FERM domain containing 4B (Frmd4b), mRNA.	232288	n/a
chr6	85867178	85867185	MIMAT0003173|mmu-miR-547-3p|MIMAT0003173|miRNA|exon|35:peak19039	-	7mer-m8	162	CTTGGTACATCTTTGAGTGAG#########TGGCAGTTTCCCAGTACCAAT	.(((((((......((.((..............)).)).....))))))).	-7.2	0.017	Cml2	protein_coding	utr3	ENSMUST00000045008	Mus musculus camello-like 2 (Cml2), mRNA.	93673	NA
chr6	83653187	83653194	MIMAT0003173|mmu-miR-547-3p|MIMAT0003173|miRNA|exon|35:peak19135	-	8mer	91	CTTGGTACATCTTTGAGTGAG#########TACAGATACTGAAGTACCAAA	.(((((((.((..((..((.............))..))..)).))))))).	-8.1	0	Clec4f,Clec4f	protein_coding,protein_coding	cds,intron	ENSMUST00000014686,ENSMUST00000137647	Mus musculus C-type lectin domain family 4, member f (Clec4f), mRNA.	51811	n/a
chr6	83367285	83367291	MIMAT0003173|mmu-miR-547-3p|MIMAT0003173|miRNA|exon|35:peak19172	-	6mer	5	CTTGGTACATCTTTGAGTGAG#########CTCTGTCCGTTATTTACCAAG	(((((((.......((..(((.........)))..)).......)))))))	-8.6	0.392	Tet3	protein_coding	utr3	ENSMUST00000089622	Mus musculus tet methylcytosine dioxygenase 3 (Tet3), mRNA.	194388	NA
chr6	82647643	82647649	MIMAT0003173|mmu-miR-547-3p|MIMAT0003173|miRNA|exon|35:peak19197	-	6mer	10	CTTGGTACATCTTTGAGTGAG#########TTTCTACCAAC	.((((((...........................)))))).	-2.6	0.003	Pole4,Pole4,Pole4	protein_coding,protein_coding,protein_coding	intron,utr3,exon	ENSMUST00000161309|ENSMUST00000160281,ENSMUST00000095786,ENSMUST00000141138	Mus musculus polymerase (DNA-directed), epsilon 4 (p12 subunit) (Pole4), mRNA.	66979	n/a
chr6	75296233	75296239	MIMAT0003173|mmu-miR-547-3p|MIMAT0003173|miRNA|exon|35:peak19241	-	6mer	18	CTTGGTACATCTTTGAGTGAG#########TGCAACCCTATCATTACCAAG	(((((((.........((((....................)))))))))))	-6	1	intergenic	intergenic	intergenic	intergenic	NA	NA	NA
chr6	141686108	141686115	MIMAT0003173|mmu-miR-547-3p|MIMAT0003173|miRNA|exon|35:peak20295	+	8mer	15	CTTGGTACATCTTTGAGTGAG#########GCACATGTTGTACCAAA	.((((((((.(.....(((............)))..).)))))))).	-9.1	0.015	Slco1b2	protein_coding	utr3	ENSMUST00000042812	Mus musculus solute carrier organic anion transporter family, member 1b2 (Slco1b2), transcript variant 1, mRNA.	28253	n/a
chr6	141669353	141669359	MIMAT0003173|mmu-miR-547-3p|MIMAT0003173|miRNA|exon|35:peak20318	+	6mer	400	CTTGGTACATCTTTGAGTGAG#########CTGAGAAGCATCCTTACCAAT	.((((((.((((((....................)))).))...)))))).	-3.8	0.784	Slco1b2	protein_coding	cds	ENSMUST00000042812	Mus musculus solute carrier organic anion transporter family, member 1b2 (Slco1b2), transcript variant 1, mRNA.	28253	n/a
chr6	140800407	140800413	MIMAT0003173|mmu-miR-547-3p|MIMAT0003173|miRNA|exon|35:peak20339	+	6mer	11	CTTGGTACATCTTTGAGTGAG#########GAGTGAGCATGTTACCAAG	(((((((((((((.....................))).))).)))))))	-9.1	0.054	intergenic	intergenic	intergenic	intergenic	NA	NA	NA
chr6	125107529	125107536	MIMAT0003173|mmu-miR-547-3p|MIMAT0003173|miRNA|exon|35:peak20561	+	7mer-A1	15	CTTGGTACATCTTTGAGTGAG#########GAACCCTGCATCCCTACCAAA	.((((((.......(.((..............)).)........)))))).	-2.9	0.858	Chd4	protein_coding	cds	ENSMUST00000056889|ENSMUST00000112392|ENSMUST00000112390	Mus musculus chromodomain helicase DNA binding protein 4 (Chd4), mRNA.	107932	n/a
chr6	124505407	124505413	MIMAT0003173|mmu-miR-547-3p|MIMAT0003173|miRNA|exon|35:peak20652	+	6mer	60	CTTGGTACATCTTTGAGTGAG#########GTTTCCTGGCTCTCTACCAAG	(((((((.......((((.((..............)).))))..)))))))	-10	1	C1rl	protein_coding	cds	ENSMUST00000049124	Mus musculus complement component 1, r subcomponent-like (C1rl), mRNA.	232371	NA
chr6	122316439	122316445	MIMAT0003173|mmu-miR-547-3p|MIMAT0003173|miRNA|exon|35:peak20694	+	6mer	7	CTTGGTACATCTTTGAGTGAG#########GGATGATCATCTGCTACCAAT	.(((((((((((..................))))).........)))))).	-5.2	0.852	M6pr,M6pr	protein_coding,protein_coding	cds,exon	ENSMUST00000112610|ENSMUST00000007602,ENSMUST00000123093	Mus musculus mannose-6-phosphate receptor, cation dependent (M6pr), mRNA.	17113	n/a
chr6	108855599	108855606	MIMAT0003173|mmu-miR-547-3p|MIMAT0003173|miRNA|exon|35:peak21297	+	8mer	43	CTTGGTACATCTTTGAGTGAG#########ACCCAAGTGTACCAAA	.(((((((((..(((.((............)).)))))))))))).	-10.4	0	Edem1	protein_coding	utr3	ENSMUST00000089162	Mus musculus ER degradation enhancer, mannosidase alpha-like 1 (Edem1), mRNA.	192193	n/a
chr6	108661178	108661185	MIMAT0003173|mmu-miR-547-3p|MIMAT0003173|miRNA|exon|35:peak21336	+	7mer-m8	14	CTTGGTACATCTTTGAGTGAG#########ATGTACCAAG	(((((((((((((.....))).........))))))))))	-10.6	1	Bhlhe40,Bhlhe40	protein_coding,protein_coding	cds,exon	ENSMUST00000032194|ENSMUST00000163617,ENSMUST00000166346	Mus musculus basic helix-loop-helix family, member e40 (Bhlhe40), mRNA.	20893	This gene encodes a basic helix-loop-helix protein expressed in various tissues. The encoded protein can interact with Arntl or compete for E-box binding sites in the promoter of Per1 and repress Clock/Arntl's transactivation of Per1. This gene is believed to be involved in the control of circadian rhythm and cell differentiation. [provided by RefSeq, Feb 2014]. Sequence Note: The RefSeq transcri…
chr6	92168466	92168472	MIMAT0003173|mmu-miR-547-3p|MIMAT0003173|miRNA|exon|35:peak21417	+	6mer	21	CTTGGTACATCTTTGAGTGAG#########ACCTGGATCCCTCTACCAAC	.((((((.......(((.((.................)).))))))))).	-5.2	0	Nr2c2	protein_coding	utr3	ENSMUST00000113460|ENSMUST00000146175	Mus musculus nuclear receptor subfamily 2, group C, member 2 (Nr2c2), mRNA.	22026	NA
chr6	72601096	72601102	MIMAT0003173|mmu-miR-547-3p|MIMAT0003173|miRNA|exon|35:peak21845	+	6mer	36	CTTGGTACATCTTTGAGTGAG#########GTGCTGGAACAACATACCAAG	(((((((....(((.(((..............))).))).....)))))))	-8.4	0.905	Retsat,Retsat	protein_coding,protein_coding	intron,cds	ENSMUST00000176168|ENSMUST00000176364,ENSMUST00000070597	Mus musculus retinol saturase (all trans retinol 13,14 reductase) (Retsat), mRNA.	67442	NA
chr6	71199943	71199950	MIMAT0003173|mmu-miR-547-3p|MIMAT0003173|miRNA|exon|35:peak21963	+	7mer-m8	5634	CTTGGTACATCTTTGAGTGAG#########ACTTCTCCGGCAAGTACCAAT	.(((((((......(((.(((..........))))))......))))))).	-9.5	0.879	Fabp1	protein_coding	cds	ENSMUST00000067492	Mus musculus fatty acid binding protein 1, liver (Fabp1), mRNA.	14080	n/a
chr6	48677608	48677614	MIMAT0003173|mmu-miR-547-3p|MIMAT0003173|miRNA|exon|35:peak22191	+	6mer	122	CTTGGTACATCTTTGAGTGAG#########TGTGCCAATGCTGTTACCAAG	(((((((((.(.(((.((...............))))).).)).)))))))	-8.8	0.4	Gimap9	protein_coding	cds	ENSMUST00000054050|ENSMUST00000147936	Mus musculus GTPase, IMAP family member 9 (Gimap9), mRNA.	317758	This gene encodes a protein belonging to the GTP-binding superfamily and to the immuno-associated nucleotide (IAN) subfamily of nucleotide-binding proteins. In humans, the IAN subfamily genes are located in a cluster at 7q36.1. [provided by RefSeq, Jul 2008]. ##Evidence-Data-START## Transcript exon combination :: BB618178.1, BC096680.1 [ECO:0000332] RNAseq introns :: single sample supports all in…
chr6	34354252	34354259	MIMAT0003173|mmu-miR-547-3p|MIMAT0003173|miRNA|exon|35:peak22433	+	8mer	36	CTTGGTACATCTTTGAGTGAG#########TTCGTGGAACTCAGTACCAAA	.(((((((.....(((((....................)))))))))))).	-10.8	0.671	Akr1b8	protein_coding	cds	ENSMUST00000038406	Mus musculus aldo-keto reductase family 1, member B8 (Akr1b8), mRNA.	14187	n/a
chr6	13084522	13084528	MIMAT0003173|mmu-miR-547-3p|MIMAT0003173|miRNA|exon|35:peak22667	+	6mer	15	CTTGGTACATCTTTGAGTGAG#########CCTACCAAG	(((((((.........................)))))))	-4.6	0.046	Tmem106b	protein_coding	utr3	ENSMUST00000031556	Mus musculus transmembrane protein 106B (Tmem106b), mRNA.	71900	NA
chr5	142905366	142905372	MIMAT0003173|mmu-miR-547-3p|MIMAT0003173|miRNA|exon|35:peak23068	-	6mer	467	CTTGGTACATCTTTGAGTGAG#########GAACATGGCATTGTTACCAAC	.((((((...(..((.(((..............)))..))..).)))))).	-4.7	1	Actb,Actb,Actb	protein_coding,protein_coding,protein_coding	cds,exon,intron	ENSMUST00000100497|ENSMUST00000171419|ENSMUST00000106216,ENSMUST00000167386|ENSMUST00000165629|ENSMUST00000164765,ENSMUST00000167721|ENSMUST00000163829	Mus musculus actin, beta (Actb), mRNA.	11461	n/a
chr5	130013436	130013443	MIMAT0003173|mmu-miR-547-3p|MIMAT0003173|miRNA|exon|35:peak23443	-	7mer-m8	117	CTTGGTACATCTTTGAGTGAG#########CTAATTCTCTATGGTACCAAG	((((((((......((((...............))))......))))))))	-11.8	0.999	Asl	protein_coding	cds	ENSMUST00000161094|ENSMUST00000160208|ENSMUST00000159619|ENSMUST00000160129|ENSMUST00000159096	Mus musculus argininosuccinate lyase (Asl), mRNA.	109900	n/a
chr5	124119130	124119137	MIMAT0003173|mmu-miR-547-3p|MIMAT0003173|miRNA|exon|35:peak23568	-	7mer-A1	18	CTTGGTACATCTTTGAGTGAG#########AAAAATACCAAA	.((((((............................)))))).	-2.5	1	Pitpnm2	protein_coding	utr3	ENSMUST00000086123|ENSMUST00000162812|ENSMUST00000161273	Mus musculus phosphatidylinositol transfer protein, membrane-associated 2 (Pitpnm2), transcript variant 2, mRNA.	19679	NA
chr5	122461728	122461735	MIMAT0003173|mmu-miR-547-3p|MIMAT0003173|miRNA|exon|35:peak23664	-	7mer-m8	236	CTTGGTACATCTTTGAGTGAG#########ATCCGAGTTGGAAGTACCAAG	((((((((.(((....(.((...........))).....))).))))))))	-11.8	0.855	Atp2a2	protein_coding	cds	ENSMUST00000179939|ENSMUST00000177974|ENSMUST00000031423	Mus musculus ATPase, Ca++ transporting, cardiac muscle, slow twitch 2 (Atp2a2), transcript variant 1, mRNA.	11938	NA
chr5	110282518	110282524	MIMAT0003173|mmu-miR-547-3p|MIMAT0003173|miRNA|exon|35:peak24075	-	6mer	19	CTTGGTACATCTTTGAGTGAG#########ACTCTACCAAC	.((((((.......((((............)))))))))).	-5.1	0.128	Pxmp2	protein_coding	intron	ENSMUST00000141550|ENSMUST00000031472|ENSMUST00000155266	Mus musculus peroxisomal membrane protein 2 (Pxmp2), mRNA.	19301	NA
chr5	91760900	91760907	MIMAT0003173|mmu-miR-547-3p|MIMAT0003173|miRNA|exon|35:peak24447	-	7mer-m8	15	CTTGGTACATCTTTGAGTGAG#########AGGTACCAAC	.(((((((........................))))))).	-6.1	1	intergenic	intergenic	intergenic	intergenic	NA	NA	NA
chr5	87423631	87423638	MIMAT0003173|mmu-miR-547-3p|MIMAT0003173|miRNA|exon|35:peak24539	-	7mer-A1	149	CTTGGTACATCTTTGAGTGAG#########GCTTCTCTCCAGGCTACCAAA	.((((((...(((.(((.(((...........))).))).))).)))))).	-9.7	0	Ugt2b38	protein_coding	cds	ENSMUST00000072818	Mus musculus UDP glucuronosyltransferase 2 family, polypeptide B38 (Ugt2b38), mRNA.	100559	NA
chr5	87331270	87331277	MIMAT0003173|mmu-miR-547-3p|MIMAT0003173|miRNA|exon|35:peak24559	-	7mer-A1	27	CTTGGTACATCTTTGAGTGAG#########TCCTCGTCCATATTTACCAAA	.((((((......((((.((..........))))))........)))))).	-6.9	0.666	Ugt2a3	protein_coding	cds	ENSMUST00000031195	Mus musculus UDP glucuronosyltransferase 2 family, polypeptide A3 (Ugt2a3), mRNA.	72094	n/a
chr5	87139766	87139773	MIMAT0003173|mmu-miR-547-3p|MIMAT0003173|miRNA|exon|35:peak24587	-	7mer-A1	149	CTTGGTACATCTTTGAGTGAG#########GCTTCTCTCCAGGCTACCAAA	.((((((...(((.(((.(((...........))).))).))).)))))).	-9.7	0	Ugt2b5	protein_coding	cds	ENSMUST00000067790	Mus musculus UDP glucuronosyltransferase 2 family, polypeptide B5 (Ugt2b5), mRNA.	22238	NA
chr5	20902446	20902452	MIMAT0003173|mmu-miR-547-3p|MIMAT0003173|miRNA|exon|35:peak25536	-	6mer	14	CTTGGTACATCTTTGAGTGAG#########AACTACCAAT	.((((((..........................)))))).	-2.5	1	Rsbn1l	protein_coding	cds	ENSMUST00000036489	Mus musculus round spermatid basic protein 1-like (Rsbn1l), mRNA.	242860	NA
chr5	5783133	5783139	MIMAT0003173|mmu-miR-547-3p|MIMAT0003173|miRNA|exon|35:peak25618	-	6mer	203	CTTGGTACATCTTTGAGTGAG#########CTCGGAAAGACTGTTACCAAC	.(((((((((((((...((((.........)))).))))).)).)))))).	-10.3	0.973	AC092404.1,Gm15459	pseudogene,pseudogene	intron,exon	ENSMUST00000167402,ENSMUST00000117405	NA	NA	NA
chr5	5781729	5781735	MIMAT0003173|mmu-miR-547-3p|MIMAT0003173|miRNA|exon|35:peak25632	-	6mer	18	CTTGGTACATCTTTGAGTGAG#########TGCAACCCTATCATTACCAAG	(((((((.........((((....................)))))))))))	-6	0.994	AC092404.1,Gm15459	pseudogene,pseudogene	exon,exon	ENSMUST00000167402,ENSMUST00000117405	NA	NA	NA
chr5	150744179	150744186	MIMAT0003173|mmu-miR-547-3p|MIMAT0003173|miRNA|exon|35:peak25688	+	7mer-m8	39	CTTGGTACATCTTTGAGTGAG#########GATATCCATGTACCAAT	.((((((((((((.....)))................))))))))).	-7.9	0.989	Pds5b	protein_coding	cds	ENSMUST00000016569|ENSMUST00000038900	Mus musculus PDS5, regulator of cohesion maintenance, homolog B (S. cerevisiae) (Pds5b), mRNA.	100710	NA
chr5	143421471	143421478	MIMAT0003173|mmu-miR-547-3p|MIMAT0003173|miRNA|exon|35:peak25856	+	7mer-A1	19	CTTGGTACATCTTTGAGTGAG#########AAGGTTTCATTACCAAA	.((((((.........(((((..............))))))))))).	-4	0.011	Kdelr2	protein_coding	utr3	ENSMUST00000110731	Mus musculus KDEL (Lys-Asp-Glu-Leu) endoplasmic reticulum protein retention receptor 2 (Kdelr2), mRNA.	66913	n/a
chrX	12207692	12207698	MIMAT0003173|mmu-miR-547-3p|MIMAT0003173|miRNA|exon|35:peak2619	+	6mer	39	CTTGGTACATCTTTGAGTGAG#########GTGAGCATGTTACCAAG	(((((((((((((...................))).))).)))))))	-9.2	0.023	intergenic	intergenic	intergenic	intergenic	NA	NA	NA
chr5	124549246	124549253	MIMAT0003173|mmu-miR-547-3p|MIMAT0003173|miRNA|exon|35:peak26373	+	7mer-A1	22	CTTGGTACATCTTTGAGTGAG#########GATTTACTTGTTTACCAAA	.((((((.((....(((((((...........))))))))).)))))).	-6.6	1	Tmed2	protein_coding	utr3	ENSMUST00000060226|ENSMUST00000124529|ENSMUST00000135464	Mus musculus transmembrane emp24 domain trafficking protein 2 (Tmed2), mRNA.	56334	n/a
chr5	114912170	114912177	MIMAT0003173|mmu-miR-547-3p|MIMAT0003173|miRNA|exon|35:peak26803	+	7mer-m8	15	CTTGGTACATCTTTGAGTGAG#########GTGCTCTAGAATGGTACCAAT	.(((((((.(((..((((..............)))).)))...))))))).	-11.7	0	Oasl2	protein_coding	utr3	ENSMUST00000031542|ENSMUST00000144064	Mus musculus 2'-5' oligoadenylate synthetase-like 2 (Oasl2), mRNA.	23962	n/a
chr5	90472522	90472528	MIMAT0003173|mmu-miR-547-3p|MIMAT0003173|miRNA|exon|35:peak27228	+	6mer	4236	CTTGGTACATCTTTGAGTGAG#########GTGAGTGAGCATGTTACCAAG	(((((((((((((.......................))).))).)))))))	-9	0.982	Alb	protein_coding	cds	ENSMUST00000031314	Mus musculus albumin (Alb), mRNA.	11657	n/a
chr5	76199373	76199379	MIMAT0003173|mmu-miR-547-3p|MIMAT0003173|miRNA|exon|35:peak27411	+	6mer	32	CTTGGTACATCTTTGAGTGAG#########GTCGCCCCAGTTCATACCAAC	.((((((...((..(.((((...........)))))..))....)))))).	-7.4	0.217	Tmem165,Tmem165	protein_coding,protein_coding	cds,utr5	ENSMUST00000031144,ENSMUST00000130842	Mus musculus transmembrane protein 165 (Tmem165), mRNA.	21982	n/a
chr5	67967558	67967564	MIMAT0003173|mmu-miR-547-3p|MIMAT0003173|miRNA|exon|35:peak27510	+	6mer	27	CTTGGTACATCTTTGAGTGAG#########TGGAATACCAAC	.((((((..(((...................))).)))))).	-4.4	0	Gm5108	protein_coding	intron	ENSMUST00000177891	Mus musculus predicted gene 5108 (Gm5108), mRNA.	330097	n/a
chr5	67347995	67348001	MIMAT0003173|mmu-miR-547-3p|MIMAT0003173|miRNA|exon|35:peak27512	+	6mer	8	CTTGGTACATCTTTGAGTGAG#########ATCTATACCAAC	.((((((............................)))))).	-2.4	0.991	Slc30a9,Slc30a9	protein_coding,protein_coding	cds,exon	ENSMUST00000113676|ENSMUST00000162372,ENSMUST00000161169	Mus musculus solute carrier family 30 (zinc transporter), member 9 (Slc30a9), mRNA.	109108	n/a
chrM	10045	10051	MIMAT0003173|mmu-miR-547-3p|MIMAT0003173|miRNA|exon|35:peak2774	+	6mer	39	CTTGGTACATCTTTGAGTGAG#########CTCCATAAGCTCCATACCAAT	.((((((....((((.(.(((.........)))).)))).....)))))).	-5.4	0	mt-Nd4l	protein_coding	cds	ENSMUST00000084013	NA	NA	NA
chr5	34604797	34604804	MIMAT0003173|mmu-miR-547-3p|MIMAT0003173|miRNA|exon|35:peak27820	+	8mer	50	CTTGGTACATCTTTGAGTGAG#########TGACTGCGAGTGTACCAAA	.((((((((.(((..(((.(..........).)))..))))))))))).	-13.9	0.698	Add1	protein_coding	cds	ENSMUST00000114338|ENSMUST00000147574|ENSMUST00000146295|ENSMUST00000001108|ENSMUST00000114340|ENSMUST00000114335|ENSMUST00000052836	Mus musculus adducin 1 (alpha) (Add1), transcript variant 1, mRNA.	11518	NA
chrM	8804	8810	MIMAT0003173|mmu-miR-547-3p|MIMAT0003173|miRNA|exon|35:peak2785	+	6mer	41	CTTGGTACATCTTTGAGTGAG#########TTCGTGAAGGAACCTACCAAG	(((((((..(((((.(.((((.........))))).)))))...)))))))	-10	0.825	mt-Co3	protein_coding	cds	ENSMUST00000082409	NA	NA	NA
chr5	30184156	30184162	MIMAT0003173|mmu-miR-547-3p|MIMAT0003173|miRNA|exon|35:peak28052	+	6mer	20	CTTGGTACATCTTTGAGTGAG#########CCATTTCAATGCACTACCAAG	(((((((.....(((((((............)).))))).....)))))))	-9.1	0.521	Hadhb,Hadhb	protein_coding,protein_coding	utr3,exon	ENSMUST00000026841|ENSMUST00000114786|ENSMUST00000114783,ENSMUST00000141236	Mus musculus hydroxyacyl-Coenzyme A dehydrogenase/3-ketoacyl-Coenzyme A thiolase/enoyl-Coenzyme A hydratase (trifunctional protein), beta subunit (Hadhb), transcript variant 2, mRNA.	231086	NA
chr5	25244691	25244698	MIMAT0003173|mmu-miR-547-3p|MIMAT0003173|miRNA|exon|35:peak28133	+	7mer-A1	8	CTTGGTACATCTTTGAGTGAG#########GAATCAACATACCAAA	.((((((.....((((.................))))..)))))).	-4.2	0.027	Galnt11	protein_coding	intron	ENSMUST00000045737	Mus musculus UDP-N-acetyl-alpha-D-galactosamine:polypeptide N-acetylgalactosaminyltransferase 11 (Galnt11), mRNA.	231050	n/a
chr5	16622093	16622100	MIMAT0003173|mmu-miR-547-3p|MIMAT0003173|miRNA|exon|35:peak28257	+	7mer-m8	40	CTTGGTACATCTTTGAGTGAG#########AAGTTTGTACCAAG	(((((((((.(((.................)))..)))))))))	-10	0.179	intergenic	intergenic	intergenic	intergenic	NA	NA	NA
chr5	16621686	16621693	MIMAT0003173|mmu-miR-547-3p|MIMAT0003173|miRNA|exon|35:peak28258	+	7mer-m8	38	CTTGGTACATCTTTGAGTGAG#########ATATTTCTTGCTGGTACCAAT	.(((((((......(((.................)))......))))))).	-7.6	1	intergenic	intergenic	intergenic	intergenic	NA	NA	NA
chrM	1934	1941	MIMAT0003173|mmu-miR-547-3p|MIMAT0003173|miRNA|exon|35:peak2834	+	7mer-A1	61	CTTGGTACATCTTTGAGTGAG#########GAACCCCGCCTGTTTACCAAA	.((((((.......(.(((.................))))....)))))).	-3.3	1	mt-Rnr2	Mt_rRNA	exon	ENSMUST00000082390	NA	NA	NA
chr4	145088322	145088328	MIMAT0003173|mmu-miR-547-3p|MIMAT0003173|miRNA|exon|35:peak28748	-	6mer	17	CTTGGTACATCTTTGAGTGAG#########TACTATATACCTCCTACCAAC	.((((((........((((...........))))..........)))))).	-3.5	1	Vps13d	protein_coding	cds	ENSMUST00000036579|ENSMUST00000020441|ENSMUST00000185113|ENSMUST00000130704	Mus musculus vacuolar protein sorting 13 D (yeast) (Vps13d), transcript variant 2, mRNA.	230895	NA
chr4	141761623	141761630	MIMAT0003173|mmu-miR-547-3p|MIMAT0003173|miRNA|exon|35:peak28801	-	7mer-m8	25	CTTGGTACATCTTTGAGTGAG#########TCTTCTCAAAACTGTACCAAG	(((((((((..((((((.(((..........)))))))))..)))))))))	-17.3	0	Dnajc16	protein_coding	utr3	ENSMUST00000038014	Mus musculus DnaJ (Hsp40) homolog, subfamily C, member 16 (Dnajc16), mRNA.	214063	n/a
chr4	126170406	126170413	MIMAT0003173|mmu-miR-547-3p|MIMAT0003173|miRNA|exon|35:peak29415	-	7mer-A1	24	CTTGGTACATCTTTGAGTGAG#########AACGGGGCTACCAAA	.((((((...(((((.................))))).)))))).	-5.5	0.002	Thrap3	protein_coding	intron	ENSMUST00000080919|ENSMUST00000163459|ENSMUST00000163176	Mus musculus thyroid hormone receptor associated protein 3 (Thrap3), mRNA.	230753	n/a
chr4	107907849	107907855	MIMAT0003173|mmu-miR-547-3p|MIMAT0003173|miRNA|exon|35:peak29946	-	6mer	49	CTTGGTACATCTTTGAGTGAG#########GAACTCTTTACTGATACCAAG	(((((((((.....((((..............)))).....)).)))))))	-11.1	0.83	Cpt2,Cpt2,Cpt2	protein_coding,protein_coding,protein_coding	cds,exon,intron	ENSMUST00000030345|ENSMUST00000106719,ENSMUST00000175651,ENSMUST00000106720	Mus musculus carnitine palmitoyltransferase 2 (Cpt2), mRNA.	12896	NA
chr9	116904722	116904729	MIMAT0003173|mmu-miR-547-3p|MIMAT0003173|miRNA|exon|35:peak3007	-	7mer-A1	5	CTTGGTACATCTTTGAGTGAG#########AGGCTGCTACCAAA	.((((((((.(((.................))).)).)))))).	-5	0.033	Rbms3	protein_coding	intron	ENSMUST00000069095|ENSMUST00000174276|ENSMUST00000164018|ENSMUST00000111773|ENSMUST00000068962|ENSMUST00000174868|ENSMUST00000111772|ENSMUST00000044901|ENSMUST00000172564	Mus musculus RNA binding motif, single stranded interacting protein (Rbms3), transcript variant 2, mRNA.	207181	n/a
chr4	99015786	99015792	MIMAT0003173|mmu-miR-547-3p|MIMAT0003173|miRNA|exon|35:peak30120	-	6mer	17	CTTGGTACATCTTTGAGTGAG#########GTGGATACCAAT	.((((((..(((....................))))))))).	-4.2	0.893	Dock7,Dock7	protein_coding,protein_coding	cds,exon	ENSMUST00000075836|ENSMUST00000030286,ENSMUST00000124466|ENSMUST00000131386	Mus musculus dedicator of cytokinesis 7 (Dock7), transcript variant 1, mRNA.	67299	NA
chr4	86660187	86660193	MIMAT0003173|mmu-miR-547-3p|MIMAT0003173|miRNA|exon|35:peak30249	-	6mer	98	CTTGGTACATCTTTGAGTGAG#########CTGGAGTCCCTGTCTACCAAG	(((((((.((....((.(................).))...)).)))))))	-5.6	0.985	Plin2	protein_coding	cds	ENSMUST00000000466|ENSMUST00000147097	Mus musculus perilipin 2 (Plin2), mRNA.	11520	n/a
chr4	63150374	63150380	MIMAT0003173|mmu-miR-547-3p|MIMAT0003173|miRNA|exon|35:peak30465	-	6mer	43	CTTGGTACATCTTTGAGTGAG#########ATGCCATTTTCCTTACCAAG	(((((((.......(((((...............)))))....)))))))	-6.7	0.998	Ambp	protein_coding	cds	ENSMUST00000030041	Mus musculus alpha 1 microglobulin/bikunin (Ambp), mRNA.	11699	n/a
chr4	62150753	62150760	MIMAT0003173|mmu-miR-547-3p|MIMAT0003173|miRNA|exon|35:peak30496	-	7mer-A1	27	CTTGGTACATCTTTGAGTGAG#########ATTCCCTACCAAA	.((((((.............................)))))).	-2.6	0.356	Mup21	protein_coding	utr5	ENSMUST00000077719	Mus musculus major urinary protein 21 (Mup21), mRNA.	381531	n/a
chr4	62087232	62087239	MIMAT0003173|mmu-miR-547-3p|MIMAT0003173|miRNA|exon|35:peak30503	-	7mer-A1	2280	CTTGGTACATCTTTGAGTGAG#########ACAATTCTATTCCCTACCAAA	.((((((.......((((...............)))).......)))))).	-6	0.16	Mup3	protein_coding	utr5	ENSMUST00000084531|ENSMUST00000107472|ENSMUST00000107488	Mus musculus major urinary protein 3 (Mup3), mRNA.	17842	NA
chr4	62014869	62014876	MIMAT0003173|mmu-miR-547-3p|MIMAT0003173|miRNA|exon|35:peak30525	-	7mer-A1	12	CTTGGTACATCTTTGAGTGAG#########ATTCCCTACCAAA	.((((((.............................)))))).	-2.6	0.185	intergenic	intergenic	intergenic	intergenic	NA	NA	NA
chr4	61835123	61835130	MIMAT0003173|mmu-miR-547-3p|MIMAT0003173|miRNA|exon|35:peak30533	-	7mer-A1	11	CTTGGTACATCTTTGAGTGAG#########ATTCCCTACCAAA	.((((((.............................)))))).	-2.6	0.313	Mup5	protein_coding	utr5	ENSMUST00000082287	Mus musculus major urinary protein 5 (Mup5), mRNA.	17844	NA
chr4	61782159	61782166	MIMAT0003173|mmu-miR-547-3p|MIMAT0003173|miRNA|exon|35:peak30537	-	7mer-A1	360	CTTGGTACATCTTTGAGTGAG#########ATTCCCTACCAAA	.((((((.............................)))))).	-2.6	0.306	Mup19	protein_coding	utr5	ENSMUST00000080606|ENSMUST00000107477	Mus musculus major urinary protein 19 (Mup19), mRNA.	100189605	n/a
chr4	61674026	61674033	MIMAT0003173|mmu-miR-547-3p|MIMAT0003173|miRNA|exon|35:peak30539	-	7mer-A1	7404	CTTGGTACATCTTTGAGTGAG#########AATCCTATTCCCTACCAAA	.((((((........((.((............))))......)))))).	-3.8	0.333	Mup18	protein_coding	utr5	ENSMUST00000098040	NA	NA	NA
chr4	61595761	61595768	MIMAT0003173|mmu-miR-547-3p|MIMAT0003173|miRNA|exon|35:peak30542	-	7mer-A1	20	CTTGGTACATCTTTGAGTGAG#########AATCCTATTCCCTACCAAA	.((((((........((.((............))))......)))))).	-3.8	0.307	Mup17	protein_coding	utr5	ENSMUST00000107484	Mus musculus major urinary protein 17 (Mup17), mRNA.	100039206	NA
chr4	61519421	61519428	MIMAT0003173|mmu-miR-547-3p|MIMAT0003173|miRNA|exon|35:peak30548	-	7mer-A1	360	CTTGGTACATCTTTGAGTGAG#########ATTCCCTACCAAA	.((((((.............................)))))).	-2.6	0.372	Mup16	protein_coding	utr5	ENSMUST00000107483|ENSMUST00000095051	Mus musculus major urinary protein 16 (Mup16), mRNA.	100039177	NA
chr4	61439633	61439640	MIMAT0003173|mmu-miR-547-3p|MIMAT0003173|miRNA|exon|35:peak30552	-	7mer-A1	360	CTTGGTACATCTTTGAGTGAG#########ATTCCCTACCAAA	.((((((.............................)))))).	-2.6	0.332	Mup15	protein_coding	utr5	ENSMUST00000095049	Mus musculus major urinary protein 15 (Mup15), mRNA.	100039150	NA
chr4	61303890	61303897	MIMAT0003173|mmu-miR-547-3p|MIMAT0003173|miRNA|exon|35:peak30555	-	7mer-A1	13	CTTGGTACATCTTTGAGTGAG#########AATCCTATTCCCTACCAAA	.((((((........((.((............))))......)))))).	-3.8	0.333	Mup14	protein_coding	utr5	ENSMUST00000075206|ENSMUST00000071005	Mus musculus major urinary protein 14 (Mup14), mRNA.	100039116	NA
chr4	61228161	61228168	MIMAT0003173|mmu-miR-547-3p|MIMAT0003173|miRNA|exon|35:peak30557	-	7mer-A1	360	CTTGGTACATCTTTGAGTGAG#########ATTCCCTACCAAA	.((((((.............................)))))).	-2.6	0.333	Mup13	protein_coding	utr5	ENSMUST00000098042|ENSMUST00000072678	Mus musculus major urinary protein 13 (Mup13), mRNA.	100039089	n/a
chr4	60821419	60821426	MIMAT0003173|mmu-miR-547-3p|MIMAT0003173|miRNA|exon|35:peak30560	-	7mer-A1	7404	CTTGGTACATCTTTGAGTGAG#########AATCCTATTCCCTACCAAA	.((((((........((.((............))))......)))))).	-3.8	0.351	intergenic	intergenic	intergenic	intergenic	NA	NA	NA
chr4	60741216	60741223	MIMAT0003173|mmu-miR-547-3p|MIMAT0003173|miRNA|exon|35:peak30564	-	7mer-A1	20	CTTGGTACATCTTTGAGTGAG#########AATCCTATTCCCTACCAAA	.((((((........((.((............))))......)))))).	-3.8	0.397	Mup12	protein_coding	utr5	ENSMUST00000117932	Mus musculus major urinary protein 12 (Mup12), mRNA.	100039054	NA
chr4	60662301	60662308	MIMAT0003173|mmu-miR-547-3p|MIMAT0003173|miRNA|exon|35:peak30567	-	7mer-A1	7404	CTTGGTACATCTTTGAGTGAG#########AATCCTATTCCCTACCAAA	.((((((........((.((............))))......)))))).	-3.8	0.332	Mup11	protein_coding	utr5	ENSMUST00000098046|ENSMUST00000084544	Mus musculus major urinary protein 11 (Mup11), mRNA.	100039028	NA
chr4	60501850	60501857	MIMAT0003173|mmu-miR-547-3p|MIMAT0003173|miRNA|exon|35:peak30574	-	7mer-A1	7	CTTGGTACATCTTTGAGTGAG#########AATCCTATTCCCTACCAAA	.((((((........((.((............))))......)))))).	-3.8	0.402	Mup1	protein_coding	utr5	ENSMUST00000103012|ENSMUST00000084548|ENSMUST00000107499	Mus musculus major urinary protein 1 (Mup1), transcript variant 2, mRNA.	17840	NA
chr4	60421887	60421894	MIMAT0003173|mmu-miR-547-3p|MIMAT0003173|miRNA|exon|35:peak30577	-	7mer-A1	20	CTTGGTACATCTTTGAGTGAG#########AATCCTATTCCCTACCAAA	.((((((........((.((............))))......)))))).	-3.8	0.333	Mup9,Mup9	protein_coding,protein_coding	utr5,exon	ENSMUST00000118759|ENSMUST00000122381|ENSMUST00000132829|ENSMUST00000107506,ENSMUST00000122177|ENSMUST00000132461	Mus musculus major urinary protein 9 (Mup9), mRNA.	100038948	n/a
chr4	60222470	60222477	MIMAT0003173|mmu-miR-547-3p|MIMAT0003173|miRNA|exon|35:peak30579	-	7mer-A1	7	CTTGGTACATCTTTGAGTGAG#########AATCCTATTCCCTACCAAA	.((((((........((.((............))))......)))))).	-3.8	0.333	Mup8	protein_coding	utr5	ENSMUST00000163931|ENSMUST00000095058	Mus musculus major urinary protein 8 (Mup8), mRNA.	100041687	n/a
chr4	60139787	60139794	MIMAT0003173|mmu-miR-547-3p|MIMAT0003173|miRNA|exon|35:peak30581	-	7mer-A1	20	CTTGGTACATCTTTGAGTGAG#########AATCCTATTCCCTACCAAA	.((((((........((.((............))))......)))))).	-3.8	0.265	Mup2,Mup2	protein_coding,protein_coding	utr5,intron	ENSMUST00000074700|ENSMUST00000107490,ENSMUST00000148940	Mus musculus major urinary protein 2 (Mup2), transcript variant 2, mRNA.	17841	NA
chr4	60070301	60070308	MIMAT0003173|mmu-miR-547-3p|MIMAT0003173|miRNA|exon|35:peak30583	-	7mer-A1	13	CTTGGTACATCTTTGAGTGAG#########AATCCTATTCCCTACCAAA	.((((((........((.((............))))......)))))).	-3.8	0.365	Mup7	protein_coding	utr5	ENSMUST00000166098|ENSMUST00000079697|ENSMUST00000125282	Mus musculus major urinary protein 7 (Mup7), mRNA.	100041658	n/a
chr4	59960600	59960607	MIMAT0003173|mmu-miR-547-3p|MIMAT0003173|miRNA|exon|35:peak30586	-	7mer-A1	10	CTTGGTACATCTTTGAGTGAG#########ACTCCCTACCAAA	.((((((.......((((............))))..)))))).	-4.2	0.356	Mup4	protein_coding	utr5	ENSMUST00000075973	Mus musculus major urinary protein 4 (Mup4), mRNA.	17843	n/a
chr4	49538246	49538252	MIMAT0003173|mmu-miR-547-3p|MIMAT0003173|miRNA|exon|35:peak30776	-	6mer	353	CTTGGTACATCTTTGAGTGAG#########CAACCGTTGCCCTCTACCAAG	(((((((.......(((.(.....................)))))))))))	-5	0.854	Aldob,Aldob	protein_coding,protein_coding	cds,exon	ENSMUST00000029987,ENSMUST00000148415	Mus musculus aldolase B, fructose-bisphosphate (Aldob), mRNA.	230163	n/a
chr4	48444453	48444460	MIMAT0003173|mmu-miR-547-3p|MIMAT0003173|miRNA|exon|35:peak30837	-	7mer-m8	23	CTTGGTACATCTTTGAGTGAG#########TTTGGAGAAGGTACCAAG	((((((((.((((((((.............))))))))..))))))))	-13.4	0	Tex10	protein_coding	intron	ENSMUST00000030030|ENSMUST00000155905|ENSMUST00000164866	Mus musculus testis expressed gene 10 (Tex10), mRNA.	269536	n/a
chr9	110986426	110986433	MIMAT0003173|mmu-miR-547-3p|MIMAT0003173|miRNA|exon|35:peak3111	-	7mer-A1	22	CTTGGTACATCTTTGAGTGAG#########AATCCTACCAAA	.((((((............................)))))).	-2.6	0.013	Rtp3	protein_coding	cds	ENSMUST00000084922	Mus musculus receptor transporter protein 3 (Rtp3), mRNA.	235636	n/a
chr4	146930648	146930654	MIMAT0003173|mmu-miR-547-3p|MIMAT0003173|miRNA|exon|35:peak31878	+	6mer	10	CTTGGTACATCTTTGAGTGAG#########TTTCTACCAAC	.((((((...........................)))))).	-2.6	0.12	intergenic	intergenic	intergenic	intergenic	NA	NA	NA
chr4	101186881	101186887	MIMAT0003173|mmu-miR-547-3p|MIMAT0003173|miRNA|exon|35:peak33183	+	6mer	10	CTTGGTACATCTTTGAGTGAG#########AAAGATGATTACCAAT	.(((((((((((((................)))))))..)))))).	-9.3	0.216	intergenic	intergenic	intergenic	intergenic	NA	NA	NA
chr4	60003540	60003547	MIMAT0003173|mmu-miR-547-3p|MIMAT0003173|miRNA|exon|35:peak33563	+	7mer-A1	17	CTTGGTACATCTTTGAGTGAG#########ACTCCCTACCAAA	.((((((.......((((............))))..)))))).	-4.2	0.394	Mup6,Mup6	protein_coding,protein_coding	utr5,intron	ENSMUST00000107517,ENSMUST00000107521	Mus musculus major urinary protein 6 (Mup6), mRNA.	620807	n/a
chr4	40176628	40176634	MIMAT0003173|mmu-miR-547-3p|MIMAT0003173|miRNA|exon|35:peak33927	+	6mer	29	CTTGGTACATCTTTGAGTGAG#########ATCGTGCTCACCATTACCAAG	(((((((......((.(((((...............))))))).)))))))	-10	0.991	Aco1	protein_coding	cds	ENSMUST00000102973	Mus musculus aconitase 1 (Aco1), mRNA.	11428	This gene encodes a member of the aconitase/IPM isomerase protein family. The encoded protein has been identified as a moonlighting protein based on its ability to perform mechanistically distinct functions. Depending on iron levels in the cytosol, the encoded protein can function as either an aconitase enzyme or as an mRNA binding protein. When cellular iron levels are high, the encoded protein …
chr4	8752515	8752522	MIMAT0003173|mmu-miR-547-3p|MIMAT0003173|miRNA|exon|35:peak34228	+	7mer-m8	28	CTTGGTACATCTTTGAGTGAG#########AATGAATCAGTCGGTACCAAG	((((((((.....(((.(((................))).)))))))))))	-12.8	0.999	Chd7,Chd7	protein_coding,protein_coding	cds,exon	ENSMUST00000127476|ENSMUST00000039267|ENSMUST00000051558|ENSMUST00000170391,ENSMUST00000170457	Mus musculus chromodomain helicase DNA binding protein 7 (Chd7), mRNA.	320790	This gene encodes a protein containing two chromodomains and an ATP-binding helicase domain that functions as a regulator of transcription. Mutations in this gene result in an array of development defects, including inner ear problems. The related gene in humans has been implicated in CHARGE syndrome. [provided by RefSeq, Mar 2013]. Sequence Note: The RefSeq transcript and protein were derived fr…
chr3	144712642	144712649	MIMAT0003173|mmu-miR-547-3p|MIMAT0003173|miRNA|exon|35:peak34428	-	8mer	38	CTTGGTACATCTTTGAGTGAG#########GAATGTACCAAA	.((((((((((((.....)))...........))))))))).	-8.5	1	Sh3glb1	protein_coding	cds	ENSMUST00000163279	Mus musculus SH3-domain GRB2-like B1 (endophilin) (Sh3glb1), transcript variant 1, mRNA.	54673	n/a
chr3	135525163	135525170	MIMAT0003173|mmu-miR-547-3p|MIMAT0003173|miRNA|exon|35:peak34556	-	7mer-A1	16	CTTGGTACATCTTTGAGTGAG#########GCAGAGAGGAAGAATACCAAA	.(((((((.((((((................)))))).).....)))))).	-7.1	0.003	intergenic	intergenic	intergenic	intergenic	NA	NA	NA
chr9	103228001	103228007	MIMAT0003173|mmu-miR-547-3p|MIMAT0003173|miRNA|exon|35:peak3458	-	6mer	728	CTTGGTACATCTTTGAGTGAG#########TCAGAGCACGAGAATACCAAG	(((((((..((((((..(((..........)))...)).)))).)))))))	-8.8	0.333	Trf,Gm20425	protein_coding,protein_coding	cds,cds	ENSMUST00000112645|ENSMUST00000035158|ENSMUST00000164377|ENSMUST00000165296|ENSMUST00000126359,ENSMUST00000166836	Mus musculus transferrin (Trf), mRNA.	22041	n/a
chr3	113564880	113564886	MIMAT0003173|mmu-miR-547-3p|MIMAT0003173|miRNA|exon|35:peak34848	-	6mer	53	CTTGGTACATCTTTGAGTGAG#########GAGGTATCGAGAACTACCAAG	(((((((..((((.((....................))))))..)))))))	-9.1	0.355	Amy1	protein_coding	cds	ENSMUST00000067980|ENSMUST00000106540|ENSMUST00000142505	Mus musculus amylase 1, salivary (Amy1), transcript variant 1, mRNA.	11722	NA
chr3	108109536	108109542	MIMAT0003173|mmu-miR-547-3p|MIMAT0003173|miRNA|exon|35:peak34909	-	6mer	32	CTTGGTACATCTTTGAGTGAG#########AAAAGATACCAAG	(((((((..(((((.................))))))))))))	-8.8	0.982	Gnai3	protein_coding	cds	ENSMUST00000000001	Mus musculus guanine nucleotide binding protein (G protein), alpha inhibiting 3 (Gnai3), mRNA.	14679	NA
chr9	100999220	100999226	MIMAT0003173|mmu-miR-547-3p|MIMAT0003173|miRNA|exon|35:peak3500	-	6mer	64	CTTGGTACATCTTTGAGTGAG#########GTTGTGAAGTCTGTTACCAAT	.((((((((.((((.....................))))..)).)))))).	-5.4	1	Pccb	protein_coding	cds	ENSMUST00000035116|ENSMUST00000149322|ENSMUST00000142676	Mus musculus propionyl Coenzyme A carboxylase, beta polypeptide (Pccb), mRNA.	66904	n/a
chr3	95734357	95734363	MIMAT0003173|mmu-miR-547-3p|MIMAT0003173|miRNA|exon|35:peak35337	-	6mer	66	CTTGGTACATCTTTGAGTGAG#########GCTTCAATACCAAC	.((((((.....((((((............)).)))))))))).	-4.7	0.259	Ecm1,Ecm1	protein_coding,protein_coding	cds,exon	ENSMUST00000117507|ENSMUST00000029753,ENSMUST00000144958	Mus musculus extracellular matrix protein 1 (Ecm1), transcript variant 1, mRNA.	13601	n/a
chr3	92745186	92745193	MIMAT0003173|mmu-miR-547-3p|MIMAT0003173|miRNA|exon|35:peak35405	-	7mer-A1	14	CTTGGTACATCTTTGAGTGAG#########ATTCCCTACCAAA	.((((((.............................)))))).	-2.6	0.001	intergenic	intergenic	intergenic	intergenic	NA	NA	NA
chr3	83043368	83043374	MIMAT0003173|mmu-miR-547-3p|MIMAT0003173|miRNA|exon|35:peak35683	-	6mer	27	CTTGGTACATCTTTGAGTGAG#########AAATACCAAG	(((((((..........................)))))))	-4.5	0.831	Fgb	protein_coding	cds	ENSMUST00000048246	Mus musculus fibrinogen beta chain (Fgb), mRNA.	110135	n/a
chr3	83040716	83040723	MIMAT0003173|mmu-miR-547-3p|MIMAT0003173|miRNA|exon|35:peak35686	-	7mer-m8	62	CTTGGTACATCTTTGAGTGAG#########ATTGTCTTACAGTACCAAC	.(((((((........(((((..............))))).))))))).	-6.9	0.094	intergenic	intergenic	intergenic	intergenic	NA	NA	NA
chr3	79068899	79068905	MIMAT0003173|mmu-miR-547-3p|MIMAT0003173|miRNA|exon|35:peak35794	-	6mer	39	CTTGGTACATCTTTGAGTGAG#########GTGACGCCGAGCACTACCAAG	(((((((...(((.(.((.(...........).)).).)))...)))))))	-8.9	0.355	Rapgef2	protein_coding	cds	ENSMUST00000118100|ENSMUST00000118340	Mus musculus Rap guanine nucleotide exchange factor (GEF) 2 (Rapgef2), mRNA.	76089	n/a
chr3	69084072	69084079	MIMAT0003173|mmu-miR-547-3p|MIMAT0003173|miRNA|exon|35:peak35863	-	7mer-m8	19	CTTGGTACATCTTTGAGTGAG#########CTTGTACCAAT	.((((((((.......................)))))))).	-7.9	0.992	Kpna4	protein_coding	cds	ENSMUST00000029353	Mus musculus karyopherin (importin) alpha 4 (Kpna4), mRNA.	16649	n/a
chr3	48936463	48936470	MIMAT0003173|mmu-miR-547-3p|MIMAT0003173|miRNA|exon|35:peak36074	-	7mer-A1	8	CTTGGTACATCTTTGAGTGAG#########AATTCCCTACCAAA	.((((((.......((((.............))))..)))))).	-3	0	intergenic	intergenic	intergenic	intergenic	NA	NA	NA
chr3	155914708	155914714	MIMAT0003173|mmu-miR-547-3p|MIMAT0003173|miRNA|exon|35:peak36418	+	6mer	37	CTTGGTACATCTTTGAGTGAG#########GAGCATGTTACCAAG	(((((((((((((.................))).))).)))))))	-8.5	0.058	intergenic	intergenic	intergenic	intergenic	NA	NA	NA
chr3	103052899	103052906	MIMAT0003173|mmu-miR-547-3p|MIMAT0003173|miRNA|exon|35:peak37142	+	7mer-m8	29	CTTGGTACATCTTTGAGTGAG#########CAACACAGATTGAGTACCAAG	((((((((.((..(..(((..............)))..)..))))))))))	-12.8	1	Csde1	protein_coding	cds	ENSMUST00000029446	Mus musculus cold shock domain containing E1, RNA binding (Csde1), transcript variant 2, mRNA.	229663	n/a
chr3	99501371	99501377	MIMAT0003173|mmu-miR-547-3p|MIMAT0003173|miRNA|exon|35:peak37180	+	6mer	7	CTTGGTACATCTTTGAGTGAG#########GGATGATCATCTGCTACCAAT	.(((((((((((..................))))).........)))))).	-5.2	0.99	M6pr-ps	pseudogene	exon	ENSMUST00000120481	NA	NA	NA
chr3	88631958	88631965	MIMAT0003173|mmu-miR-547-3p|MIMAT0003173|miRNA|exon|35:peak37746	+	7mer-m8	30	CTTGGTACATCTTTGAGTGAG#########AACTGTACCAAG	(((((((((........................)))))))))	-9.1	0.997	Arhgef2,Arhgef2	protein_coding,protein_coding	cds,exon	ENSMUST00000175903|ENSMUST00000177023|ENSMUST00000176539|ENSMUST00000176500|ENSMUST00000177498|ENSMUST00000175779|ENSMUST00000029694|ENSMUST00000176804|ENSMUST00000107510|ENSMUST00000170653|ENSMUST00000177303|ENSMUST00000176307|ENSMUST00000175911|ENSMUST00000176243|ENSMUST00000176316|ENSMUST00000176879|ENSMUST00000175745,ENSMUST00000177418|ENSMUST00000176401|ENSMUST00000176400|ENSMUST00000177120|…	Mus musculus rho/rac guanine nucleotide exchange factor (GEF) 2 (Arhgef2), transcript variant 1, mRNA.	16800	n/a
chr3	83008420	83008427	MIMAT0003173|mmu-miR-547-3p|MIMAT0003173|miRNA|exon|35:peak37938	+	7mer-A1	48	CTTGGTACATCTTTGAGTGAG#########ATTTCCTGTCTTCTTACCAAA	.((((((........((.(((...........))))).......)))))).	-4.3	0.855	Fgg	protein_coding	cds	ENSMUST00000048486	Mus musculus fibrinogen gamma chain (Fgg), mRNA.	99571	n/a
chr3	54903453	54903460	MIMAT0003173|mmu-miR-547-3p|MIMAT0003173|miRNA|exon|35:peak38219	+	7mer-A1	8	CTTGGTACATCTTTGAGTGAG#########GAAGAAACATACCAAA	.((((((..(((((................)))))....)))))).	-5.4	0.158	intergenic	intergenic	intergenic	intergenic	NA	NA	NA
chr3	53473515	53473521	MIMAT0003173|mmu-miR-547-3p|MIMAT0003173|miRNA|exon|35:peak38253	+	6mer	9	CTTGGTACATCTTTGAGTGAG#########GGTGAAGAAATTACCAAT	.((((((..(((((...................)))))...)))))).	-5.6	0.987	Proser1,Proser1	protein_coding,protein_coding	cds,exon	ENSMUST00000058577,ENSMUST00000141418	Mus musculus proline and serine rich 1 (Proser1), mRNA.	212127	n/a
chr2	181800467	181800473	MIMAT0003173|mmu-miR-547-3p|MIMAT0003173|miRNA|exon|35:peak38728	-	6mer	6	CTTGGTACATCTTTGAGTGAG#########AGATTTCTACCAAT	.((((((.((((..................))))...)))))).	-4.7	0.001	intergenic	intergenic	intergenic	intergenic	NA	NA	NA
chr2	160781709	160781715	MIMAT0003173|mmu-miR-547-3p|MIMAT0003173|miRNA|exon|35:peak39202	-	6mer	90	CTTGGTACATCTTTGAGTGAG#########ACTGAAATCATCATTACCAAG	(((((((......(((.(.((..........)).)..)))....)))))))	-6.7	0.995	Zhx3,Zhx3	protein_coding,protein_coding	cds,intron	ENSMUST00000103111|ENSMUST00000103112|ENSMUST00000109460,ENSMUST00000133937	Mus musculus zinc fingers and homeoboxes 3 (Zhx3), mRNA.	320799	n/a
chr2	91630635	91630642	MIMAT0003173|mmu-miR-547-3p|MIMAT0003173|miRNA|exon|35:peak40442	-	7mer-m8	105	CTTGGTACATCTTTGAGTGAG#########AGACCCTGAGCAAGTACCAAG	((((((((.((((.(.((..............)).).))).).))))))))	-10.3	0.004	F2	protein_coding	cds	ENSMUST00000028681|ENSMUST00000111335	Mus musculus coagulation factor II (F2), mRNA.	14061	n/a
chr2	73360022	73360029	MIMAT0003173|mmu-miR-547-3p|MIMAT0003173|miRNA|exon|35:peak40734	-	7mer-m8	7	CTTGGTACATCTTTGAGTGAG#########GAAGAGTGATACGGTACCAAG	(((((((((((..........................)))...))))))))	-8.5	0.258	Gpr155	protein_coding	intron	ENSMUST00000048504|ENSMUST00000184503|ENSMUST00000076463|ENSMUST00000112044|ENSMUST00000112043|ENSMUST00000131430	Mus musculus G protein-coupled receptor 155 (Gpr155), transcript variant 1, mRNA.	68526	NA
chr2	62352195	62352201	MIMAT0003173|mmu-miR-547-3p|MIMAT0003173|miRNA|exon|35:peak40896	-	6mer	24	CTTGGTACATCTTTGAGTGAG#########GCAGAGGAAGTGGTTACCAAG	((((((((..((((...((............))...))))..).)))))))	-9	1	Dpp4	protein_coding	cds	ENSMUST00000047812	Mus musculus dipeptidylpeptidase 4 (Dpp4), transcript variant 2, mRNA.	13482	NA
chr9	57681713	57681719	MIMAT0003173|mmu-miR-547-3p|MIMAT0003173|miRNA|exon|35:peak4144	-	6mer	181	CTTGGTACATCTTTGAGTGAG#########CTGTCCAGGAGCACTACCAAG	(((((((..((((.((.................)).))))....)))))))	-8.6	0.335	Cyp1a2	protein_coding	cds	ENSMUST00000034860	Mus musculus cytochrome P450, family 1, subfamily a, polypeptide 2 (Cyp1a2), mRNA.	13077	n/a
chr2	26591375	26591382	MIMAT0003173|mmu-miR-547-3p|MIMAT0003173|miRNA|exon|35:peak41553	-	8mer	75	CTTGGTACATCTTTGAGTGAG#########CGCGTACCAAA	.(((((((.........................))))))).	-6.2	1	mmu-miR-126b-3p	miRNA	exon	MIMAT0029895	NA	NA	NA
chr2	26438570	26438576	MIMAT0003173|mmu-miR-547-3p|MIMAT0003173|miRNA|exon|35:peak41591	-	6mer	104	CTTGGTACATCTTTGAGTGAG#########GCATCCGTTACATCTACCAAC	.((((((.((...(((..((.............))..))).)).)))))).	-4.2	0	Sec16a	protein_coding	cds	ENSMUST00000114082|ENSMUST00000091252|ENSMUST00000153996	Mus musculus SEC16 homolog A (S. cerevisiae) (Sec16a), mRNA.	227648	n/a
chr2	157863733	157863740	MIMAT0003173|mmu-miR-547-3p|MIMAT0003173|miRNA|exon|35:peak42520	+	7mer-A1	13	CTTGGTACATCTTTGAGTGAG#########AGAAGCTACCAAA	.((((((...((((.................)))).)))))).	-5.1	0.001	Ctnnbl1	protein_coding	intron	ENSMUST00000029178	Mus musculus catenin, beta like 1 (Ctnnbl1), mRNA.	66642	n/a
chr2	154704331	154704338	MIMAT0003173|mmu-miR-547-3p|MIMAT0003173|miRNA|exon|35:peak42673	+	8mer	22	CTTGGTACATCTTTGAGTGAG#########CCCTCATAGTACCAAA	.(((((((.....((((.(............)))))..))))))).	-9.1	1	Rpl5-ps2	pseudogene	exon	ENSMUST00000119057	NA	NA	NA
chr2	148863791	148863798	MIMAT0003173|mmu-miR-547-3p|MIMAT0003173|miRNA|exon|35:peak42792	+	7mer-A1	6	CTTGGTACATCTTTGAGTGAG#########AGTTACCAAA	.((((((..........................)))))).	-2.7	0.066	intergenic	intergenic	intergenic	intergenic	NA	NA	NA
chr2	146306003	146306009	MIMAT0003173|mmu-miR-547-3p|MIMAT0003173|miRNA|exon|35:peak42816	+	6mer	6	CTTGGTACATCTTTGAGTGAG#########ATTTCTTTGTGCACTACCAAG	(((((((.......(((.((...........)).))).......)))))))	-6.8	0.995	Gm14117	pseudogene	exon	ENSMUST00000122417	NA	NA	NA
chr2	130881280	130881286	MIMAT0003173|mmu-miR-547-3p|MIMAT0003173|miRNA|exon|35:peak43033	+	6mer	6	CTTGGTACATCTTTGAGTGAG#########ATTTTGATACCAAG	(((((((((.........................)).)))))))	-6.1	0.999	Gm14048	pseudogene	exon	ENSMUST00000121864	NA	NA	NA
chr2	129435678	129435684	MIMAT0003173|mmu-miR-547-3p|MIMAT0003173|miRNA|exon|35:peak43070	+	6mer	14	CTTGGTACATCTTTGAGTGAG#########TCCCTGATACCAAC	.((((((((.........................)).)))))).	-3.2	0.053	intergenic	intergenic	intergenic	intergenic	NA	NA	NA
chr2	129113732	129113738	MIMAT0003173|mmu-miR-547-3p|MIMAT0003173|miRNA|exon|35:peak43080	+	6mer	39	CTTGGTACATCTTTGAGTGAG#########GTGTGTGAGGTTGTTACCAAG	(((((((((.((((......................)))).)).)))))))	-8.6	0.568	Polr1b	protein_coding	cds	ENSMUST00000103205|ENSMUST00000028874	Mus musculus polymerase (RNA) I polypeptide B (Polr1b), mRNA.	20017	NA
chr2	108950301	108950307	MIMAT0003173|mmu-miR-547-3p|MIMAT0003173|miRNA|exon|35:peak43554	+	6mer	20	CTTGGTACATCTTTGAGTGAG#########CCATTTCAATGCACTACCAAG	(((((((.....(((((((............)).))))).....)))))))	-9.1	0.029	intergenic	intergenic	intergenic	intergenic	NA	NA	NA
chr2	84809548	84809555	MIMAT0003173|mmu-miR-547-3p|MIMAT0003173|miRNA|exon|35:peak43865	+	8mer	42	CTTGGTACATCTTTGAGTGAG#########AGAAGGTACCAAA	.(((((((.(((..................)))..))))))).	-7.8	0	Ube2l6,Ube2l6	protein_coding,protein_coding	utr3,exon	ENSMUST00000102642,ENSMUST00000154709	Mus musculus ubiquitin-conjugating enzyme E2L 6 (Ube2l6), mRNA.	56791	NA
chr2	83661168	83661175	MIMAT0003173|mmu-miR-547-3p|MIMAT0003173|miRNA|exon|35:peak43897	+	7mer-A1	106	CTTGGTACATCTTTGAGTGAG#########AAATGTTACCAAA	.((((((((((((.....)))...........))).)))))).	-4.7	1	Zc3h15,Zc3h15	protein_coding,protein_coding	exon,cds	ENSMUST00000140086|ENSMUST00000134789,ENSMUST00000081591	Mus musculus zinc finger CCCH-type containing 15 (Zc3h15), mRNA.	69082	n/a
chr9	44949884	44949891	MIMAT0003173|mmu-miR-547-3p|MIMAT0003173|miRNA|exon|35:peak4481	-	7mer-A1	14	CTTGGTACATCTTTGAGTGAG#########GATTACCAAA	.((((((.(((...................))))))))).	-4.4	0.996	Ube4a,Ube4a,Ube4a	protein_coding,protein_coding,protein_coding	cds,utr3,exon	ENSMUST00000117506|ENSMUST00000117549|ENSMUST00000154287,ENSMUST00000145657,ENSMUST00000138559	Mus musculus ubiquitination factor E4A (Ube4a), mRNA.	140630	n/a
chr2	26016669	26016675	MIMAT0003173|mmu-miR-547-3p|MIMAT0003173|miRNA|exon|35:peak45034	+	6mer	5	CTTGGTACATCTTTGAGTGAG#########ACTTTACCAAC	.((((((.......((((............)))))))))).	-3.5	0.027	intergenic	intergenic	intergenic	intergenic	NA	NA	NA
chr2	23089639	23089645	MIMAT0003173|mmu-miR-547-3p|MIMAT0003173|miRNA|exon|35:peak45162	+	6mer	18	CTTGGTACATCTTTGAGTGAG#########TTGGAAATCATTGTTACCAAT	.((((((...(..(((.....................)))..).)))))).	-5.1	0.893	Acbd5	protein_coding	cds	ENSMUST00000028121|ENSMUST00000114523|ENSMUST00000114526|ENSMUST00000114529	Mus musculus acyl-Coenzyme A binding domain containing 5 (Acbd5), transcript variant 1, mRNA.	74159	NA
chr2	14294837	14294844	MIMAT0003173|mmu-miR-547-3p|MIMAT0003173|miRNA|exon|35:peak45260	+	7mer-A1	56	CTTGGTACATCTTTGAGTGAG#########GTGAACCAAATAATTACCAAA	.((((((....((((.((................))))))....)))))).	-6.4	0.711	Mrc1	protein_coding	cds	ENSMUST00000028045	Mus musculus mannose receptor, C type 1 (Mrc1), mRNA.	17533	NA
chr19	40393500	40393507	MIMAT0003173|mmu-miR-547-3p|MIMAT0003173|miRNA|exon|35:peak45976	-	7mer-A1	29	CTTGGTACATCTTTGAGTGAG#########ATGGACCCTACCAAA	.((((((..(((....................)))...)))))).	-4.2	0.991	Sorbs1	protein_coding	cds	ENSMUST00000165469|ENSMUST00000165212|ENSMUST00000099466|ENSMUST00000099467	Mus musculus sorbin and SH3 domain containing 1 (Sorbs1), transcript variant 2, mRNA.	20411	NA
chr19	38118690	38118696	MIMAT0003173|mmu-miR-547-3p|MIMAT0003173|miRNA|exon|35:peak46150	-	6mer	30	CTTGGTACATCTTTGAGTGAG#########TTTGTGTCTTCTGCTACCAAG	(((((((((.....(((.((................))))))).)))))))	-5.7	0.005	Rbp4	protein_coding	intron	ENSMUST00000112335|ENSMUST00000025951	Mus musculus retinol binding protein 4, plasma (Rbp4), transcript variant 1, mRNA.	19662	NA
chr19	36621296	36621302	MIMAT0003173|mmu-miR-547-3p|MIMAT0003173|miRNA|exon|35:peak46191	-	6mer	49	CTTGGTACATCTTTGAGTGAG#########AGGTTCATACCAAG	(((((((.((((..................))))...)))))))	-6.2	0.081	1500017E21Rik,1500017E21Rik	processed_transcript,processed_transcript	exon,intron	ENSMUST00000142067|ENSMUST00000147754|ENSMUST00000129953,ENSMUST00000149601	Mus musculus RIKEN cDNA 1500017E21 gene (1500017E21Rik), long non-coding RNA.	668215	NA
chr19	10101286	10101293	MIMAT0003173|mmu-miR-547-3p|MIMAT0003173|miRNA|exon|35:peak46612	-	7mer-A1	58	CTTGGTACATCTTTGAGTGAG#########AACGTTACCAAA	.((((((............................)))))).	-2.6	0.617	Fads2	protein_coding	cds	ENSMUST00000025567	Mus musculus fatty acid desaturase 2 (Fads2), mRNA.	56473	n/a
chr19	7427658	7427665	MIMAT0003173|mmu-miR-547-3p|MIMAT0003173|miRNA|exon|35:peak46726	-	7mer-m8	35	CTTGGTACATCTTTGAGTGAG#########AGTACCAAG	((((((((.......................))))))))	-8.2	0.958	Rtn3	protein_coding	utr3	ENSMUST00000025667|ENSMUST00000088171|ENSMUST00000065304|ENSMUST00000088169	Mus musculus reticulon 3 (Rtn3), transcript variant 2, mRNA.	20168	NA
chr19	7022056	7022063	MIMAT0003173|mmu-miR-547-3p|MIMAT0003173|miRNA|exon|35:peak46772	-	8mer	58	CTTGGTACATCTTTGAGTGAG#########AAGCCATGGATGTGTACCAAA	.(((((((((((.((.((..............)))).)))..)))))))).	-11.5	1	Stip1	protein_coding	cds	ENSMUST00000025918	Mus musculus stress-induced phosphoprotein 1 (Stip1), mRNA.	20867	NA
chr19	4011369	4011375	MIMAT0003173|mmu-miR-547-3p|MIMAT0003173|miRNA|exon|35:peak47128	-	6mer	12	CTTGGTACATCTTTGAGTGAG#########GAAGACCGGATCTTTACCAAC	.((((((....((((.((................))))))....)))))).	-5.6	0.998	Ndufv1,Ndufv1,Ndufv1,Ndufv1	protein_coding,protein_coding,protein_coding,protein_coding	cds,utr5,exon,intron	ENSMUST00000042497|ENSMUST00000128787|ENSMUST00000129706,ENSMUST00000133474|ENSMUST00000136921,ENSMUST00000150852|ENSMUST00000149482,ENSMUST00000134479	Mus musculus NADH dehydrogenase (ubiquinone) flavoprotein 1 (Ndufv1), mRNA.	17995	This gene encodes a subunit of the NADH-ubiquinone oxidoreductase (complex I) enzyme, which is a large, multimeric protein. It is the first enzyme complex in the mitochondrial electron transport chain and catalyzes the transfer of electrons from NADH to the electron acceptor ubiquinone. The proton gradient created by electron transfer drives the conversion of ADP to ATP. This gene is a core subun…
chr19	46081543	46081550	MIMAT0003173|mmu-miR-547-3p|MIMAT0003173|miRNA|exon|35:peak47495	+	8mer	25	CTTGGTACATCTTTGAGTGAG#########AGACTGTACCAAA	.(((((((((((..................))).)))))))).	-9.1	0.242	Nolc1	protein_coding	cds	ENSMUST00000165017	Mus musculus nucleolar and coiled-body phosphoprotein 1 (Nolc1), transcript variant 2, mRNA.	70769	NA
chr19	43839971	43839977	MIMAT0003173|mmu-miR-547-3p|MIMAT0003173|miRNA|exon|35:peak47599	+	6mer	29	CTTGGTACATCTTTGAGTGAG#########AGCTTTTGAAATGTTACCAAG	((((((((((.((.((((.............))))..)).))).)))))))	-9.9	0.012	Abcc2	protein_coding	utr3	ENSMUST00000026208|ENSMUST00000099413	Mus musculus ATP-binding cassette, sub-family C (CFTR/MRP), member 2 (Abcc2), mRNA.	12780	The membrane-associated protein encoded by this gene is a member of the superfamily of ATP-binding cassette (ABC) transporters. ABC proteins transport various molecules across extra- and intra-cellular membranes. ABC genes are divided into seven distinct subfamilies (ABC1, MDR/TAP, MRP, ALD, OABP, GCN20, White). This protein is a member of the MRP subfamily which is involved in multi-drug resista…
chr19	32639317	32639323	MIMAT0003173|mmu-miR-547-3p|MIMAT0003173|miRNA|exon|35:peak47996	+	6mer	27	CTTGGTACATCTTTGAGTGAG#########GACTCTCCCATCACTACCAAT	.((((((.......((((.............)))).........)))))).	-6.9	0.32	Papss2	protein_coding	cds	ENSMUST00000025833	Mus musculus 3'-phosphoadenosine 5'-phosphosulfate synthase 2 (Papss2), transcript variant 1, mRNA.	23972	n/a
chr9	31150111	31150117	MIMAT0003173|mmu-miR-547-3p|MIMAT0003173|miRNA|exon|35:peak4850	-	6mer	22	CTTGGTACATCTTTGAGTGAG#########ACTTCCCTTACCAAG	(((((((.......((((............))))....)))))))	-5.3	0	Aplp2	protein_coding	utr3	ENSMUST00000079758|ENSMUST00000072634	Mus musculus amyloid beta (A4) precursor-like protein 2 (Aplp2), transcript variant 2, mRNA.	11804	NA
chr19	9002533	9002540	MIMAT0003173|mmu-miR-547-3p|MIMAT0003173|miRNA|exon|35:peak48624	+	7mer-m8	5	CTTGGTACATCTTTGAGTGAG#########AGGTACCAAG	((((((((........................))))))))	-8.1	0.377	Ahnak,Ahnak	protein_coding,protein_coding	cds,intron	ENSMUST00000092956,ENSMUST00000092955	Mus musculus AHNAK nucleoprotein (desmoyokin) (Ahnak), transcript variant 1, mRNA.	66395	NA
chr19	6372573	6372580	MIMAT0003173|mmu-miR-547-3p|MIMAT0003173|miRNA|exon|35:peak48784	+	7mer-m8	18	CTTGGTACATCTTTGAGTGAG#########ACTGTGTGTACCAAG	((((((((((.....(((............)))..))))))))))	-11.2	0.987	Sf1,Sf1,Sf1	protein_coding,protein_coding,protein_coding	cds,utr3,exon	ENSMUST00000131252|ENSMUST00000113489|ENSMUST00000113488|ENSMUST00000113487|ENSMUST00000155973,ENSMUST00000113485,ENSMUST00000131677	Mus musculus splicing factor 1 (Sf1), transcript variant 3, non-coding RNA.	22668	NA
chr19	4621236	4621242	MIMAT0003173|mmu-miR-547-3p|MIMAT0003173|miRNA|exon|35:peak48960	+	6mer	52	CTTGGTACATCTTTGAGTGAG#########GAAAGGTTCATGTTACCAAG	((((((((((((((..................))))...))).)))))))	-7.8	0.627	Pcx	protein_coding	cds	ENSMUST00000068004|ENSMUST00000113825	Mus musculus pyruvate carboxylase (Pcx), transcript variant 2, mRNA.	18563	NA
chr19	3941527	3941534	MIMAT0003173|mmu-miR-547-3p|MIMAT0003173|miRNA|exon|35:peak49045	+	7mer-m8	26	CTTGGTACATCTTTGAGTGAG#########AGGTTTTTTGGTACCAAG	((((((((................................))))))))	-7.74	0.995	Unc93b1	protein_coding	cds	ENSMUST00000165711|ENSMUST00000162708	Mus musculus unc-93 homolog B1 (C. elegans) (Unc93b1), transcript variant 1, mRNA.	54445	n/a
chr18	75599262	75599269	MIMAT0003173|mmu-miR-547-3p|MIMAT0003173|miRNA|exon|35:peak49249	-	7mer-m8	8	CTTGGTACATCTTTGAGTGAG#########AGAGAGGTACCAAG	((((((((.(((((................))))).))))))))	-12.6	0	Ctif	protein_coding	intron	ENSMUST00000165559	Mus musculus CBP80/20-dependent translation initiation factor (Ctif), mRNA.	269037	n/a
chr18	73742788	73742794	MIMAT0003173|mmu-miR-547-3p|MIMAT0003173|miRNA|exon|35:peak49276	-	6mer	41	CTTGGTACATCTTTGAGTGAG#########AATTACCAAG	(((((((..........................)))))))	-4.6	1	Elac1	protein_coding	cds	ENSMUST00000041138	Mus musculus elaC homolog 1 (E. coli) (Elac1), mRNA.	114615	NA
chr18	67244012	67244018	MIMAT0003173|mmu-miR-547-3p|MIMAT0003173|miRNA|exon|35:peak49319	-	6mer	5	CTTGGTACATCTTTGAGTGAG#########GCAGATACCAAC	.((((((....((((................)))))))))).	-3.6	0.002	Mppe1	protein_coding	utr5	ENSMUST00000073054	Mus musculus metallophosphoesterase 1 (Mppe1), mRNA.	225651	n/a
chr18	61342739	61342746	MIMAT0003173|mmu-miR-547-3p|MIMAT0003173|miRNA|exon|35:peak49448	-	7mer-m8	6	CTTGGTACATCTTTGAGTGAG#########AAAGGTACTTGGTACCAAG	((((((((((((((................)))))).....))))))))	-9.7	0.003	Ppargc1b	protein_coding	intron	ENSMUST00000075299|ENSMUST00000063307	Mus musculus peroxisome proliferative activated receptor, gamma, coactivator 1 beta (Ppargc1b), mRNA.	170826	n/a
chr18	35619411	35619418	MIMAT0003173|mmu-miR-547-3p|MIMAT0003173|miRNA|exon|35:peak49879	-	7mer-m8	33	CTTGGTACATCTTTGAGTGAG#########TGGGTCTGTGTGTACCAAG	((((((((((....((.(.(..........).).))...))))))))))	-12.6	0.985	Slc23a1,Slc23a1	protein_coding,protein_coding	utr3,cds	ENSMUST00000150877,ENSMUST00000025212	Mus musculus solute carrier family 23 (nucleobase transporters), member 1 (Slc23a1), mRNA.	20522	NA
chr18	32123160	32123167	MIMAT0003173|mmu-miR-547-3p|MIMAT0003173|miRNA|exon|35:peak49979	-	7mer-m8	245	CTTGGTACATCTTTGAGTGAG#########GCTGGGCTAGTGAGTACCAAG	((((((((.((....(((.((..........))..)))...))))))))))	-11.5	0.01	Proc	protein_coding	utr3	ENSMUST00000171765	Mus musculus protein C (Proc), transcript variant 4, non-coding RNA.	19123	NA
chr18	77981480	77981486	MIMAT0003173|mmu-miR-547-3p|MIMAT0003173|miRNA|exon|35:peak50405	+	6mer	5	CTTGGTACATCTTTGAGTGAG#########AAAAATTGCTCTACCAAC	.((((((.......((((((...............)))))))))))).	-7.1	1	Epg5	protein_coding	cds	ENSMUST00000044622	Mus musculus ectopic P-granules autophagy protein 5 homolog (C. elegans) (Epg5), mRNA.	100502841	n/a
chr18	66541578	66541584	MIMAT0003173|mmu-miR-547-3p|MIMAT0003173|miRNA|exon|35:peak50593	+	6mer	7	CTTGGTACATCTTTGAGTGAG#########AAATTTTTACCAAC	.((((((..............................)))))).	-2.4	0	intergenic	intergenic	intergenic	intergenic	NA	NA	NA
chr18	50173675	50173682	MIMAT0003173|mmu-miR-547-3p|MIMAT0003173|miRNA|exon|35:peak50907	+	8mer	77	CTTGGTACATCTTTGAGTGAG#########AGCTGTACCAAA	.((((((((.((..................)).)))))))).	-8.2	0.528	Hsd17b4	protein_coding	cds	ENSMUST00000025385	Mus musculus hydroxysteroid (17-beta) dehydrogenase 4 (Hsd17b4), mRNA.	15488	NA
chr18	46790091	46790098	MIMAT0003173|mmu-miR-547-3p|MIMAT0003173|miRNA|exon|35:peak50966	+	7mer-A1	20	CTTGGTACATCTTTGAGTGAG#########ACCATGCAATTGTTTACCAAA	.((((((.((..(((.(((.............))).)))..)).)))))).	-8	1	Ap3s1	protein_coding	utr3	ENSMUST00000025357	Mus musculus adaptor-related protein complex 3, sigma 1 subunit (Ap3s1), mRNA.	11777	n/a
chr18	20673790	20673797	MIMAT0003173|mmu-miR-547-3p|MIMAT0003173|miRNA|exon|35:peak51408	+	8mer	108	CTTGGTACATCTTTGAGTGAG#########TAGCATCCCATTTGTACCAAA	.((((((((.....((((..............)).)).....)))))))).	-8.9	0.739	Ttr	protein_coding	utr3	ENSMUST00000075312	Mus musculus transthyretin (Ttr), mRNA.	22139	This gene encodes a carrier protein responsible for the transport of thyroid hormones and retinol. The protein consists of a tetramer of identical subunits. Due to increased stability of the tetramer form of this encoded protein in mouse, compared to the human protein, this gene product has a reduced tendency to form amyloid fibrils. In humans, this protein binds beta-amyloid preventing its aggre…
chrX	103561760	103561767	MIMAT0003173|mmu-miR-547-3p|MIMAT0003173|miRNA|exon|35:peak520	-	8mer	21	CTTGGTACATCTTTGAGTGAG#########AGTACTGGTACCAAA	.(((((((.............................))))))).	-6	0.007	Ftx	lincRNA	exon	ENSMUST00000130063	Mus musculus Ftx transcript, Xist regulator (non-protein coding) (Ftx), transcript variant 1, long non-coding RNA.	78878	NA
chr17	71345342	71345349	MIMAT0003173|mmu-miR-547-3p|MIMAT0003173|miRNA|exon|35:peak52035	-	8mer	17	CTTGGTACATCTTTGAGTGAG#########AAAAGGTGACGTACCAAA	.(((((((((((((.................))))))...))))))).	-9.7	0.25	Smchd1,Smchd1	protein_coding,protein_coding	cds,exon	ENSMUST00000127430,ENSMUST00000138193	Mus musculus SMC hinge domain containing 1 (Smchd1), mRNA.	74355	n/a
chr17	32905469	32905475	MIMAT0003173|mmu-miR-547-3p|MIMAT0003173|miRNA|exon|35:peak53054	-	6mer	6	CTTGGTACATCTTTGAGTGAG#########AGAGCCACCCTACCAAC	.((((((.......(.(((................))).))))))).	-3.3	0	Cyp4f14	protein_coding	utr3	ENSMUST00000054174|ENSMUST00000179434	Mus musculus cytochrome P450, family 4, subfamily f, polypeptide 14 (Cyp4f14), transcript variant 4, mRNA.	64385	NA
chr17	32222132	32222139	MIMAT0003173|mmu-miR-547-3p|MIMAT0003173|miRNA|exon|35:peak53107	-	8mer	56	CTTGGTACATCTTTGAGTGAG#########TGGTGTATCCACGGTACCAAA	.(((((((..(((.....))).........(((.....)))..))))))).	-8.2	1	Brd4,Brd4	protein_coding,protein_coding	cds,utr3	ENSMUST00000121285|ENSMUST00000119123|ENSMUST00000003726|ENSMUST00000120276|ENSMUST00000114475|ENSMUST00000127893,ENSMUST00000125899	Mus musculus bromodomain containing 4 (Brd4), transcript variant 3, mRNA.	57261	This gene was temporarily named bromodomain-containing 5 (Brd5) and was renamed bromodomain-containing 4 (Brd4). [provided by RefSeq, Jul 2008].
chr17	24961351	24961357	MIMAT0003173|mmu-miR-547-3p|MIMAT0003173|miRNA|exon|35:peak53380	-	6mer	11	CTTGGTACATCTTTGAGTGAG#########TATTCTTTACCAAT	.((((((.......(((((...........)))))..)))))).	-2.9	1	Cramp1l	protein_coding	utr3	ENSMUST00000073337	Mus musculus Crm, cramped-like (Drosophila) (Cramp1l), mRNA.	57354	n/a
chr17	15807747	15807754	MIMAT0003173|mmu-miR-547-3p|MIMAT0003173|miRNA|exon|35:peak53557	-	7mer-m8	10	CTTGGTACATCTTTGAGTGAG#########CGGATCAGAAGGTGTACCAAG	((((((((((((((..((...............))..))))))))))))))	-18	0.864	Rgmb	protein_coding	cds	ENSMUST00000170578	Mus musculus repulsive guidance molecule family member B (Rgmb), mRNA.	68799	n/a
chr17	46125683	46125690	MIMAT0003173|mmu-miR-547-3p|MIMAT0003173|miRNA|exon|35:peak54523	+	7mer-A1	36	CTTGGTACATCTTTGAGTGAG#########TCCAGAAGGATGCTTACCAAA	.(((((((((((((..(.((..........)))..)))))))..)))))).	-11.4	0.894	Mrps18a,Mrps18a	protein_coding,protein_coding	exon,cds	ENSMUST00000134237|ENSMUST00000147672|ENSMUST00000146255,ENSMUST00000024763|ENSMUST00000123646	Mus musculus mitochondrial ribosomal protein S18A (Mrps18a), mRNA.	68565	n/a
chr17	35873764	35873770	MIMAT0003173|mmu-miR-547-3p|MIMAT0003173|miRNA|exon|35:peak54709	+	6mer	45	CTTGGTACATCTTTGAGTGAG#########CCCTGGAGACCACATACCAAT	.((((((..(((((.((.(............)))))))).....)))))).	-4.4	0.996	Ppp1r18	protein_coding	cds	ENSMUST00000127442|ENSMUST00000144382|ENSMUST00000122899|ENSMUST00000187690|ENSMUST00000113814|ENSMUST00000190496	Mus musculus protein phosphatase 1, regulatory subunit 18 (Ppp1r18), transcript variant 1, mRNA.	76448	NA
chr17	12395650	12395656	MIMAT0003173|mmu-miR-547-3p|MIMAT0003173|miRNA|exon|35:peak55652	+	6mer	42	CTTGGTACATCTTTGAGTGAG#########AACCTACCAAT	.((((((...........................)))))).	-2.5	0.494	Plg	protein_coding	cds	ENSMUST00000014578	Mus musculus plasminogen (Plg), mRNA.	18815	NA
chr16	23468867	23468873	MIMAT0003173|mmu-miR-547-3p|MIMAT0003173|miRNA|exon|35:peak56660	-	6mer	204	CTTGGTACATCTTTGAGTGAG#########AGAGAATATACCAAG	(((((((..(((((................)))))...)))))))	-7.6	0.103	Masp1	protein_coding	intron	ENSMUST00000089883	Mus musculus mannan-binding lectin serine peptidase 1 (Masp1), mRNA.	17174	n/a
chrY	2125523	2125529	MIMAT0003173|mmu-miR-547-3p|MIMAT0003173|miRNA|exon|35:peak57	+	6mer	13	CTTGGTACATCTTTGAGTGAG#########ATCACATTACCAAG	(((((((.......(.((((...........)))).))))))))	-7	0	intergenic	intergenic	intergenic	intergenic	NA	NA	NA
chr16	4768002	4768009	MIMAT0003173|mmu-miR-547-3p|MIMAT0003173|miRNA|exon|35:peak57090	-	7mer-m8	53	CTTGGTACATCTTTGAGTGAG#########CTTCTTGTCTGGGGTACCAAG	((((((((.(((..((..(((............))).)).)))))))))))	-10.8	0.109	Cdip1,Cdip1,Cdip1	protein_coding,protein_coding,protein_coding	utr3,exon,intron	ENSMUST00000004173|ENSMUST00000118703|ENSMUST00000117713,ENSMUST00000140187,ENSMUST00000147225	Mus musculus cell death inducing Trp53 target 1 (Cdip1), mRNA.	66626	n/a
chr16	77059220	77059227	MIMAT0003173|mmu-miR-547-3p|MIMAT0003173|miRNA|exon|35:peak57483	+	7mer-m8	8	CTTGGTACATCTTTGAGTGAG#########GCACTTCTTGTTGGTACCAAG	((((((((......(((((............))))).......))))))))	-13.1	0.999	Usp25	protein_coding	cds	ENSMUST00000023580	Mus musculus ubiquitin specific peptidase 25 (Usp25), mRNA.	30940	n/a
chr9	108025489	108025495	MIMAT0003173|mmu-miR-547-3p|MIMAT0003173|miRNA|exon|35:peak5790	+	6mer	9	CTTGGTACATCTTTGAGTGAG#########AACTACCAAC	.((((((..........................)))))).	-2.6	0	Ip6k1,Gm20662	protein_coding,protein_coding	intron,intron	ENSMUST00000167159|ENSMUST00000176854|ENSMUST00000175908|ENSMUST00000035214|ENSMUST00000175874|ENSMUST00000176566|ENSMUST00000164395|ENSMUST00000177396,ENSMUST00000176454|ENSMUST00000176356|ENSMUST00000176459	Mus musculus inositol hexaphosphate kinase 1 (Ip6k1), mRNA.	27399	n/a
chr16	37020334	37020340	MIMAT0003173|mmu-miR-547-3p|MIMAT0003173|miRNA|exon|35:peak57926	+	6mer	8	CTTGGTACATCTTTGAGTGAG#########ATCACTCTACCAAT	.((((((.......((((((...........)))))))))))).	-10.5	0.06	Polq	protein_coding	intron	ENSMUST00000054034|ENSMUST00000182946|ENSMUST00000071452|ENSMUST00000183112	Mus musculus polymerase (DNA directed), theta (Polq), transcript variant 2, mRNA.	77782	NA
chr16	33726642	33726649	MIMAT0003173|mmu-miR-547-3p|MIMAT0003173|miRNA|exon|35:peak58026	+	8mer	30	CTTGGTACATCTTTGAGTGAG#########GTTCTTGATACCGGTACCAAA	.(((((((....(((((................))))).....))))))).	-8.9	0.002	Heg1	protein_coding	cds	ENSMUST00000152782|ENSMUST00000126532	Mus musculus HEG homolog 1 (zebrafish) (Heg1), mRNA.	77446	NA
chr16	22935693	22935700	MIMAT0003173|mmu-miR-547-3p|MIMAT0003173|miRNA|exon|35:peak58343	+	8mer	98	CTTGGTACATCTTTGAGTGAG#########AAAGAGGCACCATGTACCAAA	.((((((((....((.(((..................))))))))))))).	-9.8	0.221	Fetub	protein_coding	cds	ENSMUST00000170805|ENSMUST00000023587|ENSMUST00000116625|ENSMUST00000167399	Mus musculus fetuin beta (Fetub), transcript variant 1, mRNA.	59083	NA
chr16	22895254	22895260	MIMAT0003173|mmu-miR-547-3p|MIMAT0003173|miRNA|exon|35:peak58363	+	6mer	635	CTTGGTACATCTTTGAGTGAG#########ACTCCGTTCAACGATACCAAC	.((((((..((.(((((.(((..........)))..))))).)))))))).	-9.4	0.609	Ahsg	protein_coding	cds	ENSMUST00000023583	Mus musculus alpha-2-HS-glycoprotein (Ahsg), transcript variant 2, mRNA.	11625	n/a
chr16	7539929	7539936	MIMAT0003173|mmu-miR-547-3p|MIMAT0003173|miRNA|exon|35:peak58799	+	7mer-m8	12	CTTGGTACATCTTTGAGTGAG#########ACCTAAGTACCAAG	((((((((............................))))))))	-8	0.001	intergenic	intergenic	intergenic	intergenic	NA	NA	NA
chr15	103586866	103586872	MIMAT0003173|mmu-miR-547-3p|MIMAT0003173|miRNA|exon|35:peak58874	-	6mer	20	CTTGGTACATCTTTGAGTGAG#########CCATTTCAATGCACTACCAAG	(((((((.....(((((((............)).))))).....)))))))	-9.1	0.419	intergenic	intergenic	intergenic	intergenic	NA	NA	NA
chr15	103314281	103314288	MIMAT0003173|mmu-miR-547-3p|MIMAT0003173|miRNA|exon|35:peak58897	-	7mer-m8	14	CTTGGTACATCTTTGAGTGAG#########CATCGCCCAAGGGGTACCAAG	((((((((.((((((.((((............)))).))))))))))))))	-20.1	1	Zfp385a	protein_coding	utr3	ENSMUST00000168828	Mus musculus zinc finger protein 385A (Zfp385a), mRNA.	29813	NA
chr15	76301404	76301410	MIMAT0003173|mmu-miR-547-3p|MIMAT0003173|miRNA|exon|35:peak59961	-	6mer	31	CTTGGTACATCTTTGAGTGAG#########CGCACAGCCATCTCTACCAAC	.((((((.........(((.............))).........)))))).	-4.9	1	Oplah,Oplah	protein_coding,protein_coding	cds,exon	ENSMUST00000171340|ENSMUST00000023222|ENSMUST00000164189,ENSMUST00000163127	Mus musculus 5-oxoprolinase (ATP-hydrolysing) (Oplah), mRNA.	75475	n/a
chr15	57869938	57869945	MIMAT0003173|mmu-miR-547-3p|MIMAT0003173|miRNA|exon|35:peak60392	-	7mer-A1	106	CTTGGTACATCTTTGAGTGAG#########AGTTTTACCAAA	.((((((...((..................))...)))))).	-3	0.001	Derl1	protein_coding	utr3	ENSMUST00000022993	Mus musculus Der1-like domain family, member 1 (Derl1), mRNA.	67819	n/a
chr9	88327885	88327891	MIMAT0003173|mmu-miR-547-3p|MIMAT0003173|miRNA|exon|35:peak6157	+	6mer	54	CTTGGTACATCTTTGAGTGAG#########GTGGCCCGGCTCTTTACCAAG	(((((((.....(((.((.(...........).)).))).....)))))))	-7.3	0.981	Nt5e,Nt5e	protein_coding,protein_coding	exon,cds	ENSMUST00000187166|ENSMUST00000186789,ENSMUST00000034992	Mus musculus 5' nucleotidase, ecto (Nt5e), mRNA.	23959	n/a
chr15	59664286	59664293	MIMAT0003173|mmu-miR-547-3p|MIMAT0003173|miRNA|exon|35:peak61996	+	7mer-A1	27	CTTGGTACATCTTTGAGTGAG#########CCCAGTGTTCAGTCTACCAAA	.((((((.......((.((((................)))).)))))))).	-6.2	0.129	intergenic	intergenic	intergenic	intergenic	NA	NA	NA
chr9	80399518	80399524	MIMAT0003173|mmu-miR-547-3p|MIMAT0003173|miRNA|exon|35:peak6206	+	6mer	38	CTTGGTACATCTTTGAGTGAG#########TGTGAAGCAGAATTTACCAAG	(((((((.((.((((..(.(............).)..)))))).)))))))	-7.1	0	intergenic	intergenic	intergenic	intergenic	NA	NA	NA
chr14	101452562	101452569	MIMAT0003173|mmu-miR-547-3p|MIMAT0003173|miRNA|exon|35:peak62900	-	7mer-m8	26	CTTGGTACATCTTTGAGTGAG#########AGATGTACCAAC	.(((((((((((..................))))))))))).	-12.8	1	Tbc1d4,Tbc1d4	protein_coding,protein_coding	cds,exon	ENSMUST00000161991|ENSMUST00000159951|ENSMUST00000162617,ENSMUST00000161304	Mus musculus TBC1 domain family, member 4 (Tbc1d4), mRNA.	210789	NA
chr14	100218328	100218334	MIMAT0003173|mmu-miR-547-3p|MIMAT0003173|miRNA|exon|35:peak62908	-	6mer	40	CTTGGTACATCTTTGAGTGAG#########ACATCCTCCATACCAAG	(((((((.......(((.((.............)))))..)))))))	-6.6	0.012	intergenic	intergenic	intergenic	intergenic	NA	NA	NA
chr14	92602578	92602584	MIMAT0003173|mmu-miR-547-3p|MIMAT0003173|miRNA|exon|35:peak62971	-	6mer	18	CTTGGTACATCTTTGAGTGAG#########TGCAACCCTATCATTACCAAG	(((((((.........((((....................)))))))))))	-6	1	intergenic	intergenic	intergenic	intergenic	NA	NA	NA
chr14	79476839	79476846	MIMAT0003173|mmu-miR-547-3p|MIMAT0003173|miRNA|exon|35:peak63026	-	7mer-m8	25	CTTGGTACATCTTTGAGTGAG#########GAAGGCGTACCAAG	((((((((.(((((................))))).))))))))	-12.7	0.992	Wbp4	protein_coding	cds	ENSMUST00000022601	Mus musculus WW domain binding protein 4 (Wbp4), mRNA.	22380	n/a
chr14	65997574	65997580	MIMAT0003173|mmu-miR-547-3p|MIMAT0003173|miRNA|exon|35:peak63322	-	6mer	68	CTTGGTACATCTTTGAGTGAG#########ACGTCAGCATCATCTACCAAG	(((((((......((..(((.............))).)).....)))))))	-6.9	1	Gulo	protein_coding	cds	ENSMUST00000059970	Mus musculus gulonolactone (L-) oxidase (Gulo), mRNA.	268756	n/a
chr14	55754124	55754130	MIMAT0003173|mmu-miR-547-3p|MIMAT0003173|miRNA|exon|35:peak63559	-	6mer	45	CTTGGTACATCTTTGAGTGAG#########AAGATCCTGCATACCAAC	.((((((......((((.((..............)))).)))))))).	-3.5	0	Cideb	protein_coding	utr3	ENSMUST00000001497	Mus musculus cell death-inducing DNA fragmentation factor, alpha subunit-like effector B (Cideb), mRNA.	12684	NA
chr14	21036529	21036536	MIMAT0003173|mmu-miR-547-3p|MIMAT0003173|miRNA|exon|35:peak64282	-	7mer-m8	20	CTTGGTACATCTTTGAGTGAG#########TTATTACTATTAGGTACCAAG	((((((((..((...(((((.............)))))...))))))))))	-12.4	1	Ap3m1	protein_coding	utr3	ENSMUST00000154460|ENSMUST00000022371	Mus musculus adaptor-related protein complex 3, mu 1 subunit (Ap3m1), mRNA.	55946	n/a
chr14	122371393	122371400	MIMAT0003173|mmu-miR-547-3p|MIMAT0003173|miRNA|exon|35:peak64486	+	7mer-A1	18	CTTGGTACATCTTTGAGTGAG#########AGTCTGATGCTACCAAA	.((((((((((........................)))).)))))).	-8.7	0.846	Clybl	protein_coding	cds	ENSMUST00000026625	Mus musculus citrate lyase beta like (Clybl), mRNA.	69634	NA
chr14	122220927	122220934	MIMAT0003173|mmu-miR-547-3p|MIMAT0003173|miRNA|exon|35:peak64491	+	7mer-m8	18	CTTGGTACATCTTTGAGTGAG#########ATCAGAGTACCAGTACCAAC	.(((((((..((((((...............)))))).....))))))).	-11.6	0.732	Clybl	protein_coding	intron	ENSMUST00000026625	Mus musculus citrate lyase beta like (Clybl), mRNA.	69634	NA
chr14	94853866	94853873	MIMAT0003173|mmu-miR-547-3p|MIMAT0003173|miRNA|exon|35:peak64699	+	7mer-A1	8	CTTGGTACATCTTTGAGTGAG#########GAATAAACATACCAAA	.((((((................................)))))).	-2.34	0.143	intergenic	intergenic	intergenic	intergenic	NA	NA	NA
chr14	79064981	79064987	MIMAT0003173|mmu-miR-547-3p|MIMAT0003173|miRNA|exon|35:peak64770	+	6mer	31	CTTGGTACATCTTTGAGTGAG#########AAAGCCTACCAAC	.((((((...((((................))))..)))))).	-3.8	0.831	Vwa8	protein_coding	cds	ENSMUST00000040990	Mus musculus von Willebrand factor A domain containing 8 (Vwa8), transcript variant 1, mRNA.	219189	NA
chr14	59221508	59221514	MIMAT0003173|mmu-miR-547-3p|MIMAT0003173|miRNA|exon|35:peak65115	+	6mer	50	CTTGGTACATCTTTGAGTGAG#########ACAAACTGTTTACATACCAAG	(((((((........(((................))).......)))))))	-6.8	1	Rcbtb1,Rcbtb1,Rcbtb1,Rcbtb1	protein_coding,protein_coding,protein_coding,protein_coding	cds,intron,utr3,exon	ENSMUST00000173547|ENSMUST00000043227|ENSMUST00000022551,ENSMUST00000095778|ENSMUST00000172810|ENSMUST00000174830,ENSMUST00000174009,ENSMUST00000153225	Mus musculus regulator of chromosome condensation (RCC1) and BTB (POZ) domain containing protein 1 (Rcbtb1), mRNA.	71330	n/a
chr14	53974024	53974031	MIMAT0003173|mmu-miR-547-3p|MIMAT0003173|miRNA|exon|35:peak65283	+	7mer-A1	11	CTTGGTACATCTTTGAGTGAG#########AATCTGATGACCTACCAAA	.((((((((((........................))))...)))))).	-6.6	0.019	intergenic	intergenic	intergenic	intergenic	NA	NA	NA
[truncated: 118 more rows]
